# Supplementary material for: CRISPR/Cas9 Mediated Knockout of Cyclooxygenase-2 Gene Inhibits Invasiveness in A2058 Melanoma Cells
Source: Cells. 2022 Feb 21;11(4):749. doi: 10.3390/cells11040749 (PMC8870212; doi:10.3390/cells11040749)
Supplement: Supplementary file 1 [file cells-11-00749-s001.zip]

Archive with 2 entries (2 files):
- cells-1540577-supplementary..pdf
- cells-1540577-supplementary..xls
