# Supplementary material for: CRISPR/Cas9 Mediated Knockout of Cyclooxygenase-2 Gene Inhibits Invasiveness in A2058 Melanoma Cells
Source: Cells. 2022 Feb 21;11(4):749. doi: 10.3390/cells11040749 (PMC8870212; doi:10.3390/cells11040749)
Supplement: Supplementary file 1 [file cells-11-00749-s001.zip › cells-1540577-supplementary..xls]

## Sheet: Array layout
	Array Name: Cancer Signaling Phospho Antibody Array
	Cat. #: PCS248
	Total Antibodies: 269
	Revision: B3
	Antibody List					Array Layout
									c1	c2	c3	c4	c5	c6	c7	c8	c9	c10	c11	c12	c13	c14	c15	c16	c17	c18	c19	c20	c21	c22	c23	c24	c25	c26	c27	c28	c29	c30	c31
	ID	Antibody Name						r1	P	E	E	1	2	3	4	5	6	7	8	9	10	11	12	13	14	15	16	17	18	19	20	21	22	23	24	25	26	27	28
	P	Positive Marker						r2	P	E	E	1	2	3	4	5	6	7	8	9	10	11	12	13	14	15	16	17	18	19	20	21	22	23	24	25	26	27	28
	E	Empty				Block 1		r3	P	E	E	1	2	3	4	5	6	7	8	9	10	11	12	13	14	15	16	17	18	19	20	21	22	23	24	25	26	27	28
	E	Empty						r4	P	E	E	1	2	3	4	5	6	7	8	9	10	11	12	13	14	15	16	17	18	19	20	21	22	23	24	25	26	27	28
	1	GSK3 beta (Phospho-Ser9)						r5	P	E	E	1	2	3	4	5	6	7	8	9	10	11	12	13	14	15	16	17	18	19	20	21	22	23	24	25	26	27	28
	2	c-Jun (Phospho-Ser73)						r6	P	E	E	1	2	3	4	5	6	7	8	9	10	11	12	13	14	15	16	17	18	19	20	21	22	23	24	25	26	27	28
	3	Elk-1 (Phospho-Ser383)
	4	PDK1 (Phospho-Ser241)
	5	Raf1 (Phospho-Ser259)							c1	c2	c3	c4	c5	c6	c7	c8	c9	c10	c11	c12	c13	c14	c15	c16	c17	c18	c19	c20	c21	c22	c23	c24	c25	c26	c27	c28	c29	c30	c31
	6	GSK3 alpha (Phospho-Ser21)						r1	29	30	31	32	33	34	35	36	37	38	39	40	41	42	43	44	45	46	47	48	49	50	51	52	53	54	55	56	57	58	59
	7	MEK2 (Phospho-Thr394)						r2	29	30	31	32	33	34	35	36	37	38	39	40	41	42	43	44	45	46	47	48	49	50	51	52	53	54	55	56	57	58	59
	8	NFkB-p65 (Phospho-Thr254)				Block 2		r3	29	30	31	32	33	34	35	36	37	38	39	40	41	42	43	44	45	46	47	48	49	50	51	52	53	54	55	56	57	58	59
	9	NFkB-p100/p52 (Phospho-Ser865)						r4	29	30	31	32	33	34	35	36	37	38	39	40	41	42	43	44	45	46	47	48	49	50	51	52	53	54	55	56	57	58	59
	10	NFkB-p100/p52 (Phospho-Ser869)						r5	29	30	31	32	33	34	35	36	37	38	39	40	41	42	43	44	45	46	47	48	49	50	51	52	53	54	55	56	57	58	59
	11	NFkB-p105/p50 (Phospho-Ser893)						r6	29	30	31	32	33	34	35	36	37	38	39	40	41	42	43	44	45	46	47	48	49	50	51	52	53	54	55	56	57	58	59
	12	NFkB-p105/p50 (Phospho-Ser907)
	13	Rel (Phospho-Ser503)
	14	c-Jun (Phospho-Thr239)							c1	c2	c3	c4	c5	c6	c7	c8	c9	c10	c11	c12	c13	c14	c15	c16	c17	c18	c19	c20	c21	c22	c23	c24	c25	c26	c27	c28	c29	c30	c31
	15	c-Jun (Phospho-Ser243)						r1	60	61	62	63	64	65	66	67	68	69	70	71	72	73	74	75	76	77	78	79	80	81	82	83	84	85	86	87	88	89	90
	16	JunB (Phospho-Ser79)						r2	60	61	62	63	64	65	66	67	68	69	70	71	72	73	74	75	76	77	78	79	80	81	82	83	84	85	86	87	88	89	90
	17	JunB (Phospho-Ser259)				Block 3		r3	60	61	62	63	64	65	66	67	68	69	70	71	72	73	74	75	76	77	78	79	80	81	82	83	84	85	86	87	88	89	90
	18	JunD (Phospho-Ser255)						r4	60	61	62	63	64	65	66	67	68	69	70	71	72	73	74	75	76	77	78	79	80	81	82	83	84	85	86	87	88	89	90
	19	Myc (Phospho-Thr58)						r5	60	61	62	63	64	65	66	67	68	69	70	71	72	73	74	75	76	77	78	79	80	81	82	83	84	85	86	87	88	89	90
	20	Myc (Phospho-Thr358)						r6	60	61	62	63	64	65	66	67	68	69	70	71	72	73	74	75	76	77	78	79	80	81	82	83	84	85	86	87	88	89	90
	21	Myc (Phospho-Ser373)
	22	STAT1 (Phospho-Tyr701)
	23	STAT3 (Phospho-Tyr705)							c1	c2	c3	c4	c5	c6	c7	c8	c9	c10	c11	c12	c13	c14	c15	c16	c17	c18	c19	c20	c21	c22	c23	c24	c25	c26	c27	c28	c29	c30	c31
	24	STAT3 (Phospho-Ser727)						r1	91	92	93	94	95	96	97	98	99	100	101	102	103	104	105	106	107	108	109	110	111	112	113	114	115	116	117	118	119	120	121
	25	STAT4 (Phospho-Tyr693)						r2	91	92	93	94	95	96	97	98	99	100	101	102	103	104	105	106	107	108	109	110	111	112	113	114	115	116	117	118	119	120	121
	26	STAT5A (Phospho-Tyr694)				Block 4		r3	91	92	93	94	95	96	97	98	99	100	101	102	103	104	105	106	107	108	109	110	111	112	113	114	115	116	117	118	119	120	121
	27	STAT5A (Phospho-Ser780)						r4	91	92	93	94	95	96	97	98	99	100	101	102	103	104	105	106	107	108	109	110	111	112	113	114	115	116	117	118	119	120	121
	28	STAT6 (Phospho-Tyr641)						r5	91	92	93	94	95	96	97	98	99	100	101	102	103	104	105	106	107	108	109	110	111	112	113	114	115	116	117	118	119	120	121
	29	STAT6 (Phospho-Thr645)						r6	91	92	93	94	95	96	97	98	99	100	101	102	103	104	105	106	107	108	109	110	111	112	113	114	115	116	117	118	119	120	121
	30	CREB (Phospho-Ser133)
	31	Akt (Phospho-Ser473)
	32	Akt (Phospho-Thr308)							c1	c2	c3	c4	c5	c6	c7	c8	c9	c10	c11	c12	c13	c14	c15	c16	c17	c18	c19	c20	c21	c22	c23	c24	c25	c26	c27	c28	c29	c30	c31
	33	PTEN (Phospho-Ser380/Thr382/Thr383)						r1	122	123	124	125	126	127	128	129	130	131	132	133	134	135	136	137	138	139	140	141	142	143	144	145	146	147	148	149	150	151	152
	34	FAK (Phospho-Tyr861)						r2	122	123	124	125	126	127	128	129	130	131	132	133	134	135	136	137	138	139	140	141	142	143	144	145	146	147	148	149	150	151	152
	35	Integrin beta-3 (Phospho-Tyr773)				Block 5		r3	122	123	124	125	126	127	128	129	130	131	132	133	134	135	136	137	138	139	140	141	142	143	144	145	146	147	148	149	150	151	152
	36	Chk2 (Phospho-Thr68)						r4	122	123	124	125	126	127	128	129	130	131	132	133	134	135	136	137	138	139	140	141	142	143	144	145	146	147	148	149	150	151	152
	37	BCL-2 (Phospho-Thr56)						r5	122	123	124	125	126	127	128	129	130	131	132	133	134	135	136	137	138	139	140	141	142	143	144	145	146	147	148	149	150	151	152
	38	BCL-2 (Phospho-Ser70)						r6	122	123	124	125	126	127	128	129	130	131	132	133	134	135	136	137	138	139	140	141	142	143	144	145	146	147	148	149	150	151	152
	39	BCL-XL (Phospho-Ser62)
	40	BAD (Phospho-Ser112)
	41	BAD (Phospho-Ser136)							c1	c2	c3	c4	c5	c6	c7	c8	c9	c10	c11	c12	c13	c14	c15	c16	c17	c18	c19	c20	c21	c22	c23	c24	c25	c26	c27	c28	c29	c30	c31
	42	BAD (Phospho-Ser155)						r1	153	154	155	156	157	158	159	160	161	162	163	164	165	166	167	168	169	170	171	172	173	174	175	176	177	178	179	180	181	182	183
	43	Estrogen Receptor-alpha (Phospho-Ser167)						r2	153	154	155	156	157	158	159	160	161	162	163	164	165	166	167	168	169	170	171	172	173	174	175	176	177	178	179	180	181	182	183
	44	HER2 (Phospho-Tyr877)				Block 6		r3	153	154	155	156	157	158	159	160	161	162	163	164	165	166	167	168	169	170	171	172	173	174	175	176	177	178	179	180	181	182	183
	45	ICAM-1 (Phospho-Tyr512)						r4	153	154	155	156	157	158	159	160	161	162	163	164	165	166	167	168	169	170	171	172	173	174	175	176	177	178	179	180	181	182	183
	46	VEGFR2 (Phospho-Tyr951)						r5	153	154	155	156	157	158	159	160	161	162	163	164	165	166	167	168	169	170	171	172	173	174	175	176	177	178	179	180	181	182	183
	47	IGF-1R (Phospho-Tyr1161)						r6	153	154	155	156	157	158	159	160	161	162	163	164	165	166	167	168	169	170	171	172	173	174	175	176	177	178	179	180	181	182	183
	48	Caveolin-1 (Phospho-Tyr14)
	49	Src (Phospho-Tyr418)
	50	p53 (Phospho-Ser6)							c1	c2	c3	c4	c5	c6	c7	c8	c9	c10	c11	c12	c13	c14	c15	c16	c17	c18	c19	c20	c21	c22	c23	c24	c25	c26	c27	c28	c29	c30	c31
	51	p53 (Phospho-Ser315)						r1	184	185	186	187	188	189	190	191	192	193	194	195	196	197	198	199	200	201	202	203	204	205	206	207	208	209	210	211	212	213	214
	52	Tau (Phospho-Ser404)						r2	184	185	186	187	188	189	190	191	192	193	194	195	196	197	198	199	200	201	202	203	204	205	206	207	208	209	210	211	212	213	214
	53	FKHR (Phospho-Ser256)				Block 7		r3	184	185	186	187	188	189	190	191	192	193	194	195	196	197	198	199	200	201	202	203	204	205	206	207	208	209	210	211	212	213	214
	54	Beta-Catenin (Phospho-Thr41/Ser45)						r4	184	185	186	187	188	189	190	191	192	193	194	195	196	197	198	199	200	201	202	203	204	205	206	207	208	209	210	211	212	213	214
	55	BRCA1 (Phospho-Ser1524)						r5	184	185	186	187	188	189	190	191	192	193	194	195	196	197	198	199	200	201	202	203	204	205	206	207	208	209	210	211	212	213	214
	56	cdc25C (Phospho-Ser216)						r6	184	185	186	187	188	189	190	191	192	193	194	195	196	197	198	199	200	201	202	203	204	205	206	207	208	209	210	211	212	213	214
	57	Chk1 (Phospho-Ser345)
	58	FAK (Phospho-Tyr925)
	59	Akt2 (Phospho-Ser474)							c1	c2	c3	c4	c5	c6	c7	c8	c9	c10	c11	c12	c13	c14	c15	c16	c17	c18	c19	c20	c21	c22	c23	c24	c25	c26	c27	c28	c29	c30	c31
	60	IKK alpha (Phospho-Thr23)						r1	215	216	217	218	219	220	221	222	223	224	225	226	227	228	229	230	231	232	233	234	235	236	237	238	239	240	241	242	243	244	245
	61	Rb (Phospho-Ser780)						r2	215	216	217	218	219	220	221	222	223	224	225	226	227	228	229	230	231	232	233	234	235	236	237	238	239	240	241	242	243	244	245
	62	CDK2 (Phospho-Thr160)				Block 8		r3	215	216	217	218	219	220	221	222	223	224	225	226	227	228	229	230	231	232	233	234	235	236	237	238	239	240	241	242	243	244	245
	63	cdc25A (Phospho-Ser75)						r4	215	216	217	218	219	220	221	222	223	224	225	226	227	228	229	230	231	232	233	234	235	236	237	238	239	240	241	242	243	244	245
	64	Chk1 (Phospho-Ser280)						r5	215	216	217	218	219	220	221	222	223	224	225	226	227	228	229	230	231	232	233	234	235	236	237	238	239	240	241	242	243	244	245
	65	Chk1 (Phospho-Ser317)						r6	215	216	217	218	219	220	221	222	223	224	225	226	227	228	229	230	231	232	233	234	235	236	237	238	239	240	241	242	243	244	245
	66	MKK3 (Phospho-Ser189)
	67	Chk2 (Phospho-Ser516)
	68	TYK2 (Phospho-Tyr1054)							c1	c2	c3	c4	c5	c6	c7	c8	c9	c10	c11	c12	c13	c14	c15	c16	c17	c18	c19	c20	c21	c22	c23	c24	c25	c26	c27	c28	c29	c30	c31
	69	JAK1 (Phospho-Tyr1022)						r1	246	247	248	249	250	251	252	253	254	255	256	257	258	259	260	261	262	263	264	265	266	267	268	269	A	G	N	N	E	E	P
	70	JAK2 (Phospho-Tyr221)						r2	246	247	248	249	250	251	252	253	254	255	256	257	258	259	260	261	262	263	264	265	266	267	268	269	A	G	N	N	E	E	P
	71	JAK2 (Phospho-Tyr1007)				Block 9		r3	246	247	248	249	250	251	252	253	254	255	256	257	258	259	260	261	262	263	264	265	266	267	268	269	A	G	N	N	E	E	P
	72	IkB-alpha (Phospho-Ser32/Ser36)						r4	246	247	248	249	250	251	252	253	254	255	256	257	258	259	260	261	262	263	264	265	266	267	268	269	A	G	N	N	E	E	P
	73	Src (Phospho-Tyr529)						r5	246	247	248	249	250	251	252	253	254	255	256	257	258	259	260	261	262	263	264	265	266	267	268	269	A	G	N	N	E	E	P
	74	MEK1 (Phospho-Ser221)						r6	246	247	248	249	250	251	252	253	254	255	256	257	258	259	260	261	262	263	264	265	266	267	268	269	A	G	N	N	E	E	P
	75	IkB-alpha (Phospho-Tyr42)
	76	STAT1 (Phospho-Ser727)
	77	HDAC8 (Phospho-Ser39)
	78	HSP27 (Phospho-Ser15)
	79	MSK1 (Phospho-Ser376)
	80	Rac1/cdc42 (Phospho-Ser71)
	81	MEK1 (Phospho-Ser217)
	82	p21Cip1 (Phospho-Thr145)
	83	p27Kip1 (Phospho-Ser10)
	84	p27Kip1 (Phospho-Thr187)
	85	Pyk2 (Phospho-Tyr402)
	86	NFkB-p65 (Phospho-Ser529)
	87	Beta-Catenin (Phospho-Ser33)
	88	Beta-Catenin (Phospho-Ser37)
	89	mTOR (Phospho-Ser2448)
	90	4E-BP1 (Phospho-Thr36)
	91	PDGF Receptor beta (Phospho-Tyr751)
	92	elF4E (Phospho-Ser209)
	93	Met (Phospho-Tyr1349)
	94	FGF Receptor 1 (Phospho-Tyr154)
	95	c-Kit (Phospho-Tyr721)
	96	BRCA1 (Phospho-Ser1423)
	97	CDC2 (Phospho-Tyr15)
	98	p44/42 MAP Kinase (Phospho-Thr202)
	99	p44/42 MAP Kinase (Phospho-Tyr204)
	100	HSP27 (Phospho-Ser78)
	101	SAPK/JNK (Phospho-Thr183)
	102	NFkB-p105/p50 (Phospho-Ser932)
	103	P38 MAPK (Phospho-Thr180)
	104	P38 MAPK (Phospho-Tyr182)
	105	HSF1 (Phospho-Ser303)
	106	EGFR (Phospho-Tyr1110)
	107	Histone H2A.X (Phospho-Ser139)
	108	eIF2a (Phospho-Ser51)
	109	Integrin beta-3 (Phospho-Tyr785)
	110	p70 S6 Kinase (Phospho-Ser424)
	111	CaMKII (Phospho-Thr286)
	112	MEK1 (Phospho-Thr291)
	113	14-3-3 zeta (Phospho-Ser58)
	114	AMPK1/AMPK2 (Phospho-Thr183/172)
	115	HSP90B (Phospho-Ser254)
	116	IkB-beta (Phospho-Ser23)
	117	IkB-epsilon (Phospho-Ser22)
	118	Keratin 18 (Phospho-Ser33)
	119	Myc (Phospho-Ser62)
	120	Shc (Phospho-Tyr349)
	121	SHP-2 (Phospho-Tyr580)
	122	Smad3 (Phospho-Ser425)
	123	Trk B (Phospho-Tyr515)
	124	CrkII (Phospho-Tyr221)
	125	eEF2K (Phospho-Ser366)
	126	FAK (Phospho-Tyr397)
	127	Caspase 9 (Phospho-Thr125)
	128	MDM2 (Phospho-Ser166)
	129	Caspase 9 (Phospho-Tyr153)
	130	Caspase 9 (Phospho-Ser144)
	131	Caspase 9 (Phospho-Ser196)
	132	Caspase 3 (Phospho-Ser150)
	133	ERK3 (Phospho-Ser189)
	134	ERK8 (Phospho-Thr175/Tyr177)
	135	PI3-kinase p85-subunit alpha/gamma (Phospho-Tyr467/Tyr199)
	136	PI3-kinase p85-alpha (Phospho-Tyr607)
	137	GSK3 beta (Ab-9)
	138	c-Jun (Ab-73)
	139	Elk-1 (Ab-383)
	140	PDK1 (Ab-241)
	141	Raf1 (Ab-259)
	142	GSK3 alpha (Ab-21)
	143	MEK2 (Ab-394)
	144	NFkB-p65 (Ab-254)
	145	NFkB-p100/p52 (Ab-865)
	146	NFkB-p100/p52 (Ab-869)
	147	NFkB-p105/p50 (Ab-337)
	148	NFkB-p105/p50 (Ab-893)
	149	NFkB-p105/p50 (Ab-907)
	150	Rel (Ab-503)
	151	c-Jun (Ab-239)
	152	c-Jun (Ab-243)
	153	JunB (Ab-79)
	154	JunB (Ab-259)
	155	JunD (Ab-255)
	156	Myc (Ab-58)
	157	Myc (Ab-358)
	158	Myc (Ab-373)
	159	STAT1 (Ab-701)
	160	STAT3 (Ab-705)
	161	STAT3 (Ab-727)
	162	STAT4 (Ab-693)
	163	STAT5A (Ab-694)
	164	STAT5A (Ab-780)
	165	STAT6 (Ab-641)
	166	STAT6 (Ab-645)
	167	CREB (Ab-133)
	168	Akt (Ab-473)
	169	Akt (Ab-308)
	170	PTEN (Ab-380/382/383)
	171	BCL-2 (Ab-56)
	172	BCL-2 (Ab-70)
	173	BCL-XL (Ab-62)
	174	BAD (Ab-112)
	175	BAD (Ab-136)
	176	BAD (Ab-155)
	177	Estrogen Receptor-alpha (Ab-167)
	178	HER2 (Ab-877)
	179	FAK (Ab-861)
	180	VEGFR2 (Ab-951)
	181	IGF-1R (Ab-1161)
	182	Integrin beta-3 (Ab-773)
	183	p53 (Ab-6)
	184	Chk2 (Ab-68)
	185	p53 (Ab-315)
	186	Tau (Ab-404)
	187	Beta-Catenin (Ab-41/45)
	188	ICAM-1 (Ab-512)
	189	Rb (Ab-780)
	190	CDK2 (Ab-160)
	191	Caveolin-1 (Ab-14)
	192	Chk1 (Ab-280)
	193	Chk1 (Ab-317)
	194	Src (Ab-418)
	195	MKK3 (Ab-189)
	196	Chk2 (Ab-516)
	197	TYK2 (Ab-1054)
	198	JAK1 (Ab-1022)
	199	JAK2 (Ab-221)
	200	JAK2 (Ab-1007)
	201	IkB-alpha (Ab-32/36)
	202	FKHR (Ab-256)
	203	BRCA1 (Ab-1524)
	204	HDAC8 (Ab-39)
	205	HSP27 (Ab-15)
	206	cdc25C (Ab-216)
	207	Chk1 (Ab-345)
	208	ATM (Ab-1981)
	209	FAK (Ab-925)
	210	p21Cip1 (Ab-145)
	211	p27Kip1 (Ab-10)
	212	p27Kip1 (Ab-187)
	213	Akt2 (Ab-474)
	214	IKK alpha (Ab-23)
	215	cdc25A (Ab-75)
	216	Src (Ab-529)
	217	MEK1 (Ab-221)
	218	IkB-alpha (Ab-42)
	219	STAT1 (Ab-727)
	220	MSK1 (Ab-376)
	221	Rac1/cdc42 (Ab-71)
	222	MEK1 (Ab-217)
	223	FAK (Ab-397)
	224	Pyk2 (Ab-402)
	225	NFkB-p65 (Ab-529)
	226	Beta-Catenin (Ab-37)
	227	mTOR (Ab-2448)
	228	4E-BP1 (Ab-36)
	229	PDGF Receptor beta (Ab-751)
	230	elF4E (Ab-209)
	231	Met (Ab-1349)
	232	FGF Receptor 1 (Ab-154)
	233	c-Kit (Ab-721)
	234	BRCA1 (Ab-1423)
	235	CDC2 (Ab-15)
	236	p44/42 MAP Kinase (Ab-202)
	237	p44/42 MAP Kinase (Ab-204)
	238	HSP27 (Ab-78)
	239	SAPK/JNK (Ab-183)
	240	P38 MAPK (Ab-182)
	241	HSF1 (Ab-303)
	242	EGFR (Ab-1110)
	243	Histone H2A.X (Ab-139)
	244	eIF2a (Ab-51)
	245	Integrin beta-3 (Ab-785)
	246	p70 S6 Kinase (Ab-424)
	247	CaMKII (Ab-286)
	248	MEK1 (Ab-291)
	249	14-3-3 zeta (Ab-58)
	250	AMPK1/AMPK2 (Ab-183/172)
	251	HSP90B (Ab-254)
	252	IkB-epsilon (Ab-22)
	253	Keratin 18 (Ab-33)
	254	Myc (Ab-62)
	255	Shc (Ab-349)
	256	SHP-2 (Ab-580)
	257	Trk B (Ab-515)
	258	CrkII (Ab-221)
	259	eEF2K (Ab-366)
	260	Caspase 9 (Ab-125)
	261	MDM2 (Ab-166)
	262	Caspase 9 (Ab-153)
	263	Caspase 9 (Ab-144)
	264	Caspase 9 (Ab-196)
	265	Caspase 3 (Ab-150)
	266	ERK3 (Ab-189)
	267	ERK8 (Ab-175/177)
	268	PI3-kinase p85-subunit alpha/gamma (Ab-467/199)
	269	PI3-kinase p85-alpha (Ab-607)
	A	Beta-Actin
	G	GAPDH
	N	Negative control
	N	Negative control
	E	Empty
	E	Empty
	P	Positive Marker

## Sheet: Ab list
			Rev. B5
Cancer Signaling Phospho Antibody Array (PCS248)
			H=Human, M=Mouse, R=Rat
ID	Antibody Name	Reactivity	Swiss Prot
249	14-3-3 zeta (Ab-58)	HMR	P63104
113	14-3-3 zeta (Phospho-Ser58)	HMR	P63104
228	4E-BP1 (Ab-36)	HMR	Q13541
90	4E-BP1 (Phospho-Thr36)	HMR	Q13541
169	Akt (Ab-308)	HMR	P31749
168	Akt (Ab-473)	HMR	P31749
31	Akt (Phospho-Ser473)	HMR	P31749
32	Akt (Phospho-Thr308)	HMR	P31749
213	Akt2 (Ab-474)	HMR	P31751
59	Akt2 (Phospho-Ser474)	HMR	P31751
250	AMPK1/AMPK2 (Ab-183/172)	HMR	Q13131/P54646
114	AMPK1/AMPK2 (Phospho-Thr183/172)	HMR	Q13131/P54646
208	ATM (Ab-1981)	HM	Q13315
174	BAD (Ab-112)	HMR	Q92934
175	BAD (Ab-136)	HMR	Q92934
176	BAD (Ab-155)	HMR	Q92934
40	BAD (Phospho-Ser112)	HMR	Q92934
41	BAD (Phospho-Ser136)	HMR	Q92934
42	BAD (Phospho-Ser155)	HMR	Q92934
171	BCL-2 (Ab-56)	H	P10415
172	BCL-2 (Ab-70)	HR	P10415
38	BCL-2 (Phospho-Ser70)	HR	P10415
37	BCL-2 (Phospho-Thr56)	H	P10415
173	BCL-XL (Ab-62)	HMR	Q07817
39	BCL-XL (Phospho-Ser62)	HMR	Q07817
226	Beta-Catenin (Ab-37)	HMR	P35222
187	Beta-Catenin (Ab-41/45)	HMR	P35222
87	Beta-Catenin (Phospho-Ser33)	HMR	P35222
88	Beta-Catenin (Phospho-Ser37)	HMR	P35222
54	Beta-Catenin (Phospho-Thr41/Ser45)	HMR	P35222
234	BRCA1 (Ab-1423)	H	P38398
203	BRCA1 (Ab-1524)	H	P38398
96	BRCA1 (Phospho-Ser1423)	H	P38398
55	BRCA1 (Phospho-Ser1524)	H	P38398
247	CaMKII (Ab-286)	HMR	Q9UQM7
111	CaMKII (Phospho-Thr286)	HMR	Q9UQM7
265	Caspase 3 (Ab-150)	HMR	P42574
132	Caspase 3 (Phospho-Ser150)	HMR	P42574
260	Caspase 9 (Ab-125)	HMR	P55211
263	Caspase 9 (Ab-144)	H	P55211
262	Caspase 9 (Ab-153)	H	P55211
264	Caspase 9 (Ab-196)	H	P55211
130	Caspase 9 (Phospho-Ser144)	H	P55211
131	Caspase 9 (Phospho-Ser196)	H	P55211
127	Caspase 9 (Phospho-Thr125)	HMR	P55211
129	Caspase 9 (Phospho-Tyr153)	H	P55211
191	Caveolin-1 (Ab-14)	HMR	Q03135
48	Caveolin-1 (Phospho-Tyr14)	HMR	Q03135
235	CDC2 (Ab-15)	HMR	P06493
97	CDC2 (Phospho-Tyr15)	HMR	P06493
215	cdc25A (Ab-75)	HMR	P30304
63	cdc25A (Phospho-Ser75)	HMR	P30304
206	cdc25C (Ab-216)	H	P30307
56	cdc25C (Phospho-Ser216)	H	P30307
190	CDK2 (Ab-160)	HMR	P24941
62	CDK2 (Phospho-Thr160)	HMR	P24941
192	Chk1 (Ab-280)	H	O14757
193	Chk1 (Ab-317)	HMR	O14757
207	Chk1 (Ab-345)	HMR	O14757
64	Chk1 (Phospho-Ser280)	H	O14757
65	Chk1 (Phospho-Ser317)	HMR	O14757
57	Chk1 (Phospho-Ser345)	HMR	O14757
196	Chk2 (Ab-516)	H	O96017
184	Chk2 (Ab-68)	HM	O96017
67	Chk2 (Phospho-Ser516)	H	O96017
36	Chk2 (Phospho-Thr68)	HM	O96017
151	c-Jun (Ab-239)	HMR	P05412
152	c-Jun (Ab-243)	HMR	P05412
138	c-Jun (Ab-73)	HMR	P05412
15	c-Jun (Phospho-Ser243)	HMR	P05412
2	c-Jun (Phospho-Ser73)	HMR	P05412
14	c-Jun (Phospho-Thr239)	HMR	P05412
233	c-Kit (Ab-721)	HM	P10721
95	c-Kit (Phospho-Tyr721)	HM	P10721
167	CREB (Ab-133)	HMR	P16220
30	CREB (Phospho-Ser133)	HMR	P16220
258	CrkII (Ab-221)	HMR	P46108
124	CrkII (Phospho-Tyr221)	HMR	P46108
259	eEF2K (Ab-366)	HR	O00418
125	eEF2K (Phospho-Ser366)	HR	O00418
242	EGFR (Ab-1110)	HMR	P00533
106	EGFR (Phospho-Tyr1110)	HMR	P00533
244	eIF2a (Ab-51)	HMR	P05198
108	eIF2a (Phospho-Ser51)	HMR	P05198
230	elF4E (Ab-209)	HMR	P06730
92	elF4E (Phospho-Ser209)	HMR	P06730
139	Elk-1 (Ab-383)	HM	P19419
3	Elk-1 (Phospho-Ser383)	HM	P19419
266	ERK3 (Ab-189)	HMR	Q16659
133	ERK3 (Phospho-Ser189)	HMR	Q16659
267	ERK8 (Ab-175/177)	HM	Q8TD08
134	ERK8 (Phospho-Thr175/Tyr177)	HM	Q8TD08
177	Estrogen Receptor-alpha (Ab-167)	H	P03372
43	Estrogen Receptor-alpha (Phospho-Ser167)	H	P03372
223	FAK (Ab-397)	HMR	Q05397
179	FAK (Ab-861)	HMR	Q05397
209	FAK (Ab-925)	HMR	Q05397
126	FAK (Phospho-Tyr397)	HMR	Q05397
34	FAK (Phospho-Tyr861)	HMR	Q05397
58	FAK (Phospho-Tyr925)	HMR	Q05397
232	FGF Receptor 1 (Ab-154)	HMR	P11362
94	FGF Receptor 1 (Phospho-Tyr154)	HMR	P11362
202	FKHR (Ab-256)	HM	Q12778
53	FKHR (Phospho-Ser256)	HM	Q12778
142	GSK3 alpha (Ab-21)	HMR	P49840
6	GSK3 alpha (Phospho-Ser21)	HMR	P49840
137	GSK3 beta (Ab-9)	HMR	P49841
1	GSK3 beta (Phospho-Ser9)	HMR	P49841
204	HDAC8 (Ab-39)	HM	Q9BY41
77	HDAC8 (Phospho-Ser39)	HM	Q9BY41
178	HER2 (Ab-877)	HMR	P04626
44	HER2 (Phospho-Tyr877)	HMR	P04626
243	Histone H2A.X (Ab-139)	HM	P16104
107	Histone H2A.X (Phospho-Ser139)	HM	P16104
241	HSF1 (Ab-303)	HM	Q00613
105	HSF1 (Phospho-Ser303)	HM	Q00613
205	HSP27 (Ab-15)	H	P04792
238	HSP27 (Ab-78)	H	P04792
78	HSP27 (Phospho-Ser15)	H	P04792
100	HSP27 (Phospho-Ser78)	H	P04792
251	HSP90B (Ab-254)	HMR	P08238
115	HSP90B (Phospho-Ser254)	HMR	P08238
188	ICAM-1 (Ab-512)	H	P05362
45	ICAM-1 (Phospho-Tyr512)	H	P05362
181	IGF-1R (Ab-1161)	HMR	P08069
47	IGF-1R (Phospho-Tyr1161)	HMR	P08069
201	IkB-alpha (Ab-32/36)	HMR	P25963
218	IkB-alpha (Ab-42)	HMR	P25963
72	IkB-alpha (Phospho-Ser32/Ser36)	HMR	P25963
75	IkB-alpha (Phospho-Tyr42)	HMR	P25963
116	IkB-beta (Phospho-Ser23)	H	Q15653
252	IkB-epsilon (Ab-22)	HMR	O00221
117	IkB-epsilon (Phospho-Ser22)	HMR	O00221
214	IKK alpha (Ab-23)	HMR	O15111
60	IKK alpha (Phospho-Thr23)	HMR	O15111
182	Integrin beta-3 (Ab-773)	HM	P05106
245	Integrin beta-3 (Ab-785)	HM	P05106
35	Integrin beta-3 (Phospho-Tyr773)	HM	P05106
109	Integrin beta-3 (Phospho-Tyr785)	HM	P05106
198	JAK1 (Ab-1022)	HMR	P23458
69	JAK1 (Phospho-Tyr1022)	HMR	P23458
200	JAK2 (Ab-1007)	HMR	P23458
199	JAK2 (Ab-221)	HMR	P23458
71	JAK2 (Phospho-Tyr1007)	HMR	P23458
70	JAK2 (Phospho-Tyr221)	HMR	P23458
154	JunB (Ab-259)	HM	P17275
153	JunB (Ab-79)	HMR	P17275
17	JunB (Phospho-Ser259)	HM	P17275
16	JunB (Phospho-Ser79)	HMR	P17275
155	JunD (Ab-255)	HMR	P17535
18	JunD (Phospho-Ser255)	HMR	P17535
253	Keratin 18 (Ab-33)	H	P05783
118	Keratin 18 (Phospho-Ser33)	H	P05783
261	MDM2 (Ab-166)	HM	Q00987
128	MDM2 (Phospho-Ser166)	HM	Q00987
222	MEK1 (Ab-217)	HMR	Q02750
217	MEK1 (Ab-221)	HMR	Q02750
248	MEK1 (Ab-291)	HMR	Q02750
81	MEK1 (Phospho-Ser217)	HMR	Q02750
74	MEK1 (Phospho-Ser221)	HMR	Q02750
112	MEK1 (Phospho-Thr291)	HMR	Q02750
143	MEK2 (Ab-394)	HMR	P36507
7	MEK2 (Phospho-Thr394)	HMR	P36507
231	Met (Ab-1349)	HMR	P08581
93	Met (Phospho-Tyr1349)	HMR	P08581
195	MKK3 (Ab-189)	HM	P46734
66	MKK3 (Phospho-Ser189)	HM	P46734
220	MSK1 (Ab-376)	HM	O75582
79	MSK1 (Phospho-Ser376)	HM	O75582
227	mTOR (Ab-2448)	HMR	P42345
89	mTOR (Phospho-Ser2448)	HMR	P42345
157	Myc (Ab-358)	HMR	P01106
158	Myc (Ab-373)	HMR	P01106
156	Myc (Ab-58)	HMR	P01106
254	Myc (Ab-62)	HMR	P01106
21	Myc (Phospho-Ser373)	HMR	P01106
119	Myc (Phospho-Ser62)	HMR	P01106
20	Myc (Phospho-Thr358)	HMR	P01106
19	Myc (Phospho-Thr58)	HMR	P01106
145	NFkB-p100/p52 (Ab-865)	HM	Q04206
146	NFkB-p100/p52 (Ab-869)	HM	Q04206
9	NFkB-p100/p52 (Phospho-Ser865)	HM	Q04206
10	NFkB-p100/p52 (Phospho-Ser869)	HM	Q04206
147	NFkB-p105/p50 (Ab-337)	HM	P19838
148	NFkB-p105/p50 (Ab-893)	H	P19838
149	NFkB-p105/p50 (Ab-907)	H	P19838
11	NFkB-p105/p50 (Phospho-Ser893)	H	P19838
12	NFkB-p105/p50 (Phospho-Ser907)	H	P19838
102	NFkB-p105/p50 (Phospho-Ser932)	HMR	P19838
144	NFkB-p65 (Ab-254)	HM	Q04206
225	NFkB-p65 (Ab-529)	HM	Q04206
86	NFkB-p65 (Phospho-Ser529)	HM	Q04206
8	NFkB-p65 (Phospho-Thr254)	HM	Q04206
210	p21Cip1 (Ab-145)	HMR	P38936
82	p21Cip1 (Phospho-Thr145)	HMR	P38936
211	p27Kip1 (Ab-10)	HM	P46527
212	p27Kip1 (Ab-187)	HMR	P46527
83	p27Kip1 (Phospho-Ser10)	HM	P46527
84	p27Kip1 (Phospho-Thr187)	HMR	P46527
240	P38 MAPK (Ab-182)	HMR	Q16539
103	P38 MAPK (Phospho-Thr180)	HMR	Q16539
104	P38 MAPK (Phospho-Tyr182)	HMR	Q16539
236	p44/42 MAP Kinase (Ab-202)	HMR	P27361/P28482
237	p44/42 MAP Kinase (Ab-204)	HMR	P27361/P28482
98	p44/42 MAP Kinase (Phospho-Thr202)	HMR	P27361/P28482
99	p44/42 MAP Kinase (Phospho-Tyr204)	HMR	P27361/P28482
185	p53 (Ab-315)	H	P04637
183	p53 (Ab-6)	H	P04637
51	p53 (Phospho-Ser315)	H	P04637
50	p53 (Phospho-Ser6)	H	P04637
246	p70 S6 Kinase (Ab-424)	HMR	P23443
110	p70 S6 Kinase (Phospho-Ser424)	HMR	P23443
229	PDGF Receptor beta (Ab-751)	HMR	P09619
91	PDGF Receptor beta (Phospho-Tyr751)	HMR	P09619
140	PDK1 (Ab-241)	HMR	O15530
4	PDK1 (Phospho-Ser241)	HMR	O15530
269	PI3-kinase p85-alpha (Ab-607)	HMR	P27986
136	PI3-kinase p85-alpha (Phospho-Tyr607)	HMR	P27986
268	PI3-kinase p85-subunit alpha/gamma (Ab-467/199)	HMR	P27986/Q92569
135	PI3-kinase p85-subunit alpha/gamma (Phospho-Tyr467/Tyr199)	HMR	P27986/Q92569
170	PTEN (Ab-380/382/383)	HM	P60484
33	PTEN (Phospho-Ser380/Thr382/Thr383)	HM	P60484
224	Pyk2 (Ab-402)	HMR	Q14289
85	Pyk2 (Phospho-Tyr402)	HMR	Q14289
221	Rac1/cdc42 (Ab-71)	HMR	P63000
80	Rac1/cdc42 (Phospho-Ser71)	HMR	P63000
141	Raf1 (Ab-259)	HMR	P04049
5	Raf1 (Phospho-Ser259)	HMR	P04049
189	Rb (Ab-780)	HMR	P06400
61	Rb (Phospho-Ser780)	HMR	Q13972
150	Rel (Ab-503)	H	Q04864
13	Rel (Phospho-Ser503)	H	Q04864
239	SAPK/JNK (Ab-183)	HMR	P45983/P45984/P53779
101	SAPK/JNK (Phospho-Thr183)	HMR	P45983/P45984/P53779
255	Shc (Ab-349)	HMR	P29353
120	Shc (Phospho-Tyr349)	HMR	P29353
256	SHP-2 (Ab-580)	HMR	Q06124
121	SHP-2 (Phospho-Tyr580)	HMR	Q06124
122	Smad3 (Phospho-Ser425)	HMR	P84022
194	Src (Ab-418)	HMR	P12931
216	Src (Ab-529)	HMR	P12931
49	Src (Phospho-Tyr418)	HMR	P12931
73	Src (Phospho-Tyr529)	HMR	P12931
159	STAT1 (Ab-701)	HMR	P42224
219	STAT1 (Ab-727)	HMR	P42224
76	STAT1 (Phospho-Ser727)	HMR	P42224
22	STAT1 (Phospho-Tyr701)	HMR	P42224
160	STAT3 (Ab-705)	HMR	P40763
161	STAT3 (Ab-727)	HMR	P40763
24	STAT3 (Phospho-Ser727)	HMR	P40763
23	STAT3 (Phospho-Tyr705)	HMR	P40763
162	STAT4 (Ab-693)	HM	Q14765
25	STAT4 (Phospho-Tyr693)	HM	Q14765
163	STAT5A (Ab-694)	HMR	P42229
164	STAT5A (Ab-780)	HMR	P42229
27	STAT5A (Phospho-Ser780)	HMR	P42229
26	STAT5A (Phospho-Tyr694)	HMR	P42229
165	STAT6 (Ab-641)	HM	P42226
166	STAT6 (Ab-645)	HM	P42226
29	STAT6 (Phospho-Thr645)	HM	P42226
28	STAT6 (Phospho-Tyr641)	HM	P42226
186	Tau (Ab-404)	HMR	P10636
52	Tau (Phospho-Ser404)	HMR	P10636
257	Trk B (Ab-515)	HMR	Q16620
123	Trk B (Phospho-Tyr515)	HMR	Q16620
197	TYK2 (Ab-1054)	HM	P29597
68	TYK2 (Phospho-Tyr1054)	HM	P29597
180	VEGFR2 (Ab-951)	HM	P35968
46	VEGFR2 (Phospho-Tyr951)	HM	P35968

## Sheet: untreated A2058
slide 4000027976 = A2058, control								0
Block	Column	Row	Name	ID	X	Y	Dia.	Flags	F532 Mean	F532 Median	F532 SD	F532 |log Mean/Median|	F532 CV	B532	B532 Mean	B532 Median	B532 SD	B532 |log Mean/Median|	B532 CV	% > B532+1SD	% > B532+2SD	F532 % Sat.	F532 Median - B532	F532 Mean - B532	F532 Total Intensity	SNR 532	F Pixels	B Pixels	Circularity	AutoFlag	Normalisation	ExcludedMean 532	ExcludedMedian 532
1	1	1	Positive Marker	P	4172	9279	240	0	54095.1	49013	21543.4	0.04	0.4	516	542.39	516	78.2	0.02	0.14	100	100	0	48497	53579.1	20393860	684.79	377	10505	100		Undefined	10479.2	1366
1	2	1	Empty	E	4886	9210	240	0	618.09	600	45.87	0.01	0.07	588	568.37	588	66.71	0.01	0.12	24	0	0	12	30.09	234876	0.75	380	10189	100		Undefined	625.84	608
1	3	1	Empty	E	5370	9281	240	-50	571.79	582	74.4	0.01	0.13	587	569.24	587	67.5	0.01	0.12	11	0	0	-5	-15.21	217280	0.04	380	9733	100		Undefined	574.64	593
1	4	1	GSK3 beta (Phospho-Ser9)	1	5962	9290	240	0	2140.19	1777	1234.63	0.08	0.58	519	556.65	519	86.75	0.03	0.16	100	99	0	1258	1621.19	813274	18.25	380	9956	100		Undefined	1260.82	739.5
1	5	1	c-Jun (Phospho-Ser73)	2	6562	9289	240	0	2283.89	2060.5	860.43	0.04	0.38	522	553.57	522	88.27	0.03	0.16	100	100	0	1538.5	1761.89	858744	19.6	376	9995	100		Undefined	1632.15	1017.5
1	6	1	Elk-1 (Phospho-Ser383)	3	7164	9286	240	0	5009.64	3968	3658.45	0.1	0.73	505	547.03	505	162.45	0.03	0.3	100	100	0	3463	4504.64	1908673	27.47	381	10012	100		Undefined	3145.44	1108
1	7	1	PDK1 (Phospho-Ser241)	4	7764	9291	240	0	6594.76	6116	2860.09	0.03	0.43	497	537.09	497	102.99	0.03	0.19	100	100	0	5619	6097.76	2512604	58.82	381	9996	100		Undefined	1584.87	978.5
1	8	1	Raf1 (Phospho-Ser259)	5	8366	9293	240	0	2496.36	2439	690.04	0.01	0.28	502	544.33	502	117.02	0.04	0.21	100	100	0	1937	1994.36	953611	16.68	382	10004	100		Undefined	906.91	840
1	9	1	GSK3 alpha (Phospho-Ser21)	6	8971	9292	240	0	1421.46	1376	396.9	0.01	0.28	516	552.2	516	87.36	0.03	0.16	100	99	0	860	905.46	541577	9.95	381	10011	100		Undefined	834.49	763
1	10	1	MEK2 (Phospho-Thr394)	7	9567	9297	240	0	2784.6	2777	954.96	0	0.34	585	561.11	585	99.08	0.02	0.18	100	100	0	2192	2199.6	1055363	22.44	379	9968	100		Undefined	1079.71	862.5
1	11	1	NFkB-p65 (Phospho-Thr254)	8	10169	9279	240	0	1404.1	1219	598.5	0.06	0.43	589	568.46	589	113.45	0.02	0.2	99	96	0	630	815.1	526539	7.37	375	10064	100		Undefined	995.23	851
1	12	1	NFkB-p100/p52 (Phospho-Ser865)	9	10765	9294	240	0	3446.61	3006	1454.59	0.06	0.42	591	596.71	591	2266	0	3.8	59	11	0	2415	2855.61	1323500	1.26	384	10033	100		Undefined	2650.87	984.5
1	13	1	NFkB-p100/p52 (Phospho-Ser869)	10	11378	9299	240	0	1151.74	1080	369.91	0.03	0.32	593	579.12	593	93.14	0.01	0.16	100	96	0	487	558.74	434205	6.15	377	10003	100		Undefined	875.4	768.5
1	14	1	NFkB-p105/p50 (Phospho-Ser893)	11	11964	9320	240	0	917.77	903	266.31	0.01	0.29	592	591.23	592	320.61	0	0.54	39	3	0	311	325.77	348753	1.02	380	9943	100		Undefined	890.09	867.5
1	15	1	NFkB-p105/p50 (Phospho-Ser907)	12	12568	9301	240	0	1633.61	1524	556.02	0.03	0.34	595	602.95	595	323.53	0.01	0.54	99	67	0	929	1038.61	622404	3.19	381	10006	100		Undefined	1391.98	885
1	16	1	Rel (Phospho-Ser503)	13	13166	9305	240	0	3267.02	3257.5	1123.28	0	0.34	595	597.64	595	124.38	0	0.21	100	100	0	2662.5	2672.02	1248001	21.46	382	9938	100		Undefined	1179.04	963
1	17	1	c-Jun (Phospho-Thr239)	14	13763	9332	240	0	901.12	872	213.86	0.01	0.24	595	844.71	595	2379.94	0.15	2.82	0	0	0	277	306.12	345130	0.02	383	9903	100		Undefined	652.2	603
1	18	1	c-Jun (Phospho-Ser243)	15	14354	9308	240	0	1714.73	1604	527.79	0.03	0.31	597.5	862.86	597.5	2365.34	0.16	2.74	2	0	0	1006.5	1117.23	648167	0.36	378	10008	100		Undefined	995.14	860
1	19	1	JunB (Phospho-Ser79)	16	14965	9316	240	0	2008.3	1349	1994.6	0.17	0.99	599	640.19	599	102.66	0.03	0.16	100	100	0	750	1409.3	767169	13.33	382	10042	100		Undefined	2782.5	1508
1	20	1	JunB (Phospho-Ser259)	17	15572	9330	240	0	1674.81	1559.5	660.18	0.03	0.39	602	649.01	602	102.85	0.03	0.16	100	100	0	957.5	1072.81	636429	9.97	380	9968	100		Undefined	1196.87	1008
1	21	1	JunD (Phospho-Ser255)	18	16165	9318	240	0	2316.16	2296	696.63	0	0.3	619	655.14	619	107.63	0.02	0.16	100	100	0	1677	1697.16	873194	15.43	377	9999	100		Undefined	989.75	930.5
1	22	1	Myc (Phospho-Thr58)	19	16763	9322	240	0	1568.64	1549	410.36	0.01	0.26	601	622.9	601	114.05	0.02	0.18	99	98	0	948	967.64	600790	8.29	383	9986	100		Undefined	784.92	777
1	23	1	Myc (Phospho-Thr358)	20	17366	9321	240	0	2045.46	1987	540.41	0.01	0.26	597	608.74	597	102.32	0.01	0.17	100	100	0	1390	1448.46	779322	14.04	381	10002	100		Undefined	1200.02	1104.5
1	24	1	Myc (Phospho-Ser373)	21	17965	9327	240	0	985.39	907	294.27	0.04	0.3	593	585.54	593	97.08	0.01	0.17	91	78	0	314	392.39	373463	4.12	379	9981	100		Undefined	714.89	698
1	25	1	STAT1 (Phospho-Tyr701)	22	18561	9328	240	0	1307.21	1232	384.83	0.03	0.29	581	563.06	581	98.24	0.01	0.17	98	96	0	651	726.21	496739	7.57	380	9929	100		Undefined	696.8	672
1	26	1	STAT3 (Phospho-Tyr705)	23	19139	9356	240	0	1051.81	767	555.16	0.14	0.53	520	555.77	520	82.79	0.03	0.15	82	66	0	247	531.81	398637	5.99	379	9963	100		Undefined	611.11	596.5
1	27	1	STAT3 (Phospho-Ser727)	24	19755	9342	240	0	1346.2	1206	1011.85	0.05	0.75	504	722.53	504	6586.45	0.16	9.12	0	0	0	702	842.2	515593	0.09	383	10022	100		Undefined	815.97	712
1	28	1	STAT4 (Phospho-Tyr693)	25	20360	9327	240	0	116590	101472	105611	0.06	0.91	498	705.82	498	6594.06	0.15	9.34	100	97	0.53	100974	116092	44187768	17.57	379	10024	100		Undefined	24860.2	1543
1	29	1	STAT5A (Phospho-Tyr694)	26	20963	9360	240	0	1224.93	1171	786.64	0.02	0.64	482	473.2	482	115.04	0.01	0.24	77	68	0	689	742.93	466698	6.53	381	9957	100		Undefined	596.98	515
1	30	1	STAT5A (Phospho-Ser780)	27	21563	9330	240	0	2195.09	2066	1418.96	0.03	0.65	403	419.66	403	87.72	0.02	0.21	100	100	0	1663	1792.09	838526	20.24	382	10036	100		Undefined	761.17	593
1	31	1	STAT6 (Phospho-Tyr641)	28	22168	9335	240	0	1418.11	1282	1014.11	0.04	0.72	403	419.97	403	192.32	0.02	0.46	100	94	0	879	1015.11	537465	5.19	379	10277	100		Undefined	751.98	685
1	1	2	Positive Marker	P	4170	9877	240	0	53963.5	49134.5	19308.8	0.04	0.36	511	536.27	511	85.42	0.02	0.16	100	100	0	48623.5	53452.5	20506136	625.48	380	10011	100		Undefined	8792.55	1049
1	2	2	Empty	E	4769	9878	240	-50	580.05	595	50.51	0.01	0.09	539	556.08	539	74.37	0.01	0.13	13	0	0	56	41.05	217518	0.32	375	9937	100		Undefined	571.2	593
1	3	2	Empty	E	5368	9880	240	-50	526.99	500	55.33	0.02	0.1	580	562.3	580	73.6	0.01	0.13	0	0	0	-80	-53.01	198677	-0.48	377	9752	100		Undefined	564.85	506
1	4	2	GSK3 beta (Phospho-Ser9)	1	5968	9878	240	0	2044.03	1679	1243.67	0.09	0.61	509	546.79	509	88.76	0.03	0.16	100	98	0	1170	1535.03	772642	16.87	378	9711	100		Undefined	1254.15	695.5
1	5	2	c-Jun (Phospho-Ser73)	2	6560	9878	240	0	2120.9	2027.5	748.89	0.02	0.35	501	534.82	501	76.17	0.03	0.14	100	100	0	1526.5	1619.9	801701	20.82	378	9751	100		Undefined	1403.09	768
1	6	2	Elk-1 (Phospho-Ser383)	3	7164	9882	240	0	3171.6	2790	1463.57	0.06	0.46	497	526.88	497	71.49	0.03	0.14	100	100	0	2293	2674.6	1217894	36.99	384	9747	100		Undefined	2517.37	772.5
1	7	2	PDK1 (Phospho-Ser241)	4	7771	9887	240	0	4253.92	3996.5	1680.45	0.03	0.4	494	517.46	494	85.44	0.02	0.17	100	100	0	3502.5	3759.92	1616489	43.73	380	9742	100		Undefined	1063.59	761
1	8	2	Raf1 (Phospho-Ser259)	5	8367	9885	240	0	2307.54	2263	622.73	0.01	0.27	495	517.53	495	71.99	0.02	0.14	100	100	0	1768	1812.54	872249	24.86	378	9743	100		Undefined	730.21	681
1	9	2	GSK3 alpha (Phospho-Ser21)	6	8972	9891	240	0	2307.78	2272	727.55	0.01	0.32	500	537.26	500	80.42	0.03	0.15	100	100	0	1772	1807.78	879265	22.02	381	9748	100		Undefined	850.86	737
1	10	2	MEK2 (Phospho-Thr394)	7	9564	9885	240	0	1304.6	1166.5	522.14	0.05	0.4	512	552.23	512	94.15	0.03	0.17	100	100	0	654.5	792.6	500965	7.99	384	9744	100		Undefined	836.36	725.5
1	11	2	NFkB-p65 (Phospho-Thr254)	8	10174	9902	240	0	879	807	347.31	0.04	0.4	511	554.38	511	132.77	0.04	0.24	89	66	0	296	368	335777	2.44	382	9798	100		Undefined	708.79	638
1	12	2	NFkB-p100/p52 (Phospho-Ser865)	9	10770	9894	240	0	3794.9	3606.5	1148.9	0.02	0.3	579	564.6	579	142.18	0.01	0.25	100	100	0	3027.5	3215.9	1449653	22.72	382	9699	100		Undefined	2724.25	1044.5
1	13	2	NFkB-p100/p52 (Phospho-Ser869)	10	11352	9898	240	0	1023.85	1012	277.24	0.01	0.27	591	569.72	591	92.21	0.02	0.16	96	81	0	421	432.85	385990	4.93	377	9710	100		Undefined	842.23	724.5
1	14	2	NFkB-p105/p50 (Phospho-Ser893)	11	11948	9899	240	0	860.67	874	162.31	0.01	0.19	592	573.83	592	89.88	0.01	0.16	82	66	0	282	268.67	322752	3.19	375	9760	100		Undefined	797.87	777
1	15	2	NFkB-p105/p50 (Phospho-Ser907)	12	12570	9898	240	0	2183.96	2123	528.52	0.01	0.24	599	604.87	599	149.15	0	0.25	100	100	0	1524	1584.96	827719	10.59	379	9810	100		Undefined	1205.23	979
1	16	2	Rel (Phospho-Ser503)	13	13168	9880	240	0	791.82	776	159.23	0.01	0.2	599	606.4	599	129.72	0.01	0.21	54	30	0	177	192.82	300101	1.43	379	9787	100		Undefined	710.54	697
1	17	2	c-Jun (Phospho-Thr239)	14	13757	9902	240	0	920.5	844	226.29	0.04	0.25	587	580.91	587	1359.12	0	2.34	0	0	0	257	333.5	350710	0.25	381	9690	100		Undefined	663.8	657
1	18	2	c-Jun (Phospho-Ser243)	15	14372	9901	240	0	1021.89	989.5	225.37	0.01	0.22	593	589.71	593	103.78	0	0.18	99	85	0	396.5	428.89	390361	4.16	382	9792	100		Undefined	796.69	770.5
1	19	2	JunB (Phospho-Ser79)	16	14971	9912	240	0	1859.73	1466	1550.76	0.1	0.83	595	619.37	595	104.23	0.02	0.17	100	99	0	871	1264.73	708556	11.9	381	9740	100		Undefined	2882.24	1089
1	20	2	JunB (Phospho-Ser259)	17	15569	9913	240	0	1659.08	1648.5	415.49	0	0.25	598	633.91	598	110.46	0.03	0.17	100	99	0	1050.5	1061.08	627133	9.28	378	9723	100		Undefined	1049.68	902
1	21	2	JunD (Phospho-Ser255)	18	16164	9921	240	0	1965.41	1609	4560	0.09	2.32	605	641.33	605	114.7	0.03	0.18	100	100	0	1004	1360.41	748821	11.54	381	9792	100		Undefined	2149.58	1061.5
1	22	2	Myc (Phospho-Thr58)	19	16772	9914	240	0	1399.07	1370	344.52	0.01	0.25	597	604.45	597	96.83	0.01	0.16	100	99	0	773	802.07	535845	8.21	383	9741	100		Undefined	778.14	760.5
1	23	2	Myc (Phospho-Thr358)	20	17366	9917	240	0	1759.87	1718	438.58	0.01	0.25	594	593.75	594	88.02	0	0.15	100	100	0	1124	1165.87	666989	13.25	379	9776	100		Undefined	1095.87	982
1	24	2	Myc (Phospho-Ser373)	21	17975	9919	240	0	990.78	922	249.29	0.03	0.25	595	603.5	595	94.88	0.01	0.16	96	75	0	327	395.78	374514	4.08	378	9736	100		Undefined	750.33	748.5
1	25	2	STAT1 (Phospho-Tyr701)	22	18562	9919	240	0	1287.42	1249	326.19	0.01	0.25	594	591.99	594	107.42	0	0.18	100	100	0	655	693.42	486644	6.47	378	9776	100		Undefined	783.39	794.5
1	26	2	STAT3 (Phospho-Tyr705)	23	19166	9940	240	0	1080.74	1048	296.14	0.01	0.27	591	592.73	591	201.89	0	0.34	83	51	0	457	489.74	410680	2.42	380	9691	100		Undefined	753.63	722.5
1	27	2	STAT3 (Phospho-Ser727)	24	19759	9927	240	0	1139.25	1063.5	408.67	0.03	0.36	519	699.6	519	4178.41	0.13	5.97	0	0	0	544.5	620.25	430638	0.11	378	9670	100		Undefined	758.33	708
1	28	2	STAT4 (Phospho-Tyr693)	25	20359	9924	240	0	136397	86701	144567	0.2	1.06	499	677.76	499	4294.25	0.13	6.34	100	98	0.8	86202	135898	51421760	31.6	377	9744	100		Undefined	44629.8	3106
1	29	2	STAT5A (Phospho-Tyr694)	26	20955	9933	240	0	1102.35	986	748.82	0.05	0.68	471	461.09	471	89.77	0.01	0.19	98	90	0	515	631.35	423303	7.14	384	9697	100		Undefined	612.78	580
1	30	2	STAT5A (Phospho-Ser780)	27	21559	9934	240	0	1223.52	1121	461.7	0.04	0.38	399	411.13	399	73.78	0.01	0.18	100	100	0	722	824.52	464938	11.01	380	9785	100		Undefined	835.17	578
1	31	2	STAT6 (Phospho-Tyr641)	28	22160	9934	240	0	1633.9	1638	502.94	0	0.31	398	419.16	398	814.35	0.02	1.94	74	22	0	1240	1235.9	620881	1.49	380	10000	100		Undefined	721.94	584
1	1	3	Positive Marker	P	4169	10479	240	0	52957.2	48610	18218.7	0.04	0.34	512	541.23	512	82.16	0.02	0.15	100	100	0	48098	52445.2	19964880	638.01	377	10011	100		Undefined	10807.7	1564
1	2	3	Empty	E	4767	10478	240	-50	561.72	590	65.2	0.02	0.12	529	554.34	529	67.45	0.02	0.12	43	5	0	61	32.72	212890	0.11	379	9750	100		Undefined	567.62	582
1	3	3	Empty	E	5367	10480	240	-50	560.95	504	565.97	0.05	1.01	525	554.69	525	74.09	0.02	0.13	3	1	0	-21	35.95	212600	0.08	379	9736	100		Undefined	589.75	561
1	4	3	GSK3 beta (Phospho-Ser9)	1	5961	10480	240	0	2142.18	1681	3469.23	0.11	1.62	503	527.64	503	133.35	0.02	0.25	100	98	0	1178	1639.18	814030	12.11	380	9740	100		Undefined	1204.18	695.5
1	5	3	c-Jun (Phospho-Ser73)	2	6566	10488	240	0	1872.91	1695	699.21	0.04	0.37	501	526.17	501	136.5	0.02	0.26	100	99	0	1194	1371.91	713579	9.87	381	9791	100		Undefined	1566.01	920
1	6	3	Elk-1 (Phospho-Ser383)	3	7173	10474	240	0	2418.2	2203.5	1023.41	0.04	0.42	497	523.97	497	175.16	0.02	0.33	99	98	0	1706.5	1921.2	923751	10.81	382	9730	100		Undefined	1026.82	654.5
1	7	3	PDK1 (Phospho-Ser241)	4	7766	10483	240	0	4062.82	4064	1433.01	0	0.35	494	507.38	494	174.06	0.01	0.34	100	100	0	3570	3568.82	1547935	20.43	381	9728	100		Undefined	882.7	646
1	8	3	Raf1 (Phospho-Ser259)	5	8365	10487	240	0	2239.99	2192.5	548.77	0.01	0.24	494	508.01	494	68.68	0.01	0.14	100	100	0	1698.5	1745.99	851197	25.22	380	9773	100		Undefined	754.7	683.5
1	9	3	GSK3 alpha (Phospho-Ser21)	6	8967	10491	240	0	1198.36	1166	389.96	0.01	0.33	496	520.11	496	78.1	0.02	0.15	99	97	0	670	702.36	455377	8.68	380	9777	100		Undefined	749.6	635
1	10	3	MEK2 (Phospho-Thr394)	7	9566	10493	240	0	2598.1	2567	1606.95	0.01	0.62	499	532.81	499	83.96	0.03	0.16	100	100	0	2068	2099.1	989878	24.6	381	9756	100		Undefined	797.69	709
1	11	3	NFkB-p65 (Phospho-Thr254)	8	10163	10494	240	0	1548.98	1397	874.82	0.04	0.56	505	549.14	505	159.08	0.04	0.29	99	97	0	892	1043.98	590160	6.29	381	9801	100		Undefined	730.06	696
1	12	3	NFkB-p100/p52 (Phospho-Ser865)	9	10770	10494	240	0	3965.25	3645	1319.91	0.04	0.33	572	560.93	572	156.31	0.01	0.28	100	100	0	3073	3393.25	1506795	21.78	380	9767	100		Undefined	2230.69	919.5
1	13	3	NFkB-p100/p52 (Phospho-Ser869)	10	11366	10498	240	0	2451.22	2387	860.44	0.01	0.35	588	562.47	588	94.34	0.02	0.17	100	100	0	1799	1863.22	924111	20.02	377	9736	100		Undefined	796.09	754
1	14	3	NFkB-p105/p50 (Phospho-Ser893)	11	11966	10499	240	0	865.32	815	178.77	0.03	0.21	593	566.81	593	94.45	0.02	0.17	89	61	0	222	272.32	326227	3.16	377	9781	100		Undefined	745.09	706
1	15	3	NFkB-p105/p50 (Phospho-Ser907)	12	12563	10503	240	0	2106.29	2001.5	559.63	0.02	0.27	598	589.42	598	122.84	0.01	0.21	100	100	0	1403.5	1508.29	804602	12.35	382	9723	100		Undefined	1077.71	877
1	16	3	Rel (Phospho-Ser503)	13	13152	10535	240	0	706.19	689	151.81	0.01	0.21	595	587.42	595	131.62	0.01	0.22	29	5	0	94	111.19	269764	0.9	382	9760	100		Undefined	650.69	602.5
1	17	3	c-Jun (Phospho-Thr239)	14	13754	10504	240	0	806.62	771.5	167.13	0.02	0.21	517	554.79	517	94.79	0.03	0.17	92	66	0	254.5	289.62	308129	2.66	382	9791	100		Undefined	616.08	609
1	18	3	c-Jun (Phospho-Ser243)	15	14366	10506	240	0	1952.48	1972.5	586.69	0	0.3	593	580.32	593	106.23	0.01	0.18	100	99	0	1379.5	1359.48	745849	12.92	382	9809	100		Undefined	767.52	737
1	19	3	JunB (Phospho-Ser79)	16	14973	10514	240	0	1949.42	1447.5	3484.31	0.13	1.79	594	606.91	594	117.82	0.01	0.19	100	100	0	853.5	1355.42	740779	11.39	380	9753	100		Undefined	2712.55	1680
1	20	3	JunB (Phospho-Ser259)	17	15572	10522	240	0	1492.06	1352.5	624.23	0.04	0.42	598	633.2	598	145.3	0.02	0.23	99	97	0	754.5	894.06	569968	5.91	382	9734	100		Undefined	1118.21	900.5
1	21	3	JunD (Phospho-Ser255)	18	16167	10527	240	0	1923.5	1845	630.69	0.02	0.33	604	644.33	604	131.53	0.03	0.2	100	99	0	1241	1319.5	729006	9.73	379	9727	100		Undefined	1106.18	1045
1	22	3	Myc (Phospho-Thr58)	19	16768	10515	240	0	1342.24	1315	313.82	0.01	0.23	598	606.22	598	111.63	0.01	0.18	100	96	0	717	744.24	508710	6.59	379	9793	100		Undefined	751.72	729
1	23	3	Myc (Phospho-Thr358)	20	17369	10523	240	0	1825.06	1828	366.89	0	0.2	595	589.2	595	96.19	0	0.16	100	100	0	1233	1230.06	689874	12.85	378	9824	100		Undefined	1018.19	902.5
1	24	3	Myc (Phospho-Ser373)	21	17984	10521	240	0	899.97	879	172.52	0.01	0.19	598	614.27	598	94.51	0.01	0.15	92	66	0	281	301.97	342889	3.02	381	9773	100		Undefined	753.97	728
1	25	3	STAT1 (Phospho-Tyr701)	22	18560	10541	240	0	1208.73	1171.5	397.3	0.01	0.33	596	610.01	596	200.25	0.01	0.33	97	72	0	575.5	612.73	459318	2.99	380	9731	100		Undefined	893.19	855.5
1	26	3	STAT3 (Phospho-Tyr705)	23	19163	10528	240	0	1052.83	989	371.99	0.03	0.35	596	599.5	596	206.2	0	0.34	85	44	0	393	456.83	400077	2.2	380	9726	100		Undefined	775.94	693
1	27	3	STAT3 (Phospho-Ser727)	24	19762	10516	240	0	949.38	913	187.54	0.02	0.2	586	568.47	586	115.35	0.01	0.2	96	69	0	327	363.38	359815	3.3	379	9772	100		Undefined	724.35	695
1	28	3	STAT4 (Phospho-Tyr693)	25	20360	10524	240	0	126813	105931	108056	0.08	0.85	500	583.65	500	2590.88	0.07	4.44	100	99	0	105431	126313	48315664	48.72	381	9762	100		Undefined	52855.8	2602
1	29	3	STAT5A (Phospho-Tyr694)	26	20960	10534	240	0	1034.27	951	357.37	0.04	0.35	482	468.67	482	153.36	0.01	0.33	96	73	0	469	552.27	393023	3.69	380	9755	100		Undefined	606.69	569
1	30	3	STAT5A (Phospho-Ser780)	27	21560	10532	240	0	1684.58	1679	495.76	0	0.29	402	416.1	402	55.85	0.01	0.13	100	100	0	1277	1282.58	638456	22.71	379	9767	100		Undefined	638.41	568
1	31	3	STAT6 (Phospho-Tyr641)	28	22165	10527	240	0	1676.19	1497	2048.73	0.05	1.22	403	421.13	403	773.49	0.02	1.84	67	17	0	1094	1273.19	635275	1.62	379	10020	100		Undefined	747.33	677
1	1	4	Positive Marker	P	4165	11079	240	0	51644.2	48162	18122.8	0.03	0.35	527	551.93	527	77.18	0.02	0.14	100	100	0	47635	51117.2	19366560	662.02	375	10029	100		Undefined	13288.3	1131.5
1	2	4	Empty	E	4766	11077	240	-50	581.95	588	57.66	0	0.1	582	560.63	582	65.8	0.02	0.12	14	0	0	6	-0.05	221723	0.32	381	9767	100		Undefined	581.93	597.5
1	3	4	Empty	E	5366	11079	240	-50	552.36	522	56.57	0.02	0.1	522	551.63	522	69.41	0.02	0.13	34	0	0	0	30.36	209343	0.01	379	9966	100		Undefined	543.13	512
1	4	4	GSK3 beta (Phospho-Ser9)	1	5968	11071	240	0	1883.11	1690	931.59	0.05	0.49	504	529.15	504	82.31	0.02	0.16	100	99	0	1186	1379.11	711817	16.45	378	9758	100		Undefined	946.35	665
1	5	4	c-Jun (Phospho-Ser73)	2	6565	11080	240	0	2948.23	2685	2494.56	0.04	0.85	501	524.69	501	139.14	0.02	0.27	100	100	0	2184	2447.23	1117378	17.42	379	9733	100		Undefined	2263.15	705
1	6	4	Elk-1 (Phospho-Ser383)	3	7162	11077	240	0	2392.87	2190	928.57	0.04	0.39	498	521.72	498	174.85	0.02	0.34	100	99	0	1692	1894.87	909292	10.7	380	9758	100		Undefined	909.97	698
1	7	4	PDK1 (Phospho-Ser241)	4	7762	11085	240	0	4173.42	4137	1657.98	0	0.4	494	502.76	494	178.51	0.01	0.36	100	100	0	3643	3679.42	1598420	20.56	383	9770	100		Undefined	833.51	656
1	8	4	Raf1 (Phospho-Ser259)	5	8367	11088	240	0	1181.43	1150	376.65	0.01	0.32	495	504.05	495	63.72	0.01	0.13	100	98	0	655	686.43	445399	10.63	377	9764	100		Undefined	692.6	653
1	9	4	GSK3 alpha (Phospho-Ser21)	6	8960	11097	240	0	1151.35	1063	348	0.03	0.3	495	512.56	495	67.78	0.02	0.13	99	98	0	568	656.35	437514	9.43	380	9759	100		Undefined	771.35	683
1	10	4	MEK2 (Phospho-Thr394)	7	9564	11089	240	0	2027.87	1911.5	808.72	0.03	0.4	497	528.46	497	84.73	0.03	0.16	100	100	0	1414.5	1530.87	766534	17.7	378	9821	100		Undefined	883.37	758
1	11	4	NFkB-p65 (Phospho-Thr254)	8	10179	11121	240	0	924.26	859	266.21	0.03	0.29	523	558.89	523	181.82	0.03	0.33	81	48	0	336	401.26	350296	2.01	379	9756	100		Undefined	710.22	685
1	12	4	NFkB-p100/p52 (Phospho-Ser865)	9	10762	11095	240	0	4052.64	3781	1252.32	0.03	0.31	594	579.59	594	164.78	0.01	0.28	100	100	0	3187	3458.64	1552162	21.08	383	9706	100		Undefined	1987.24	803
1	13	4	NFkB-p100/p52 (Phospho-Ser869)	10	11363	11093	240	0	1101.3	1101	298.94	0	0.27	592	575.71	592	108.57	0.01	0.19	97	79	0	509	509.3	421799	4.84	383	9717	100		Undefined	864.76	703
1	14	4	NFkB-p105/p50 (Phospho-Ser893)	11	11945	11108	240	0	896.71	870.5	197.12	0.01	0.22	594	570.8	594	105.97	0.02	0.19	76	55	0	276.5	302.71	338958	3.08	378	9769	100		Undefined	779.95	695
1	15	4	NFkB-p105/p50 (Phospho-Ser907)	12	12561	11100	240	0	2136.83	2131	535.38	0	0.25	592	577.14	592	159.09	0.01	0.28	100	100	0	1539	1544.83	811994	9.8	380	9750	100		Undefined	1179.8	960
1	16	4	Rel (Phospho-Ser503)	13	13151	11097	240	0	1995.38	1802	678.29	0.04	0.34	585	570.73	585	149.59	0.01	0.26	100	99	0	1217	1410.38	756250	9.52	379	9648	100		Undefined	991.79	907
1	17	4	c-Jun (Phospho-Thr239)	14	13758	11103	240	0	869.5	818.5	155.88	0.03	0.18	521	555.53	521	110.56	0.03	0.2	96	80	0	297.5	348.5	330410	2.84	380	9838	100		Undefined	670.5	676
1	18	4	c-Jun (Phospho-Ser243)	15	14370	11104	240	0	975.87	965.5	185.57	0	0.19	592	576.2	592	109.12	0.01	0.19	92	82	0	373.5	383.87	370830	3.66	380	9770	100		Undefined	788.29	771
1	19	4	JunB (Phospho-Ser79)	16	14963	11108	240	0	1373.68	1167	872.87	0.07	0.64	595	605.11	595	123.88	0.01	0.2	100	98	0	572	778.68	520625	6.2	379	9765	100		Undefined	2961.5	1211
1	20	4	JunB (Phospho-Ser259)	17	15572	11114	240	0	980.82	921.5	253.83	0.03	0.26	597	633.43	597	131.61	0.03	0.21	87	70	0	324.5	383.82	374674	2.64	382	9701	100		Undefined	1014.13	862.5
1	21	4	JunD (Phospho-Ser255)	18	16149	11117	240	0	934.23	892.5	166.47	0.02	0.18	593	632.41	593	121.5	0.03	0.19	94	69	0	299.5	341.23	355008	2.48	380	9722	100		Undefined	766.51	770.5
1	22	4	Myc (Phospho-Thr58)	19	16765	11123	240	0	1324.9	1235	421.84	0.03	0.32	593	601.04	593	107.73	0.01	0.18	99	96	0	642	731.9	507438	6.72	383	9789	100		Undefined	809.39	742
1	23	4	Myc (Phospho-Thr358)	20	17357	11121	240	0	1909.17	1901.5	403.49	0	0.21	595	597.44	595	101.63	0	0.17	100	100	0	1306.5	1314.17	725483	12.91	380	9774	100		Undefined	1020.29	882
1	24	4	Myc (Phospho-Ser373)	21	17975	11131	240	0	1000.82	900	304.89	0.05	0.3	599	645	599	684	0.03	1.06	11	1	0	301	401.82	381311	0.52	381	9749	100		Undefined	877.35	869.5
1	25	4	STAT1 (Phospho-Tyr701)	22	18562	11129	240	0	1285.26	1190	841.37	0.03	0.65	598	645.55	598	730.4	0.03	1.13	26	2	0	592	687.26	484544	0.88	377	9702	100		Undefined	940.48	730.5
1	26	4	STAT3 (Phospho-Tyr705)	23	19162	11123	240	0	1129.81	987.5	2129.44	0.06	1.88	597	595.01	597	238.73	0	0.4	84	42	0	390.5	532.81	431586	2.24	382	9765	100		Undefined	715.32	696
1	27	4	STAT3 (Phospho-Ser727)	24	19763	11135	240	0	949.83	913	228.58	0.02	0.24	594	574.66	594	98.13	0.01	0.17	96	84	0	319	355.83	363786	3.82	383	9801	100		Undefined	741.39	721
1	28	4	STAT4 (Phospho-Tyr693)	25	20358	11125	240	0	127243	94867	108448	0.13	0.85	504	544.97	504	409.71	0.03	0.75	100	100	0	94363	126739	48225264	309.24	379	9762	100		Undefined	48447.4	3305
1	29	4	STAT5A (Phospho-Tyr694)	26	20962	11130	240	0	1066.94	1070.5	279.77	0	0.26	487	486.95	487	404.64	0	0.83	69	15	0	583.5	579.94	403302	1.43	378	9747	100		Undefined	674.65	582
1	30	4	STAT5A (Phospho-Ser780)	27	21557	11131	240	0	2002.06	1973.5	1032.93	0.01	0.52	411	434.39	411	299.53	0.02	0.69	99	97	0	1562.5	1591.06	760782	5.23	380	9759	100		Undefined	739.55	637
1	31	4	STAT6 (Phospho-Tyr641)	28	22160	11130	240	0	1575.72	1572.5	550.16	0	0.35	410	424.07	410	101.64	0.01	0.24	100	100	0	1162.5	1165.72	598775	11.33	380	10034	100		Undefined	682.99	623
1	1	5	Positive Marker	P	4164	11679	240	0	52120.1	47831	19476.2	0.04	0.37	523	547.64	523	70.69	0.02	0.13	100	100	0	47308	51597.1	19701404	729.57	378	10019	100		Undefined	12084.2	1613
1	2	5	Empty	E	4764	11677	240	-50	525.11	510	77.04	0.01	0.15	519	546.79	519	72.26	0.02	0.13	23	2	0	-9	6.11	199541	-0.3	380	10017	100		Undefined	523.4	510
1	3	5	Empty	E	5518	11749	240	0	624.93	605	65.88	0.01	0.11	507	538.56	507	70.43	0.03	0.13	87	32	0	98	117.93	235600	1.23	377	9597	100		Undefined	556.44	569
1	4	5	GSK3 beta (Phospho-Ser9)	1	5964	11680	240	0	1869.83	1641	837.92	0.06	0.45	501	528.83	501	72.64	0.02	0.14	100	100	0	1140	1368.83	710536	18.46	380	9498	100		Undefined	1008.29	622
1	5	5	c-Jun (Phospho-Ser73)	2	6561	11684	240	0	1942.46	1766.5	542.28	0.04	0.28	499	522.92	499	105.18	0.02	0.2	100	100	0	1267.5	1443.46	742019	13.5	382	9739	100		Undefined	1208.24	813
1	6	5	Elk-1 (Phospho-Ser383)	3	7145	11678	240	0	4049.91	2951	3331.92	0.14	0.82	498	519.91	498	114.73	0.02	0.22	99	98	0	2453	3551.91	1534916	30.77	379	9785	100		Undefined	2435.38	878
1	7	5	PDK1 (Phospho-Ser241)	4	7766	11686	240	0	2991.85	2925	873.48	0.01	0.29	495	505.28	495	81.33	0.01	0.16	100	100	0	2430	2496.85	1136903	30.57	380	9805	100		Undefined	1633.82	970
1	8	5	Raf1 (Phospho-Ser259)	5	8362	11692	240	0	1167.77	1094.5	395.29	0.03	0.34	495	497.62	495	67.05	0	0.13	99	98	0	599.5	672.77	448425	9.99	384	9710	100		Undefined	648.94	630
1	9	5	GSK3 alpha (Phospho-Ser21)	6	8953	11694	240	0	2225.08	2211.5	699.72	0	0.31	495	510.78	495	70.59	0.01	0.14	100	100	0	1716.5	1730.08	849980	24.28	382	9725	100		Undefined	822.05	737
1	10	5	MEK2 (Phospho-Thr394)	7	9559	11694	240	0	1265.04	1162	651.17	0.04	0.51	497	526.26	497	75.67	0.02	0.14	100	100	0	665	768.04	478184	9.76	378	9829	100		Undefined	819.6	726
1	11	5	NFkB-p65 (Phospho-Thr254)	8	10177	11697	240	0	848.45	806	211.26	0.02	0.25	520	592.01	520	2340.92	0.06	3.95	0	0	0	286	328.45	321564	0.11	379	9774	100		Undefined	716.54	679
1	12	5	NFkB-p100/p52 (Phospho-Ser865)	9	10765	11694	240	0	3735.28	3377.5	1489.18	0.04	0.4	595	623.85	595	2346.58	0.02	3.76	68	12	0	2782.5	3140.28	1426876	1.33	382	9716	100		Undefined	2463.45	1127
1	13	5	NFkB-p100/p52 (Phospho-Ser869)	10	11366	11704	240	0	1445.76	1257.5	655.14	0.06	0.45	594	596.78	594	190.07	0	0.32	97	83	0	663.5	851.76	552279	4.47	382	9765	100		Undefined	848.07	750
1	14	5	NFkB-p105/p50 (Phospho-Ser893)	11	11955	11702	240	0	884.55	808	189.41	0.04	0.21	593	577.37	593	183.7	0.01	0.32	71	28	0	215	291.55	339666	1.67	384	9776	100		Undefined	735.56	695.5
1	15	5	NFkB-p105/p50 (Phospho-Ser907)	12	12557	11694	240	0	1581.38	1516	489.23	0.02	0.31	593	574.94	593	133.61	0.01	0.23	99	99	0	923	988.38	600925	7.53	380	9775	100		Undefined	1126.19	820
1	16	5	Rel (Phospho-Ser503)	13	13161	11695	240	0	852.94	792	201.51	0.03	0.24	588	575.54	588	116.5	0.01	0.2	75	40	0	204	264.94	325824	2.38	382	9784	100		Undefined	682.52	634.5
1	17	5	c-Jun (Phospho-Thr239)	14	13766	11715	240	0	817.78	819	131.26	0	0.16	579	558.87	579	102.92	0.02	0.18	86	68	0	240	238.78	313208	2.52	383	9777	100		Undefined	674.92	611
1	18	5	c-Jun (Phospho-Ser243)	15	14366	11703	240	0	1020.14	979	234.66	0.02	0.23	594	592.73	594	110.86	0	0.19	97	83	0	385	426.14	388675	3.86	381	9699	100		Undefined	763.67	741.5
1	19	5	JunB (Phospho-Ser79)	16	14952	11714	240	0	1508.78	1082.5	1293.8	0.14	0.86	598	611.1	598	120.4	0.01	0.2	99	83	0	484.5	910.78	576354	7.46	382	9728	100		Undefined	1769.91	963.5
1	20	5	JunB (Phospho-Ser259)	17	15560	11718	240	0	1460.91	1421.5	368.67	0.01	0.25	596	620.69	596	119.82	0.02	0.19	99	99	0	825.5	864.91	555146	7.01	380	9790	100		Undefined	1123.4	1033
1	21	5	JunD (Phospho-Ser255)	18	16167	11722	240	0	1942.25	1953	471.98	0	0.24	595	627.43	595	133.52	0.02	0.21	100	99	0	1358	1347.25	736112	9.85	379	9760	100		Undefined	1168.5	1091.5
1	22	5	Myc (Phospho-Thr58)	19	16758	11720	240	0	1832.64	1457	7021.67	0.1	3.83	595	603.96	595	100.11	0.01	0.17	100	99	0	862	1237.64	694569	12.27	379	9718	100		Undefined	800.32	779
1	23	5	Myc (Phospho-Thr358)	20	17358	11717	240	0	1843.79	1816	603.32	0.01	0.33	593	595.05	593	111.89	0	0.19	100	100	0	1223	1250.79	698796	11.16	379	9784	100		Undefined	1137.09	1011
1	24	5	Myc (Phospho-Ser373)	21	17964	11714	240	0	1696.82	1575.5	771.09	0.03	0.45	599	658.79	599	691.17	0.04	1.05	84	17	0	976.5	1097.82	648186	1.5	382	9716	100		Undefined	941.94	900.5
1	25	5	STAT1 (Phospho-Tyr701)	22	18554	11730	240	0	1204.52	1167.5	255.34	0.01	0.21	596	653.31	596	716.46	0.04	1.1	31	1	0	571.5	608.52	457719	0.77	380	9692	100		Undefined	848.54	834.5
1	26	5	STAT3 (Phospho-Tyr705)	23	19157	11732	240	0	990.11	999	301.27	0	0.3	593	600.52	593	131.03	0.01	0.22	89	75	0	406	397.11	375251	2.97	379	9795	100		Undefined	704.98	670
1	27	5	STAT3 (Phospho-Ser727)	24	19766	11741	240	0	1049.7	988	247.55	0.03	0.24	593	588.25	593	88.49	0	0.15	100	91	0	395	456.7	399934	5.21	381	9698	100		Undefined	903.98	884.5
1	28	5	STAT4 (Phospho-Tyr693)	25	20353	11726	240	0	123799	98933	115314	0.1	0.93	577	567.4	577	240.06	0.01	0.42	100	100	0.52	98356	123222	47167580	513.33	381	9739	100		Undefined	46359.6	2934
1	29	5	STAT5A (Phospho-Tyr694)	26	20959	11729	240	0	1046.35	1023	189.45	0.01	0.18	494	508.86	494	247.18	0.01	0.49	98	58	0	529	552.35	391334	2.17	374	9780	100		Undefined	700.79	653.5
1	30	5	STAT5A (Phospho-Ser780)	27	21558	11732	240	0	1757.84	1712	738	0.01	0.42	427	455.98	427	307.26	0.03	0.67	99	97	0	1285	1330.84	666223	4.24	379	9767	100		Undefined	791.72	679
1	31	5	STAT6 (Phospho-Tyr641)	28	22159	11732	240	0	1650.84	1524	1082.34	0.03	0.66	419	438.86	419	78.27	0.02	0.18	100	100	0	1105	1231.84	625670	15.48	379	10036	100		Undefined	717.24	651
1	1	6	Positive Marker	P	4167	12278	240	0	51444.2	46967	19761.9	0.04	0.38	523	550.37	523	65.12	0.02	0.12	100	100	0	46444	50921.2	19497348	781.5	379	10243	100		Undefined	10856.6	910
1	2	6	Empty	E	4763	12277	240	-50	536.39	509	49.04	0.02	0.09	516	544.69	516	72.5	0.02	0.13	25	0	0	-7	20.39	204364	-0.11	381	10220	100		Undefined	556.55	585
1	3	6	Empty	E	5456	12181	240	0	635.53	601	93.69	0.02	0.15	509	545.5	509	91.23	0.03	0.17	50	37	0	92	126.53	242138	0.99	381	9731	100		Undefined	563.97	550
1	4	6	GSK3 beta (Phospho-Ser9)	1	5960	12282	240	0	1767.14	1559.5	731.66	0.05	0.41	502	533.85	502	90.53	0.03	0.17	100	99	0	1057.5	1265.14	671515	13.62	380	9752	100		Undefined	859.61	628
1	5	6	c-Jun (Phospho-Ser73)	2	6556	12290	240	0	1997.49	1864	622.04	0.03	0.31	497	526.61	497	113.51	0.03	0.22	100	100	0	1367	1500.49	759045	12.96	380	10011	100		Undefined	1358.82	939.5
1	6	6	Elk-1 (Phospho-Ser383)	3	7153	12282	240	0	2273.17	2086.5	869.84	0.04	0.38	497	526.4	497	95.54	0.02	0.18	100	100	0	1589.5	1776.17	872897	18.28	384	10019	100		Undefined	991.74	696
1	7	6	PDK1 (Phospho-Ser241)	4	7757	12288	240	0	4370.42	4094	1694.79	0.03	0.39	495	508.09	495	73.49	0.01	0.14	100	100	0	3599	3875.42	1665131	52.56	381	10021	100		Undefined	1154.27	775
1	8	6	Raf1 (Phospho-Ser259)	5	8357	12284	240	0	2358.71	2295	836.57	0.01	0.35	495	500.01	495	69.02	0	0.14	100	100	0	1800	1863.71	901028	26.93	382	9989	100		Undefined	714.92	664
1	9	6	GSK3 alpha (Phospho-Ser21)	6	8957	12291	240	0	2326.16	2154	714.44	0.03	0.31	496	513.22	496	72.66	0.01	0.14	100	100	0	1658	1830.16	886267	24.95	381	10023	100		Undefined	815.41	673
1	10	6	MEK2 (Phospho-Thr394)	7	9562	12292	240	0	2574.1	2483	841.94	0.02	0.33	494	522.5	494	73.12	0.02	0.14	100	100	0	1989	2080.1	985880	28.06	383	10019	100		Undefined	881.33	791
1	11	6	NFkB-p65 (Phospho-Thr254)	8	10161	12320	240	0	1196.21	1056	430.61	0.05	0.36	508	589.71	508	2307.15	0.06	3.91	0	0	0	548	688.21	453363	0.26	379	10080	100		Undefined	889.57	800
1	12	6	NFkB-p100/p52 (Phospho-Ser865)	9	10763	12296	240	0	4221	3874	1355.04	0.04	0.32	595	633.6	595	2310.43	0.03	3.65	92	17	0	3279	3626	1616644	1.55	383	10024	100		Undefined	2624.75	1343
1	13	6	NFkB-p100/p52 (Phospho-Ser869)	10	11364	12308	240	0	1269.86	1208	382.34	0.02	0.3	594	612.21	594	157.74	0.01	0.26	98	85	0	614	675.86	480008	4.17	378	9968	100		Undefined	932.62	842
1	14	6	NFkB-p105/p50 (Phospho-Ser893)	11	11941	12324	240	0	1001.81	1001	300.88	0	0.3	594	590.37	594	186.16	0	0.32	71	53	0	407	407.81	381688	2.21	381	10056	100		Undefined	786.14	720.5
1	15	6	NFkB-p105/p50 (Phospho-Ser907)	12	12558	12298	240	0	2225.95	2080	609.68	0.03	0.27	594	594.04	594	105.39	0	0.18	100	100	0	1486	1631.95	834733	15.48	375	10062	100		Undefined	1189.16	992
1	16	6	Rel (Phospho-Ser503)	13	13156	12302	240	0	3033.54	3058	942.03	0	0.31	592	590.88	592	96.84	0	0.16	100	100	0	2466	2441.54	1158812	25.22	382	10008	100		Undefined	920.3	809.5
1	17	6	c-Jun (Phospho-Thr239)	14	13750	12308	240	0	858.78	795	168.71	0.03	0.2	585	571.22	585	110.51	0.01	0.19	88	48	0	210	273.78	325479	2.6	379	9994	100		Undefined	643.71	627
1	18	6	c-Jun (Phospho-Ser243)	15	14358	12297	240	0	2094.63	2055	563.54	0.01	0.27	598	608.1	598	137.77	0.01	0.23	100	100	0	1457	1496.63	789677	10.79	377	9995	100		Undefined	1172.74	1138
1	19	6	JunB (Phospho-Ser79)	16	14955	12305	240	0	1568.35	1301	1087.86	0.08	0.69	606	654.3	606	175.89	0.03	0.27	99	92	0	695	962.35	602248	5.2	384	10020	100		Undefined	2421.11	1147.5
1	20	6	JunB (Phospho-Ser259)	17	15571	12314	240	0	989.58	901.5	298.36	0.04	0.3	601	663.61	601	388.24	0.04	0.59	38	9	0	300.5	388.58	378018	0.84	382	10027	100		Undefined	1013.02	957
1	21	6	JunD (Phospho-Ser255)	18	16163	12319	240	0	2171.12	2129.5	759.81	0.01	0.35	596	643.21	596	362.92	0.03	0.56	99	94	0	1533.5	1575.12	820685	4.21	378	9964	100		Undefined	1113.2	1064
1	22	6	Myc (Phospho-Thr58)	19	16758	12319	240	0	1373.12	1288.5	379.71	0.03	0.28	597	618.7	597	103.74	0.02	0.17	100	100	0	691.5	776.12	516294	7.27	376	9990	100		Undefined	839.77	827.5
1	23	6	Myc (Phospho-Thr358)	20	17357	12325	240	0	1898.61	1823	417.22	0.02	0.22	594	605.43	594	111.23	0.01	0.18	100	100	0	1229	1304.61	719574	11.63	379	10018	100		Undefined	1042.23	1034.5
1	24	6	Myc (Phospho-Ser373)	21	17951	12322	240	0	1662.94	1617	393.1	0.01	0.24	601	647.5	601	136.45	0.03	0.21	100	100	0	1016	1061.94	635244	7.44	382	9991	100		Undefined	987.8	902
1	25	6	STAT1 (Phospho-Tyr701)	22	18542	12308	240	0	2213.18	1602	3490.74	0.14	1.58	608	653.61	608	112.85	0.03	0.17	99	97	0	994	1605.18	834367	13.82	377	9950	100		Undefined	1066.98	848.5
1	26	6	STAT3 (Phospho-Tyr705)	23	19147	12323	240	0	1001.12	963.5	320.48	0.02	0.32	597	635.03	597	113.32	0.03	0.18	83	78	0	366.5	404.12	380425	3.23	380	10018	100		Undefined	691.81	689.5
1	27	6	STAT3 (Phospho-Ser727)	24	19751	12316	240	0	1196.06	1173	311.64	0.01	0.26	597	634.66	597	129.81	0.03	0.2	100	93	0	576	599.06	455699	4.32	381	9959	100		Undefined	868.57	793
1	28	6	STAT4 (Phospho-Tyr693)	25	20353	12326	240	0	123131	103988	102826	0.07	0.84	592	601.59	592	534.36	0.01	0.89	100	100	0	103396	122539	47036176	229.3	382	10032	100		Undefined	40721	3175.5
1	29	6	STAT5A (Phospho-Tyr694)	26	20960	12332	240	0	1102.99	1080.5	350.46	0.01	0.32	502	538.74	502	516.77	0.03	0.96	55	7	0	578.5	600.99	416932	1.09	378	10049	100		Undefined	694.38	612
1	30	6	STAT5A (Phospho-Ser780)	27	21561	12330	240	0	1799.88	1673	551.05	0.03	0.31	483	475.08	483	217.97	0.01	0.46	99	99	0	1190	1316.88	683956	6.08	380	10002	100		Undefined	787.28	683
1	31	6	STAT6 (Phospho-Tyr641)	28	22157	12335	240	0	1648.27	1562	546.03	0.02	0.33	461	462.16	461	174.75	0	0.38	100	99	0	1101	1187.27	624696	6.79	379	10257	100		Undefined	750.81	754
2	1	1	STAT6 (Phospho-Thr645)	29	4134	13857	240	0	2905.8	2704.5	1478.22	0.03	0.51	524	556.54	524	97.97	0.03	0.18	100	100	0	2180.5	2381.8	1104204	23.98	380	10280	100		Undefined	1017.16	863
2	2	1	CREB (Phospho-Ser133)	30	4741	13869	240	0	5370.08	3577	5690.05	0.18	1.06	509	552.26	509	579.89	0.04	1.05	89	86	0	3068	4861.08	2024521	8.31	377	9996	100		Undefined	892.82	601.5
2	3	1	Akt (Phospho-Ser473)	31	5349	13863	240	0	1380.38	1302	357.38	0.03	0.26	504	549.37	504	585.13	0.04	1.07	78	16	0	798	876.38	524543	1.42	380	10003	100		Undefined	820.31	783
2	4	1	Akt (Phospho-Thr308)	32	5938	13854	240	0	1215.75	1158	564.67	0.02	0.46	502	534.56	502	94.45	0.03	0.18	90	78	0	656	713.75	459554	7.21	378	10011	100		Undefined	561.85	528
2	5	1	PTEN (Phospho-Ser380/Thr382/Thr383)	33	6540	13861	240	0	1031.54	945	332.32	0.04	0.32	500	528.55	500	93.99	0.02	0.18	97	83	0	445	531.54	390955	5.35	379	9881	100		Undefined	572.24	535
2	6	1	FAK (Phospho-Tyr861)	34	7104	13883	240	0	1081.79	1004.5	409.51	0.03	0.38	497	621.83	497	4958.93	0.1	7.97	0	0	0	507.5	584.79	411079	0.09	380	9929	100		Undefined	752.18	706.5
2	7	1	Integrin beta-3 (Phospho-Tyr773)	35	7737	13865	240	0	1949.27	1891	679.73	0.01	0.35	498	609.65	498	4917.29	0.09	8.07	0	0	0	1393	1451.27	738773	0.27	379	10097	100		Undefined	691.8	618
2	8	1	Chk2 (Phospho-Thr68)	36	8339	13862	240	0	5277.25	2950.5	6783.07	0.25	1.29	497	522.7	497	191.92	0.02	0.37	96	91	0	2453.5	4780.25	1973693	24.77	374	9988	100		Undefined	684.5	647.5
2	9	1	BCL-2 (Phospho-Thr56)	37	8924	13874	240	0	1007.83	947	274.76	0.03	0.27	498	530.83	498	193.72	0.03	0.36	96	60	0	449	509.83	384992	2.46	382	9915	100		Undefined	693.44	681
2	10	1	BCL-2 (Phospho-Ser70)	38	9523	13865	240	0	684.81	700	123.62	0.01	0.18	497	529.94	497	85.76	0.03	0.16	93	57	0	203	187.81	262284	1.81	383	10021	100		Undefined	667.9	677
2	11	1	BCL-XL (Phospho-Ser62)	39	10139	13875	240	0	5309.59	4588	2556.89	0.06	0.48	579	567.82	579	541.58	0.01	0.95	98	98	0	4009	4730.59	2012333	8.76	379	10020	100		Undefined	2328.44	1137
2	12	1	BAD (Phospho-Ser112)	40	10743	13876	240	0	2663.63	2157	1620.06	0.09	0.61	595	603.57	595	551.03	0.01	0.91	94	78	0	1562	2068.63	1014844	3.74	381	9916	100		Undefined	1152.27	729
2	13	1	BAD (Phospho-Ser136)	41	11328	13877	240	0	1582.59	1595.5	412.12	0	0.26	596	622.58	596	894.2	0.02	1.44	61	2	0	999.5	986.59	601383	1.07	380	9946	100		Undefined	819.33	790
2	14	1	BAD (Phospho-Ser155)	42	11941	13894	240	0	1168.95	1085.5	373.58	0.03	0.32	594	609.19	594	848.62	0.01	1.39	24	0	0	491.5	574.95	446539	0.66	382	9993	100		Undefined	785.46	766.5
2	15	1	Estrogen Receptor-alpha (Phospho-Ser167)	43	12534	13880	240	0	1910.22	1856	647.73	0.01	0.34	589	575.25	589	96.17	0.01	0.17	100	97	0	1267	1321.22	725882	13.88	380	9945	100		Undefined	707.94	700
2	16	1	HER2 (Phospho-Tyr877)	44	13130	13877	240	0	1946.69	1909	653.17	0.01	0.34	585	565.76	585	91.25	0.01	0.16	100	99	0	1324	1361.69	737797	15.13	379	9992	100		Undefined	682.54	665
2	17	1	ICAM-1 (Phospho-Tyr512)	45	13738	13876	240	0	1209.48	1157.5	448.95	0.02	0.37	521	554.97	521	112.43	0.03	0.2	98	95	0	636.5	688.48	459604	5.82	380	9970	100		Undefined	733.78	706
2	18	1	VEGFR2 (Phospho-Tyr951)	46	14326	13882	240	0	1258.12	1210.5	299.82	0.02	0.24	507	549.94	507	89.11	0.04	0.16	100	100	0	703.5	751.12	480600	7.95	382	9987	100		Undefined	924.6	732.5
2	19	1	IGF-1R (Phospho-Tyr1161)	47	14938	13878	240	0	1412.51	1397	371.98	0	0.26	593	601.43	593	465.26	0.01	0.77	80	39	0	804	819.51	535341	1.74	379	10030	100		Undefined	799.68	786
2	20	1	Caveolin-1 (Phospho-Tyr14)	48	15535	13885	240	0	935.8	889	280.62	0.02	0.3	600	628.62	600	466.66	0.02	0.74	19	1	0	289	335.8	359348	0.66	384	10031	100		Undefined	798.37	729
2	21	1	Src (Phospho-Tyr418)	49	16132	13881	240	0	21418.7	5903	41092.9	0.56	1.92	601	650.13	601	185.52	0.03	0.29	100	96	0	5302	20817.7	8203373	111.95	383	9962	100		Undefined	3462.14	735.5
2	22	1	p53 (Phospho-Ser6)	50	16730	13894	240	0	1865.93	1833	622.37	0.01	0.33	598	651.43	598	392.42	0.04	0.6	95	76	0	1235	1267.93	712787	3.09	382	9964	100		Undefined	946.61	790
2	23	1	p53 (Phospho-Ser315)	51	17331	13892	240	0	2375.38	2122	910.64	0.05	0.38	595	631.51	595	376.68	0.03	0.6	99	98	0	1527	1780.38	909770	4.63	383	9980	100		Undefined	844.09	727
2	24	1	Tau (Phospho-Ser404)	52	17937	13884	240	0	1352.16	1286	310.04	0.02	0.23	600	632.58	600	103.73	0.02	0.16	100	99	0	686	752.16	515173	6.94	381	10007	100		Undefined	869.42	820
2	25	1	FKHR (Phospho-Ser256)	53	18527	13905	240	0	1305.78	1199	482.34	0.04	0.37	600	640.17	600	117.75	0.03	0.18	99	96	0	599	705.78	496197	5.65	380	9980	100		Undefined	809.86	799
2	26	1	Beta-Catenin (Phospho-Thr41/Ser45)	54	19140	13898	240	0	1528.93	1426	509.81	0.03	0.33	595	623.67	595	109.18	0.02	0.18	98	95	0	831	933.93	576405	8.29	377	9990	100		Undefined	784.55	717
2	27	1	BRCA1 (Phospho-Ser1524)	55	19739	13914	240	0	1387.66	1205	589.67	0.06	0.42	599	632.62	599	87.74	0.02	0.14	100	97	0	606	788.66	527309	8.61	380	9948	100		Undefined	940.34	804
2	28	1	cdc25C (Phospho-Ser216)	56	20334	13907	240	0	2636.38	2305.5	1697.72	0.06	0.64	599	623.47	599	84.74	0.02	0.14	100	98	0	1706.5	2037.38	1007098	23.75	382	9966	100		Undefined	882.19	771
2	29	1	Chk1 (Phospho-Ser345)	57	20929	13899	240	0	3522.3	2237	3538.19	0.2	1	595	596.83	595	144.61	0	0.24	100	98	0	1642	2927.3	1334950	20.23	379	9989	100		Undefined	1601.05	708.5
2	30	1	FAK (Phospho-Tyr925)	58	21530	13905	240	0	2007.61	1941	577.21	0.01	0.29	504	534.45	504	152.64	0.03	0.29	99	98	0	1437	1503.61	764900	9.65	381	9986	100		Undefined	828.12	702.5
2	31	1	Akt2 (Phospho-Ser474)	59	22132	13902	240	0	2114.51	1953.5	1189.03	0.03	0.56	488	486.13	488	136.46	0	0.28	100	99	0	1465.5	1626.51	811973	11.93	384	10265	100		Undefined	835.64	682
2	1	2	STAT6 (Phospho-Thr645)	29	4145	14464	240	0	1912.9	1881	503.37	0.01	0.26	527	566.92	527	160.44	0.03	0.28	100	100	0	1354	1385.9	732642	8.39	383	9961	100		Undefined	1331.72	1234
2	2	2	CREB (Phospho-Ser133)	30	4735	14454	240	0	6175.8	3742	6847.88	0.22	1.11	508	542.97	508	518.34	0.03	0.95	93	92	0	3234	5667.8	2365333	10.87	383	9714	100		Undefined	749.27	594
2	3	2	Akt (Phospho-Ser473)	31	5349	14467	240	0	1397.49	1359	377.45	0.01	0.27	503	532.78	503	512.42	0.02	0.96	85	31	0	856	894.49	529648	1.69	379	9754	100		Undefined	758.03	699
2	4	2	Akt (Phospho-Thr308)	32	5952	14466	240	0	1206.73	1097.5	603.31	0.04	0.5	503	533.84	503	128.89	0.03	0.24	84	78	0	594.5	703.73	460972	5.22	382	9718	100		Undefined	597.02	597.5
2	5	2	PTEN (Phospho-Ser380/Thr382/Thr383)	33	6540	14454	240	0	1004.72	1033	331.14	0.01	0.33	500	529.89	500	64.11	0.03	0.12	92	80	0	533	504.72	381795	7.41	380	9709	100		Undefined	548.17	525
2	6	2	FAK (Phospho-Tyr861)	34	7140	14462	240	0	2160.64	2000	1522.95	0.03	0.7	498	622.76	498	5022.59	0.1	8.07	0	0	0	1502	1662.64	821043	0.31	380	9673	100		Undefined	750.33	687
2	7	2	Integrin beta-3 (Phospho-Tyr773)	35	7730	14469	240	0	1764.11	1644	582.95	0.03	0.33	498	621.08	498	5008.25	0.1	8.06	0	0	0	1146	1266.11	665068	0.23	377	9731	100		Undefined	781.53	673
2	8	2	Chk2 (Phospho-Thr68)	36	8339	14469	240	0	5235.14	2884	6984.64	0.26	1.33	495	517.95	495	92.22	0.02	0.18	99	97	0	2389	4740.14	1963179	51.15	375	9711	100		Undefined	844.51	606
2	9	2	BCL-2 (Phospho-Thr56)	37	8926	14461	240	0	1333.3	1199	553.16	0.05	0.41	496	522.54	496	84.32	0.02	0.16	100	99	0	703	837.3	506654	9.61	380	9699	100		Undefined	713.6	664.5
2	10	2	BCL-2 (Phospho-Ser70)	38	9531	14464	240	0	1535.68	1456.5	660.44	0.02	0.43	495	525.2	495	82.34	0.03	0.16	100	100	0	961.5	1040.68	586631	12.27	382	9782	100		Undefined	739.01	718
2	11	2	BCL-XL (Phospho-Ser62)	39	10140	14467	240	0	4041.24	3707	1520.22	0.04	0.38	585	565.23	585	103.39	0.01	0.18	100	100	0	3122	3456.24	1539714	33.62	381	9765	100		Undefined	2146.77	787.5
2	12	2	BAD (Phospho-Ser112)	40	10743	14462	240	0	2622.19	2161	1750.41	0.08	0.67	595	585.83	595	109.62	0.01	0.19	98	97	0	1566	2027.19	1004297	18.58	383	9749	100		Undefined	1193.48	640
2	13	2	BAD (Phospho-Ser136)	41	11345	14461	240	0	1215.41	1016.5	1240.58	0.08	1.02	596	604.63	596	861.03	0.01	1.42	11	1	0	420.5	619.41	464285	0.71	382	9709	100		Undefined	751.43	728
2	14	2	BAD (Phospho-Ser155)	42	11933	14488	240	0	1141.2	1097.5	366.28	0.02	0.32	591	591.86	591	861.42	0	1.46	13	1	0	506.5	550.2	431372	0.64	378	9686	100		Undefined	851.42	816
2	15	2	Estrogen Receptor-alpha (Phospho-Ser167)	43	12534	14471	240	0	1077.43	1002	272.14	0.03	0.25	508	553.56	508	90.8	0.04	0.16	99	99	0	494	569.43	411577	5.77	382	9728	100		Undefined	778.88	735
2	16	2	HER2 (Phospho-Tyr877)	44	13134	14475	240	0	1897.77	1875	620.88	0.01	0.33	500	543.81	500	82.3	0.04	0.15	100	100	0	1375	1397.77	724949	16.45	382	9723	100		Undefined	671.69	663
2	17	2	ICAM-1 (Phospho-Tyr512)	45	13733	14472	240	0	1185.44	1141	303.5	0.02	0.26	501	545.52	501	108.89	0.04	0.2	100	97	0	640	684.44	454025	5.88	383	9750	100		Undefined	722.13	694.5
2	18	2	VEGFR2 (Phospho-Tyr951)	46	14337	14480	240	0	2762.6	2715	989.3	0.01	0.36	512	555.42	512	122.65	0.04	0.22	100	99	0	2203	2250.6	1047024	18	379	9702	100		Undefined	1075.87	878
2	19	2	IGF-1R (Phospho-Tyr1161)	47	14930	14488	240	0	1264.05	1247	352.68	0.01	0.28	586	575.99	586	109.72	0.01	0.19	100	96	0	661	678.05	480339	6.27	380	9746	100		Undefined	841.35	818
2	20	2	Caveolin-1 (Phospho-Tyr14)	48	15527	14506	240	0	993.43	912.5	326.77	0.04	0.33	607	653.85	607	202.38	0.03	0.31	66	30	0	305.5	386.43	377502	1.68	380	9757	100		Undefined	851.17	826.5
2	21	2	Src (Phospho-Tyr418)	49	16135	14477	240	0	19250	5800	41078.5	0.52	2.13	615.5	693.74	615.5	209.42	0.05	0.3	100	100	0	5184.5	18634.5	7315012	88.61	380	9762	100		Undefined	21479	1424
2	22	2	p53 (Phospho-Ser6)	50	16730	14487	240	0	1634.99	1542	436.41	0.03	0.27	600	667.82	600	480.71	0.05	0.72	95	47	0	942	1034.99	619660	2.01	379	9695	100		Undefined	915.98	806
2	23	2	p53 (Phospho-Ser315)	51	17332	14483	240	0	2369.89	2118.5	818.35	0.05	0.35	597	623.25	597	300.54	0.02	0.48	100	99	0	1521.5	1772.89	905297	5.81	382	9735	100		Undefined	914.74	784
2	24	2	Tau (Phospho-Ser404)	52	17930	14496	240	0	1325.64	1278	325.61	0.02	0.25	598	606.33	598	78.7	0.01	0.13	99	99	0	680	727.64	502416	9.14	379	9778	100		Undefined	866.04	794
2	25	2	FKHR (Phospho-Ser256)	53	18537	14493	240	0	1237.99	1201	313.09	0.01	0.25	597	623.82	597	120.75	0.02	0.19	98	96	0	604	640.99	471674	5.09	381	9709	100		Undefined	807.5	722
2	26	2	Beta-Catenin (Phospho-Thr41/Ser45)	54	19129	14485	240	0	1501.81	1411	478.59	0.03	0.32	596	619.34	596	110.15	0.02	0.18	99	96	0	815	905.81	564681	8.01	376	9737	100		Undefined	781.34	711
2	27	2	BRCA1 (Phospho-Ser1524)	55	19734	14501	240	0	1218	1162.5	362.22	0.02	0.3	612	657.61	612	154.13	0.03	0.23	99	93	0	550.5	606	465277	3.64	382	9723	100		Undefined	816.85	798
2	28	2	cdc25C (Phospho-Ser216)	56	20326	14506	240	0	1319.92	1264.5	417.76	0.02	0.32	613	656.65	613	117.36	0.03	0.18	99	95	0	651.5	706.92	501568	5.65	380	9730	100		Undefined	1067.85	804
2	29	2	Chk1 (Phospho-Ser345)	57	20924	14503	240	0	3327.12	2245	3002.95	0.17	0.9	599	618.37	599	303.09	0.01	0.49	99	98	0	1646	2728.12	1270958	8.94	382	9726	100		Undefined	2434.94	782.5
2	30	2	FAK (Phospho-Tyr925)	58	21526	14498	240	0	2090.04	2062.5	484.73	0.01	0.23	511	547.64	511	297.36	0.03	0.54	99	97	0	1551.5	1579.04	794215	5.19	380	9734	100		Undefined	850.25	697
2	31	2	Akt2 (Phospho-Ser474)	59	22128	14509	240	0	1799.09	1764	505.89	0.01	0.28	476	474.95	476	101.23	0	0.21	100	100	0	1288	1323.09	676459	13.08	376	10016	100		Undefined	912.27	885.5
2	1	3	STAT6 (Phospho-Thr645)	29	4127	15054	240	0	2328.27	2177	842.05	0.03	0.36	526	567.69	526	158.08	0.03	0.28	99	98	0	1651	1802.27	887070	11.14	381	10013	100		Undefined	1102.59	810
2	2	3	CREB (Phospho-Ser133)	30	4735	15056	240	0	5554.6	3429	5878.1	0.21	1.06	503	526.37	503	147.12	0.02	0.28	97	94	0	2926	5051.6	2116304	34.18	381	9777	100		Undefined	642.67	592.5
2	3	3	Akt (Phospho-Ser473)	31	5337	15050	240	0	1293.12	1257.5	312.91	0.01	0.24	501	515.12	501	64.71	0.01	0.13	100	99	0	756.5	792.12	491385	12.02	380	9721	100		Undefined	673.58	610
2	4	3	Akt (Phospho-Thr308)	32	5939	15054	240	0	1221.04	1162	532.71	0.02	0.44	501	523.95	501	66.3	0.02	0.13	97	87	0	661	720.04	461552	10.51	378	9727	100		Undefined	578.59	586
2	5	3	PTEN (Phospho-Ser380/Thr382/Thr383)	33	6544	15059	240	0	1046.48	1074	299.56	0.01	0.29	502	536.94	502	69.36	0.03	0.13	98	90	0	572	544.48	395570	7.35	378	9745	100		Undefined	573.8	590.5
2	6	3	FAK (Phospho-Tyr861)	34	7135	15063	240	0	1308.85	1202	395.87	0.04	0.3	500	538.49	500	110.54	0.03	0.21	100	99	0	702	808.85	499979	6.97	382	9730	100		Undefined	858.48	766
2	7	3	Integrin beta-3 (Phospho-Tyr773)	35	7732	15060	240	0	2153.55	2094	634.32	0.01	0.29	500	536.15	500	124.1	0.03	0.23	100	100	0	1594	1653.55	820501	13.03	381	9744	100		Undefined	831.76	784
2	8	3	Chk2 (Phospho-Thr68)	36	8338	15053	240	0	5597.09	2814	7176.5	0.3	1.28	498	522.27	498	90.75	0.02	0.17	99	98	0	2316	5099.09	2121296	55.92	379	9735	100		Undefined	736.47	659
2	9	3	BCL-2 (Phospho-Thr56)	37	8932	15064	240	0	1815.57	1757.5	595.27	0.01	0.33	496	519.11	496	81.97	0.02	0.16	100	99	0	1261.5	1319.57	697179	15.82	384	9734	100		Undefined	751.93	718
2	10	3	BCL-2 (Phospho-Ser70)	38	9535	15070	240	0	1551.97	1466	507.36	0.02	0.33	496	528.56	496	93.62	0.03	0.18	100	100	0	970	1055.97	588195	10.93	379	9720	100		Undefined	782.1	728
2	11	3	BCL-XL (Phospho-Ser62)	39	10143	15075	240	0	5166.73	4571	2309.54	0.05	0.45	565	561.02	565	157.76	0	0.28	100	99	0	4006	4601.73	1978859	29.19	383	9784	100		Undefined	2295.29	813
2	12	3	BAD (Phospho-Ser112)	40	10744	15077	240	0	2658.45	2125	2046.92	0.1	0.77	593	578.29	593	110.97	0.01	0.19	98	95	0	1532	2065.45	1012871	18.74	381	9743	100		Undefined	1100.67	713
2	13	3	BAD (Phospho-Ser136)	41	11334	15074	240	0	1386.74	1368.5	346.67	0.01	0.25	594	579.2	594	99.98	0.01	0.17	100	98	0	774.5	792.74	529736	8.08	382	9715	100		Undefined	737.94	729.5
2	14	3	BAD (Phospho-Ser155)	42	11930	15079	240	0	1152.68	1023	485.97	0.05	0.42	584	567.68	584	116.61	0.01	0.21	97	87	0	439	568.68	433406	5.02	376	9716	100		Undefined	737.64	743.5
2	15	3	Estrogen Receptor-alpha (Phospho-Ser167)	43	12532	15077	240	0	1908.41	1918	677	0	0.35	501	547.17	501	102.24	0.04	0.19	100	99	0	1417	1407.41	723287	13.31	379	9797	100		Undefined	686.12	641
2	16	3	HER2 (Phospho-Tyr877)	44	13133	15076	240	0	1814.3	1769	630.6	0.01	0.35	499	543.03	499	98.37	0.04	0.18	100	97	0	1270	1315.3	691248	12.92	381	9715	100		Undefined	669.84	626
2	17	3	ICAM-1 (Phospho-Tyr512)	45	13726	15079	240	0	2047.12	1968	736.85	0.02	0.36	503	547.67	503	101.96	0.04	0.19	100	100	0	1465	1544.12	775858	14.71	379	9706	100		Undefined	856.64	810
2	18	3	VEGFR2 (Phospho-Tyr951)	46	14321	15069	240	0	1326.1	1208.5	422.14	0.04	0.32	514	557.79	514	131.72	0.04	0.24	99	99	0	694.5	812.1	501264	5.83	378	9752	100		Undefined	865.38	771
2	19	3	IGF-1R (Phospho-Tyr1161)	47	14932	15089	240	0	1336.61	1296.5	371.04	0.01	0.28	578.5	567.74	578.5	126.15	0.01	0.22	100	97	0	718	758.11	499893	6.09	374	9766	100		Undefined	832.74	767
2	20	3	Caveolin-1 (Phospho-Tyr14)	48	15529	15088	240	-50	819.43	812	139.01	0	0.17	602	626.36	602	590.24	0.02	0.94	1	0	0	210	217.43	310563	0.33	379	9682	100		Undefined	759.91	708
2	21	3	Src (Phospho-Tyr418)	49	16131	15087	240	0	20179.3	4492	38646.9	0.65	1.92	605	660.72	605	593.1	0.04	0.9	99	98	0	3887	19574.3	7668118	32.91	380	9761	100		Undefined	2335.09	883
2	22	3	p53 (Phospho-Ser6)	50	16730	15079	240	0	1860.48	1822.5	531.22	0.01	0.29	596	633.25	596	311.41	0.03	0.49	99	90	0	1226.5	1264.48	706981	3.94	380	9711	100		Undefined	952.6	844.5
2	23	3	p53 (Phospho-Ser315)	51	17328	15092	240	0	2439.36	2152.5	1305.12	0.05	0.54	598	618.93	598	286.31	0.01	0.46	99	99	0	1554.5	1841.36	917199	6.36	376	9727	100		Undefined	923.77	762.5
2	24	3	Tau (Phospho-Ser404)	52	17917	15094	240	0	1256.87	1203.5	297.42	0.02	0.24	596	589.85	596	99.29	0	0.17	100	100	0	607.5	660.87	477611	6.72	380	9748	100		Undefined	935.11	883
2	25	3	FKHR (Phospho-Ser256)	53	18528	15096	240	0	1983.62	2004.5	610.85	0	0.31	595	607.41	595	117.77	0.01	0.19	99	99	0	1409.5	1388.62	749807	11.69	378	9746	100		Undefined	788.83	798.5
2	26	3	Beta-Catenin (Phospho-Thr41/Ser45)	54	19128	15097	240	0	1396.91	1317.5	411.5	0.03	0.29	598	616.88	598	119.99	0.01	0.19	97	95	0	719.5	798.91	528033	6.5	378	9749	100		Undefined	705.48	682
2	27	3	BRCA1 (Phospho-Ser1524)	55	19727	15109	240	0	1128.35	1103	300.82	0.01	0.27	605	641.37	605	161.73	0.03	0.25	95	71	0	498	523.35	426517	3.01	378	9766	100		Undefined	795.55	720.5
2	28	3	cdc25C (Phospho-Ser216)	56	20332	15113	240	0	1839.62	1576.5	939.61	0.07	0.51	681	672.55	681	173.14	0.01	0.26	99	96	0	895.5	1158.62	706415	6.74	384	9762	100		Undefined	992.23	846
2	29	3	Chk1 (Phospho-Ser345)	57	20929	15095	240	0	3185.16	2194.5	3069.99	0.16	0.96	603	632.51	603	292.82	0.02	0.46	97	96	0	1591.5	2582.16	1203991	8.72	378	9702	100		Undefined	2588.92	768
2	30	3	FAK (Phospho-Tyr925)	58	21525	15100	240	0	1228.77	1191	285.12	0.01	0.23	509	536.06	509	100.7	0.02	0.19	100	99	0	682	719.77	468160	6.88	381	9753	100		Undefined	804.34	747.5
2	31	3	Akt2 (Phospho-Ser474)	59	22127	15112	240	0	1722.99	1679.5	421.86	0.01	0.24	463	481.47	463	614.22	0.02	1.28	98	47	0	1216.5	1259.99	654737	2.02	380	10007	100		Undefined	861.41	850
2	1	4	STAT6 (Phospho-Thr645)	29	4115	15661	240	0	1822.26	1731	488.28	0.02	0.27	521	569.59	521	163.53	0.04	0.29	100	100	0	1210	1301.26	692457	7.66	380	10054	100		Undefined	1306.9	1182.5
2	2	4	CREB (Phospho-Ser133)	30	4728	15658	240	0	5937.34	3280	6965.2	0.26	1.17	499	514.89	499	100.44	0.01	0.2	99	98	0	2781	5438.34	2244315	53.99	378	9809	100		Undefined	806.82	618
2	3	4	Akt (Phospho-Ser473)	31	5338	15654	240	0	1354.8	1301	358.82	0.02	0.26	497	514.24	497	63.77	0.01	0.12	100	98	0	804	857.8	512113	13.18	378	9768	100		Undefined	694.7	612.5
2	4	4	Akt (Phospho-Thr308)	32	5931	15652	240	0	1197.39	1098	601.77	0.04	0.5	501	531.68	501	66.76	0.03	0.13	96	85	0	597	696.39	453811	9.97	379	9756	100		Undefined	603.9	592.5
2	5	4	PTEN (Phospho-Ser380/Thr382/Thr383)	33	6536	15657	240	0	992.72	993	293.94	0	0.3	503	541.82	503	178.06	0.03	0.33	79	65	0	490	489.72	378228	2.53	381	9740	100		Undefined	589.36	587.5
2	6	4	FAK (Phospho-Tyr861)	34	7132	15671	240	0	1175.21	1127	318.8	0.02	0.27	500	539.04	500	101.27	0.03	0.19	100	99	0	627	675.21	447755	6.28	381	9748	100		Undefined	784.15	689
2	7	4	Integrin beta-3 (Phospho-Tyr773)	35	7732	15666	240	0	1990.27	1940	580.93	0.01	0.29	499	535.04	499	114.96	0.03	0.21	100	100	0	1441	1491.27	758292	12.66	381	9758	100		Undefined	882.82	880
2	8	4	Chk2 (Phospho-Thr68)	36	8335	15662	240	0	6005.29	3165	7231.17	0.28	1.2	500	538.96	500	221.35	0.03	0.41	94	87	0	2665	5505.29	2294019	24.7	382	9754	100		Undefined	686.75	632.5
2	9	4	BCL-2 (Phospho-Thr56)	37	8925	15662	240	0	1793.17	1724	554.91	0.02	0.31	497	528.97	497	100.24	0.03	0.19	100	99	0	1227	1296.17	686783	12.61	383	9686	100		Undefined	824.12	721
2	10	4	BCL-2 (Phospho-Ser70)	38	9518	15646	240	0	971.11	925	342.08	0.02	0.35	497	532.06	497	95.44	0.03	0.18	89	77	0	428	474.11	369993	4.6	381	9779	100		Undefined	667.71	606
2	11	4	BCL-XL (Phospho-Ser62)	39	10138	15677	240	0	5261.82	4744	2671.57	0.04	0.51	500	548.15	500	181.12	0.04	0.33	100	100	0	4244	4761.82	1994230	26.02	379	9765	100		Undefined	3048.39	1446
2	12	4	BAD (Phospho-Ser112)	40	10734	15672	240	0	2761.19	2033	2606.44	0.13	0.94	580	560.63	580	102.93	0.01	0.18	99	99	0	1453	2181.19	1054776	21.38	382	9723	100		Undefined	894.33	703
2	13	4	BAD (Phospho-Ser136)	41	11330	15665	240	0	1329.96	1302	386.98	0.01	0.29	584	563.03	584	91.63	0.02	0.16	98	95	0	718	745.96	506715	8.37	381	9736	100		Undefined	680.85	677.5
2	14	4	BAD (Phospho-Ser155)	42	11931	15679	240	0	1047.6	978	287.59	0.03	0.27	580	562.1	580	107.01	0.01	0.19	98	85	0	398	467.6	399136	4.54	381	9722	100		Undefined	797.9	764
2	15	4	Estrogen Receptor-alpha (Phospho-Ser167)	43	12523	15691	240	0	1078.73	990	334.74	0.04	0.31	504	548.4	504	93.83	0.04	0.17	98	94	0	486	574.73	410995	5.65	381	9732	100		Undefined	723.67	709
2	16	4	HER2 (Phospho-Tyr877)	44	13129	15674	240	0	1866.77	1764.5	665.46	0.02	0.36	499	542.7	499	96.41	0.04	0.18	100	99	0	1265.5	1367.77	705639	13.73	378	9765	100		Undefined	710.51	665
2	17	4	ICAM-1 (Phospho-Tyr512)	45	13724	15670	240	0	1039.38	931	267.39	0.05	0.26	501	546.83	501	136.94	0.04	0.25	100	93	0	430	538.38	394964	3.6	380	9757	100		Undefined	747.74	710
2	18	4	VEGFR2 (Phospho-Tyr951)	46	14331	15676	240	0	1216.11	1182	338.08	0.01	0.28	524	557.33	524	149.19	0.03	0.27	100	93	0	658	692.11	460904	4.42	379	9790	100		Undefined	866.12	744.5
2	19	4	IGF-1R (Phospho-Tyr1161)	47	14929	15684	240	0	1159.56	1148	266.7	0	0.23	585	569.08	585	140.1	0.01	0.25	99	89	0	563	574.56	438314	4.21	378	9697	100		Undefined	759.67	740
2	20	4	Caveolin-1 (Phospho-Tyr14)	48	15515	15685	240	0	1233.61	1096.5	465.37	0.05	0.38	592	591.77	592	574.43	0	0.97	45	9	0	504.5	641.61	473708	1.12	384	9782	100		Undefined	871.64	748.5
2	21	4	Src (Phospho-Tyr418)	49	16125	15684	240	0	21610.4	5540	43103.1	0.59	1.99	598	618.73	598	577.67	0.01	0.93	97	96	0	4942	21012.4	8255169	36.34	382	9741	100		Undefined	5586.71	811
2	22	4	p53 (Phospho-Ser6)	50	16721	15678	240	0	1628.36	1520	683.18	0.03	0.42	595	622.44	595	149.4	0.02	0.24	99	97	0	925	1033.36	615519	6.73	378	9759	100		Undefined	984.34	769
2	23	4	p53 (Phospho-Ser315)	51	17327	15688	240	0	2283.01	2147	744.93	0.03	0.33	596	606.55	596	104.64	0.01	0.17	100	100	0	1551	1687.01	865259	16.02	379	9717	100		Undefined	1009.84	818
2	24	4	Tau (Phospho-Ser404)	52	17921	15695	240	0	1289.05	1211	540.65	0.03	0.42	563	559.92	563	107.69	0	0.19	99	99	0	648	726.05	489838	6.77	380	9712	100		Undefined	782.95	705
2	25	4	FKHR (Phospho-Ser256)	53	18522	15684	240	0	1687.35	1573	1537.08	0.03	0.91	566	560.53	566	98.18	0	0.18	97	95	0	1007	1121.35	646255	11.48	383	9750	100		Undefined	776.2	693
2	26	4	Beta-Catenin (Phospho-Thr41/Ser45)	54	19120	15689	240	0	1368.61	1325	365.97	0.01	0.27	596	601.78	596	115.81	0	0.19	99	96	0	729	772.61	517335	6.62	378	9741	100		Undefined	776.05	716
2	27	4	BRCA1 (Phospho-Ser1524)	55	19723	15706	240	0	1409.76	1348	404.14	0.02	0.29	606	639.38	606	120.57	0.02	0.19	99	98	0	742	803.76	537120	6.39	381	9724	100		Undefined	969.6	871
2	28	4	cdc25C (Phospho-Ser216)	56	20314	15713	240	0	1309.63	1202	355.54	0.04	0.27	689	680.35	689	98.98	0.01	0.15	100	97	0	513	620.63	500279	6.36	382	9698	100		Undefined	917.42	818
2	29	4	Chk1 (Phospho-Ser345)	57	20925	15694	240	0	3093.03	2189	3388.59	0.15	1.1	609	636.29	609	93.49	0.02	0.15	99	98	0	1580	2484.03	1184629	26.28	383	9768	100		Undefined	2387.33	768
2	30	4	FAK (Phospho-Tyr925)	58	21519	15704	240	0	1233.07	1145	377	0.03	0.31	506	529.89	506	73.74	0.02	0.14	100	99	0	639	727.07	467334	9.54	379	9741	100		Undefined	699.27	613.5
2	31	4	Akt2 (Phospho-Ser474)	59	22119	15709	240	0	1736.03	1704.5	439.46	0.01	0.25	476	480.06	476	610.95	0	1.27	97	50	0	1228.5	1260.03	652746	2.06	376	9991	100		Undefined	1015.58	990.5
2	1	5	STAT6 (Phospho-Thr645)	29	4127	16264	240	0	1881.7	1756.5	499.19	0.03	0.27	512	559.95	512	183.51	0.04	0.33	99	99	0	1244.5	1369.7	715047	7.2	380	10012	100		Undefined	1194.85	1103
2	2	5	CREB (Phospho-Ser133)	30	4728	16258	240	0	5835.81	3797	6100.08	0.19	1.05	500	512.96	500	96.7	0.01	0.19	99	95	0	3297	5335.81	2200101	55.04	377	9766	100		Undefined	1436.55	595.5
2	3	5	Akt (Phospho-Ser473)	31	5337	16256	240	0	1332.44	1275	386.55	0.02	0.29	502	525.92	502	67.74	0.02	0.13	99	97	0	773	830.44	506328	11.91	380	9803	100		Undefined	683.93	616.5
2	4	5	Akt (Phospho-Thr308)	32	5930	16258	240	0	1267.02	1076	698.55	0.07	0.55	509	542.89	509	68.54	0.03	0.13	100	91	0	567	758.02	480202	10.56	379	9747	100		Undefined	632.31	612
2	5	5	PTEN (Phospho-Ser380/Thr382/Thr383)	33	6535	16256	240	0	978.03	1029	279.52	0.02	0.29	506	543.57	506	177.36	0.03	0.33	79	66	0	523	472.03	372628	2.45	381	9741	100		Undefined	545.75	525
2	6	5	FAK (Phospho-Tyr861)	34	7131	16270	240	0	1517.52	1415	436.84	0.03	0.29	501	542.63	501	192.73	0.03	0.36	99	97	0	914	1016.52	575141	5.06	379	9728	100		Undefined	860.72	783
2	7	5	Integrin beta-3 (Phospho-Tyr773)	35	7729	16265	240	0	1226.88	1069	632.98	0.06	0.52	502	545.1	502	217.67	0.04	0.4	98	71	0	567	724.88	462533	3.13	377	9747	100		Undefined	717.89	682
2	8	5	Chk2 (Phospho-Thr68)	36	8330	16268	240	0	5552.24	2991.5	5808.44	0.27	1.05	503	546.01	503	219.42	0.04	0.4	96	89	0	2488.5	5049.24	2098748	22.82	378	9733	100		Undefined	834.82	608
2	9	5	BCL-2 (Phospho-Thr56)	37	8927	16264	240	0	1773.29	1773	525.3	0	0.3	501	543.11	501	116.1	0.04	0.21	100	99	0	1272	1272.29	677396	10.6	382	9722	100		Undefined	781.32	731
2	10	5	BCL-2 (Phospho-Ser70)	38	9525	16273	240	0	1532.12	1475	508.63	0.02	0.33	498	534.72	498	98.36	0.03	0.18	99	98	0	977	1034.12	588333	10.14	384	9815	100		Undefined	800.49	781
2	11	5	BCL-XL (Phospho-Ser62)	39	10132	16268	240	0	6670.23	5765.5	2608.12	0.06	0.39	496	536.55	496	139.17	0.03	0.26	100	100	0	5269.5	6174.23	2521346	44.07	378	9761	100		Undefined	2270.31	738.5
2	12	5	BAD (Phospho-Ser112)	40	10734	16279	240	0	2612.32	2112	2021.39	0.09	0.77	505	548.65	505	94.73	0.04	0.17	99	96	0	1607	2107.32	990070	21.78	379	9736	100		Undefined	1360.61	603
2	13	5	BAD (Phospho-Ser136)	41	11324	16272	240	0	1382.93	1341.5	412.99	0.01	0.3	514	554.91	514	99.38	0.03	0.18	99	98	0	827.5	868.93	531045	8.33	384	9731	100		Undefined	723.14	717
2	14	5	BAD (Phospho-Ser155)	42	11920	16277	240	0	1048.72	996.5	316.59	0.02	0.3	574	564.88	574	112.88	0.01	0.2	96	81	0	422.5	474.72	398513	4.29	380	9755	100		Undefined	733.61	700
2	15	5	Estrogen Receptor-alpha (Phospho-Ser167)	43	12533	16274	240	0	1147.92	1078	336.97	0.03	0.29	584	583.56	584	180.21	0	0.31	94	69	0	494	563.92	438507	3.13	382	9673	100		Undefined	711.28	712
2	16	5	HER2 (Phospho-Tyr877)	44	13110	16280	240	0	1620.07	1652.5	403.96	0.01	0.25	505	549.83	505	107.01	0.04	0.19	100	99	0	1147.5	1115.07	612385	10	378	9699	100		Undefined	817.18	746
2	17	5	ICAM-1 (Phospho-Tyr512)	45	13716	16281	240	0	1174.52	1088	309.49	0.03	0.26	504	548.75	504	110.17	0.04	0.2	100	99	0	584	670.52	446319	5.68	380	9797	100		Undefined	840.94	773
2	18	5	VEGFR2 (Phospho-Tyr951)	46	14319	16280	240	0	1161.58	1121.5	288.46	0.02	0.25	573	559.03	573	132.13	0.01	0.24	100	93	0	548.5	588.58	441400	4.56	380	9729	100		Undefined	850.67	739
2	19	5	IGF-1R (Phospho-Tyr1161)	47	14914	16284	240	0	1314.77	1286	321.41	0.01	0.24	586	570.27	586	210.55	0.01	0.37	96	82	0	700	728.77	502241	3.54	382	9658	100		Undefined	791.48	759.5
2	20	5	Caveolin-1 (Phospho-Tyr14)	48	15496	16309	240	0	855.4	792.5	360.29	0.03	0.42	594	587.98	594	297.69	0	0.51	36	4	0	198.5	261.4	323343	0.9	378	9778	100		Undefined	690.44	668
2	21	5	Src (Phospho-Tyr418)	49	16122	16282	240	0	23031.2	5695.5	43204.4	0.61	1.88	598	617.85	598	231.02	0.01	0.37	98	97	0	5097.5	22433.2	8843985	97.02	384	9752	100		Undefined	4682.33	785
2	22	5	p53 (Phospho-Ser6)	50	16702	16283	240	0	1661.2	1496	2171.31	0.05	1.31	600	640.54	600	231.42	0.03	0.36	98	85	0	896	1061.2	636238	4.41	383	9750	100		Undefined	1071.24	978
2	23	5	p53 (Phospho-Ser315)	51	17325	16284	240	0	2819.85	2549.5	1239.97	0.04	0.44	597	630.13	597	224.64	0.02	0.36	99	98	0	1952.5	2222.85	1082821	9.75	384	9768	100		Undefined	936.98	773
2	24	5	Tau (Phospho-Ser404)	52	17917	16285	240	0	1299.53	1197	328.52	0.04	0.25	590	586.06	590	105.93	0	0.18	100	99	0	607	709.53	492521	6.74	379	9746	100		Undefined	842.86	826
2	25	5	FKHR (Phospho-Ser256)	53	18519	16301	240	0	1828.79	1857	579.7	0.01	0.32	589	580.56	589	107.54	0.01	0.19	100	97	0	1268	1239.79	689453	11.61	377	9756	100		Undefined	731.91	704
2	26	5	Beta-Catenin (Phospho-Thr41/Ser45)	54	19110	16297	240	0	1488.04	1393	481.68	0.03	0.32	598	614.14	598	104.82	0.01	0.17	99	99	0	795	890.04	563967	8.34	379	9768	100		Undefined	969.1	859
2	27	5	BRCA1 (Phospho-Ser1524)	55	19720	16309	240	0	1205.06	1100	363.58	0.04	0.3	613	648.42	613	109.92	0.02	0.17	100	98	0	487	592.06	454308	5.06	377	9763	100		Undefined	855.84	770
2	28	5	cdc25C (Phospho-Ser216)	56	20321	16296	240	0	2088.9	1919	808.49	0.04	0.39	695	694.13	695	101.08	0	0.15	99	99	0	1224	1393.9	795872	13.8	381	9727	100		Undefined	1116.59	923
2	29	5	Chk1 (Phospho-Ser345)	57	20922	16301	240	0	3365.55	2307	3118.8	0.16	0.93	615	646.39	615	204.82	0.02	0.32	100	100	0	1692	2750.55	1282275	13.28	381	9760	100		Undefined	1888.65	801
2	30	5	FAK (Phospho-Tyr925)	58	21524	16304	240	0	1837.56	1741	581.24	0.02	0.32	508	536.18	508	197.94	0.02	0.37	99	98	0	1233	1329.56	700111	6.57	381	9739	100		Undefined	817.83	675
2	31	5	Akt2 (Phospho-Ser474)	59	22118	16309	240	0	1813.15	1719	444.2	0.02	0.24	467	462.77	467	61.24	0	0.13	100	100	0	1252	1346.15	687185	22.05	379	9981	100		Undefined	899.76	778.5
2	1	6	STAT6 (Phospho-Thr645)	29	4130	16867	240	0	1994.6	1957	560.37	0.01	0.28	511	551.99	511	152.18	0.03	0.28	100	98	0	1446	1483.6	757948	9.48	380	10259	100		Undefined	1270.44	1047.5
2	2	6	CREB (Phospho-Ser133)	30	4734	16857	240	0	6270.47	3692	7127.52	0.23	1.14	500	516.42	500	98.44	0.01	0.19	99	97	0	3192	5770.47	2389049	58.45	381	10022	100		Undefined	724.11	628.5
2	3	6	Akt (Phospho-Ser473)	31	5342	16874	240	0	1092.68	1081.5	289.12	0	0.26	506	538.95	506	142.08	0.03	0.26	96	88	0	575.5	586.68	417402	3.9	382	10028	100		Undefined	766.02	720.5
2	4	6	Akt (Phospho-Thr308)	32	5931	16856	240	0	1327.97	1241	628.19	0.03	0.47	517	551.29	517	138.16	0.03	0.25	87	80	0	724	810.97	505958	5.62	381	9983	100		Undefined	594.61	602.5
2	5	6	PTEN (Phospho-Ser380/Thr382/Thr383)	33	6539	16857	240	0	1016.11	996	297.6	0.01	0.29	509	545.3	509	81.22	0.03	0.15	98	89	0	487	507.11	384089	5.8	378	9994	100		Undefined	596.14	599.5
2	6	6	FAK (Phospho-Tyr861)	34	7129	16869	240	0	1908.01	1834	593.29	0.02	0.31	503	544.55	503	106.4	0.03	0.2	100	99	0	1331	1405.01	723135	12.81	379	9947	100		Undefined	918.21	728
2	7	6	Integrin beta-3 (Phospho-Tyr773)	35	7725	16866	240	0	1932.43	1825	744	0.02	0.39	502	542.01	502	96.8	0.03	0.18	100	99	0	1323	1430.43	740120	14.36	383	9991	100		Undefined	849.54	780
2	8	6	Chk2 (Phospho-Thr68)	36	8329	16861	240	0	5551.53	3474	6905.65	0.2	1.24	498	535.88	498	98.46	0.03	0.18	99	95	0	2976	5053.53	2087374	50.94	376	9977	100		Undefined	862.27	639.5
2	9	6	BCL-2 (Phospho-Thr56)	37	8925	16866	240	0	1259.14	1127	412.64	0.05	0.33	499	537.83	499	92.46	0.03	0.17	100	100	0	628	760.14	478473	7.8	380	10005	100		Undefined	748.78	728
2	10	6	BCL-2 (Phospho-Ser70)	38	9530	16870	240	0	1657.3	1626	516.56	0.01	0.31	498	531.85	498	107.85	0.03	0.2	100	99	0	1128	1159.3	629773	10.44	380	9998	100		Undefined	770.41	694.5
2	11	6	BCL-XL (Phospho-Ser62)	39	10132	16874	240	0	5633.82	5087.5	2565.26	0.04	0.46	495	537.79	495	734.23	0.04	1.37	99	97	0	4592.5	5138.82	2152119	6.94	382	10026	100		Undefined	2357.3	1004.5
2	12	6	BAD (Phospho-Ser112)	40	10738	16874	240	0	2715.98	2084.5	2057.54	0.11	0.76	500	553.81	500	735.5	0.04	1.33	94	56	0	1584.5	2215.98	1026639	2.94	378	9970	100		Undefined	1198.64	688.5
2	13	6	BAD (Phospho-Ser136)	41	11327	16876	240	0	1502.59	1385	460.85	0.04	0.31	503	553.31	503	110.87	0.04	0.2	100	100	0	882	999.59	569481	8.56	379	9978	100		Undefined	775.5	745
2	14	6	BAD (Phospho-Ser155)	42	11928	16878	240	0	1095.59	1010	346.63	0.04	0.32	517	587.9	517	208.49	0.06	0.35	91	61	0	493	578.59	413036	2.44	377	9955	100		Undefined	746.07	703.5
2	15	6	Estrogen Receptor-alpha (Phospho-Ser167)	43	12512	16876	240	0	1328.62	1257	413	0.02	0.31	587	594.06	587	271.2	0.01	0.46	96	66	0	670	741.62	508861	2.71	383	9990	100		Undefined	1152.6	912
2	16	6	HER2 (Phospho-Tyr877)	44	13128	16876	240	0	1912.74	1908	592.61	0	0.31	520	558.96	520	147.12	0.03	0.26	99	97	0	1388	1392.74	728753	9.2	381	9993	100		Undefined	719.92	682
2	17	6	ICAM-1 (Phospho-Tyr512)	45	13716	16882	240	0	1196.72	1105	424.68	0.03	0.35	514	559.22	514	162.95	0.04	0.29	100	82	0	591	682.72	453556	3.91	379	10000	100		Undefined	763.4	711
2	18	6	VEGFR2 (Phospho-Tyr951)	46	14331	16874	240	0	1518.4	1343	799.03	0.05	0.53	585	562.2	585	119.19	0.02	0.21	100	98	0	758	933.4	578512	8.02	381	10005	100		Undefined	908.92	800
2	19	6	IGF-1R (Phospho-Tyr1161)	47	14928	16876	240	0	1452.65	1368	363.12	0.03	0.25	593	572.39	593	139.2	0.02	0.24	99	97	0	775	859.65	553458	6.32	381	9944	100		Undefined	832.26	797
2	20	6	Caveolin-1 (Phospho-Tyr14)	48	15520	16888	240	0	1046.35	966	278.02	0.03	0.27	594	582.16	594	169.43	0.01	0.29	96	54	0	372	452.35	394473	2.74	377	9918	100		Undefined	873.69	777
2	21	6	Src (Phospho-Tyr418)	49	16121	16886	240	0	21400.2	5338.5	45449.8	0.6	2.12	596	604.28	596	134.46	0.01	0.22	99	98	0	4742.5	20804.2	8132079	154.66	380	10000	100		Undefined	4848.94	787.5
2	22	6	p53 (Phospho-Ser6)	50	16722	16880	240	0	2140.53	1998.5	711.54	0.03	0.33	601	644.52	601	266.55	0.03	0.41	100	97	0	1397.5	1539.53	813403	5.61	380	9982	100		Undefined	1028.63	891
2	23	6	p53 (Phospho-Ser315)	51	17322	16887	240	0	2765.65	2438	1520.56	0.05	0.55	599	647.25	599	218.67	0.03	0.34	100	100	0	1839	2166.65	1053712	9.69	381	9972	100		Undefined	1210.58	854.5
2	24	6	Tau (Phospho-Ser404)	52	17912	16902	240	0	1364.07	1313.5	384.5	0.02	0.28	599	627.7	599	99.82	0.02	0.16	99	98	0	714.5	765.07	523803	7.38	384	10034	100		Undefined	953.84	870.5
2	25	6	FKHR (Phospho-Ser256)	53	18523	16894	240	0	1741.56	1665	576.1	0.02	0.33	603	639.57	603	103.65	0.03	0.16	100	98	0	1062	1138.56	667016	10.63	383	10017	100		Undefined	736.64	694
2	26	6	Beta-Catenin (Phospho-Thr41/Ser45)	54	19130	16896	240	0	1524.16	1459	464.38	0.02	0.3	606	649.58	606	129.57	0.03	0.2	99	97	0	853	918.16	580706	6.75	381	9989	100		Undefined	780.64	728.5
2	27	6	BRCA1 (Phospho-Ser1524)	55	19720	16903	240	0	1265.06	1202	333.99	0.02	0.26	682	661.91	682	160.69	0.01	0.24	98	81	0	520	583.06	480724	3.75	380	9950	100		Undefined	867.75	806
2	28	6	cdc25C (Phospho-Ser216)	56	20319	16907	240	0	1435.54	1213	1812.65	0.07	1.26	694	682.76	694	106.41	0.01	0.16	99	97	0	519	741.54	539762	7.07	376	10031	100		Undefined	1099.2	858.5
2	29	6	Chk1 (Phospho-Ser345)	57	20924	16900	240	0	3393.87	2383	3077.59	0.15	0.91	623	653.05	623	111.4	0.02	0.17	100	100	0	1760	2770.87	1286276	24.6	379	10006	100		Undefined	1870.62	813
2	30	6	FAK (Phospho-Tyr925)	58	21525	16907	240	0	2146.77	2055	857.7	0.02	0.4	521	549.28	521	122.43	0.02	0.22	100	99	0	1534	1625.77	813627	13.05	379	9977	100		Undefined	838.22	702
2	31	6	Akt2 (Phospho-Ser474)	59	22115	16911	240	0	1759.4	1719	477.85	0.01	0.27	444	456.32	444	85.6	0.01	0.19	100	99	0	1275	1315.4	672089	15.22	382	10227	100		Undefined	880.09	758
3	1	1	IKK alpha (Phospho-Thr23)	60	4134	18324	240	0	2880.85	2911	674.07	0	0.23	575	566.13	575	105.59	0.01	0.19	100	100	0	2336	2305.85	1100484	21.92	382	10254	100		Undefined	1922.19	1726
3	2	1	Rb (Phospho-Ser780)	61	4738	18336	240	0	859.24	809	157.85	0.03	0.18	507	532.28	507	80.02	0.02	0.15	99	97	0	302	352.24	323933	4.09	377	10002	100		Undefined	703.57	669
3	3	1	CDK2 (Phospho-Thr160)	62	5336	18325	240	0	2139.2	2128	586.56	0	0.27	503	532.1	503	82.82	0.02	0.16	100	100	0	1625	1636.2	810755	19.4	379	10007	100		Undefined	939.31	759.5
3	4	1	cdc25A (Phospho-Ser75)	63	5942	18333	240	0	1063.92	992	223.75	0.03	0.21	507	542.98	507	238.06	0.03	0.44	100	52	0	485	556.92	406417	2.19	382	10000	100		Undefined	829.13	773
3	5	1	Chk1 (Phospho-Ser280)	64	6539	18335	240	0	1415.08	1322	503.73	0.03	0.36	505	590.66	505	305.09	0.07	0.52	100	70	0	817	910.08	534900	2.7	378	9991	100		Undefined	931.3	829
3	6	1	Chk1 (Phospho-Ser317)	65	7141	18322	240	0	4877.81	3060.5	6108.97	0.2	1.25	503	587.68	503	210.92	0.07	0.36	100	100	0	2557.5	4374.81	1863324	20.34	382	10021	100		Undefined	6730.99	1644
3	7	1	MKK3 (Phospho-Ser189)	66	7741	18343	240	0	950.96	902	197.39	0.02	0.21	496	532.47	496	92.82	0.03	0.17	100	99	0	406	454.96	363267	4.51	382	9947	100		Undefined	743.62	709.5
3	8	1	Chk2 (Phospho-Ser516)	67	8328	18321	240	0	1335.93	1271	424.79	0.02	0.32	498	524.2	498	88.37	0.02	0.17	100	99	0	773	837.93	506316	9.19	379	10016	100		Undefined	909.54	684
3	9	1	TYK2 (Phospho-Tyr1054)	68	8934	18347	240	0	1014.52	966	286.3	0.02	0.28	497	508.72	497	87.4	0.01	0.17	100	100	0	469	517.52	385518	5.79	380	9987	100		Undefined	979.5	872
3	10	1	JAK1 (Phospho-Tyr1022)	69	9533	18342	240	0	2093.88	1896	800.1	0.04	0.38	498	519.27	498	112	0.02	0.22	100	100	0	1398	1595.88	801957	14.06	383	9967	100		Undefined	1233.44	1135.5
3	11	1	JAK2 (Phospho-Tyr221)	70	10139	18332	240	0	1238.16	1185	407.86	0.02	0.33	498	539.45	498	89.92	0.03	0.17	100	99	0	687	740.16	468024	7.77	378	10052	100		Undefined	795.86	718
3	12	1	JAK2 (Phospho-Tyr1007)	71	10739	18347	240	0	1018.01	1010.5	204.61	0	0.2	507	572.4	507	339.57	0.05	0.59	74	20	0	503.5	511.01	384809	1.31	378	9964	100		Undefined	758.55	725
3	13	1	IkB-alpha (Phospho-Ser32/Ser36)	72	11337	18342	240	0	20186.4	19999	8301.89	0	0.41	510	573.81	510	339.27	0.05	0.59	100	100	0	19489	19676.4	7650632	57.81	379	9973	100		Undefined	17505.7	8033
3	14	1	Src (Phospho-Tyr529)	73	11932	18349	240	0	1117.73	1105	278.58	0	0.25	502	549.38	502	107.2	0.04	0.2	100	97	0	603	615.73	423618	5.3	379	9978	100		Undefined	749.17	731
3	15	1	MEK1 (Phospho-Ser221)	74	12533	18357	240	0	2111.93	1815	2818.21	0.07	1.33	522	564.24	522	121.72	0.03	0.22	100	100	0	1293	1589.93	802534	12.71	380	9960	100		Undefined	1374.54	1131
3	16	1	IkB-alpha (Phospho-Tyr42)	75	13128	18352	240	0	1727.2	1618.5	615.73	0.03	0.36	530	565.53	530	121.88	0.03	0.22	99	98	0	1088.5	1197.2	649427	9.53	376	9997	100		Undefined	1093.41	975
3	17	1	STAT1 (Phospho-Ser727)	76	13734	18348	240	0	2649.15	2646.5	661.32	0	0.25	500	545.76	500	85.43	0.04	0.16	100	100	0	2146.5	2149.15	1006678	24.62	380	10035	100		Undefined	890.16	769
3	18	1	HDAC8 (Phospho-Ser39)	77	14342	18343	240	0	1238.13	1195	321.95	0.02	0.26	501	547.23	501	86.09	0.04	0.16	100	99	0	694	737.13	474203	8.02	383	10035	100		Undefined	938.45	756
3	19	1	HSP27 (Phospho-Ser15)	78	14936	18350	240	0	2096.03	2053.5	495.83	0.01	0.24	590	567.4	590	94.4	0.02	0.17	100	100	0	1463.5	1506.03	800685	16.19	382	9993	100		Undefined	1042.91	993
3	20	1	MSK1 (Phospho-Ser376)	79	15534	18360	240	0	1941.47	1846	678.57	0.02	0.35	597	578.72	597	90.4	0.01	0.16	99	98	0	1249	1344.47	741642	15.08	382	9933	100		Undefined	874.89	791.5
3	21	1	Rac1/cdc42 (Phospho-Ser71)	80	16117	18351	240	0	1794.35	1630.5	723.17	0.04	0.4	594	590.19	594	94.69	0	0.16	100	98	0	1036.5	1200.35	681852	12.72	380	10055	100		Undefined	901.86	843
3	22	1	MEK1 (Phospho-Ser217)	81	16737	18356	240	0	1321.74	1199	638.21	0.04	0.48	598	625.06	598	117.92	0.02	0.19	100	99	0	601	723.74	502260	5.91	380	10078	100		Undefined	1337.63	849
3	23	1	p21Cip1 (Phospho-Thr145)	82	17333	18354	240	0	1116.83	1053.5	258.9	0.03	0.23	685	664.51	685	117.42	0.01	0.18	98	72	0	368.5	431.83	426630	3.85	382	10079	100		Undefined	841.65	814.5
3	24	1	p27Kip1 (Phospho-Ser10)	83	17940	18371	240	0	1278.96	1221	258.62	0.02	0.2	690	674.01	690	130.29	0.01	0.19	99	96	0	531	588.96	487283	4.64	381	10005	100		Undefined	878.67	844
3	25	1	p27Kip1 (Phospho-Thr187)	84	18528	18377	240	0	2216.22	2124	1046.77	0.02	0.47	593	618.73	593	193.96	0.02	0.31	100	98	0	1531	1623.22	842162	8.24	380	9978	100		Undefined	890.85	841.5
3	26	1	Pyk2 (Phospho-Tyr402)	85	19125	18381	240	0	1205.18	1048	473.62	0.06	0.39	499	536.3	499	759.7	0.03	1.42	28	8	0	549	706.18	460379	0.88	382	9992	100		Undefined	775.26	772
3	27	1	NFkB-p65 (Phospho-Ser529)	86	19727	18375	240	0	219936	197910	113731	0.05	0.52	507	656.68	507	2726.65	0.11	4.15	100	100	0.79	197402	219429	83575600	80.42	380	10024	100		Undefined	120473	14126.5
3	28	1	Beta-Catenin (Phospho-Ser33)	87	20329	18383	240	0	1277.36	1180.5	669.38	0.03	0.52	507	544.36	507	89.25	0.03	0.16	100	100	0	673.5	770.36	485395	8.21	380	9984	100		Undefined	885.79	750
3	29	1	Beta-Catenin (Phospho-Ser37)	88	20922	18394	240	0	1046.69	1005.5	258.27	0.02	0.25	592	588.37	592	117.3	0	0.2	97	90	0	413.5	454.69	399834	3.91	382	9989	100		Undefined	850.85	789.5
3	30	1	mTOR (Phospho-Ser2448)	89	21532	18381	240	0	1222.11	1199	289.24	0.01	0.24	577	563.19	577	74.41	0.01	0.13	99	97	0	622	645.11	466846	8.85	382	10003	100		Undefined	1220.51	780.5
3	31	1	4E-BP1 (Phospho-Thr36)	90	22129	18386	240	0	1433.18	1428	362.24	0	0.25	485	480.08	485	82.11	0	0.17	99	98	0	943	948.18	544607	11.61	380	10228	100		Undefined	716.89	686
3	1	2	IKK alpha (Phospho-Thr23)	60	4141	18919	240	0	3344.67	3115.5	1135.84	0.03	0.34	578	568.54	578	206.06	0.01	0.36	100	99	0	2537.5	2766.67	1257595	13.47	376	10018	100		Undefined	1509	1199.5
3	2	2	Rb (Phospho-Ser780)	61	4745	18928	240	0	839.07	819	158.5	0.01	0.19	505	534.64	505	198.15	0.02	0.37	72	28	0	314	334.07	316329	1.54	377	9786	100		Undefined	808.66	801
3	3	2	CDK2 (Phospho-Thr160)	62	5343	18920	240	0	2018.75	2027	479.48	0	0.24	505	534.43	505	73.47	0.02	0.14	100	100	0	1522	1513.75	767126	20.2	380	9744	100		Undefined	833.85	752
3	4	2	cdc25A (Phospho-Ser75)	63	5947	18927	240	0	1624.8	1454.5	673.92	0.05	0.41	503	539.2	503	79.75	0.03	0.15	100	99	0	951.5	1121.8	617424	13.61	380	9734	100		Undefined	829.17	680
3	5	2	Chk1 (Phospho-Ser280)	64	6544	18927	240	0	1362.93	1238	454.76	0.04	0.33	499	540.88	499	113.82	0.04	0.21	100	99	0	739	863.93	519276	7.22	381	9705	100		Undefined	768.5	673
3	6	2	Chk1 (Phospho-Ser317)	65	7136	18925	240	0	3825.49	2025.5	5547.01	0.28	1.45	499	533.58	499	118.98	0.03	0.22	100	100	0	1526.5	3326.49	1461338	27.67	382	9727	100		Undefined	7630.4	1041
3	7	2	MKK3 (Phospho-Ser189)	66	7735	18932	240	-50	951.09	907.5	194.39	0.02	0.2	498	622.96	498	3108.76	0.1	4.99	0	0	0	409.5	453.09	365217	0.11	384	9759	100		Undefined	781.2	687.5
3	8	2	Chk2 (Phospho-Ser516)	67	8325	18931	240	0	1488.97	1494	480.73	0	0.32	499	613.08	499	3108.16	0.09	5.07	0	0	0	995	989.97	570276	0.28	383	9766	100		Undefined	1041.53	867
3	9	2	TYK2 (Phospho-Tyr1054)	68	8935	18931	240	0	1326.65	1214	428.71	0.04	0.32	499	508.41	499	201.85	0.01	0.4	100	89	0	715	827.65	504126	4.05	380	9774	100		Undefined	772.35	629
3	10	2	JAK1 (Phospho-Tyr1022)	69	9540	18921	240	0	2090.86	2050	661.05	0.01	0.32	497	520.01	497	160.61	0.02	0.31	99	99	0	1553	1593.86	794528	9.78	380	9694	100		Undefined	1149.93	877.5
3	11	2	JAK2 (Phospho-Tyr221)	70	10139	18940	240	0	1178.49	1083	654.01	0.04	0.55	498	543.42	498	106.08	0.04	0.2	100	97	0	585	680.49	446649	5.99	379	9796	100		Undefined	750.27	702
3	12	2	JAK2 (Phospho-Tyr1007)	71	10739	18932	240	0	1005.36	982	199.11	0.01	0.2	507	560.37	507	268.37	0.04	0.48	96	35	0	475	498.36	376006	1.66	374	9730	100		Undefined	688.95	672.5
3	13	2	IkB-alpha (Phospho-Ser32/Ser36)	72	11336	18936	240	0	29026.1	25647	11836.3	0.05	0.41	502	571.49	502	371.77	0.06	0.65	100	100	0	25145	28524.1	11029924	76.54	380	9737	100		Undefined	15779.4	3317.5
3	14	2	Src (Phospho-Tyr529)	73	11930	18940	240	0	1030.97	974	208.01	0.02	0.2	502	551.21	502	123.72	0.04	0.22	100	95	0	472	528.97	392798	3.88	381	9713	100		Undefined	744.66	717.5
3	15	2	MEK1 (Phospho-Ser221)	74	12525	18940	240	0	1777.65	1690	443.41	0.02	0.25	573	572.7	573	154.76	0	0.27	100	100	0	1117	1204.65	673731	7.79	379	9730	100		Undefined	1234.54	1005
3	16	2	IkB-alpha (Phospho-Tyr42)	75	13138	18942	240	0	1241.26	1192	382.14	0.02	0.31	513	568.86	513	145.21	0.04	0.26	100	91	0	679	728.26	467956	4.63	377	9767	100		Undefined	893.45	855.5
3	17	2	STAT1 (Phospho-Ser727)	76	13735	18942	240	0	773.65	790	156.37	0.01	0.2	496	549.69	496	838.42	0.04	1.53	1	0	0	294	277.65	297083	0.27	384	9793	100		Undefined	679.09	673
3	18	2	HDAC8 (Phospho-Ser39)	77	14336	18953	240	0	1834.36	1748.5	549.59	0.02	0.3	497	551.8	497	840.94	0.05	1.52	86	23	0	1251.5	1337.36	700724	1.53	382	9739	100		Undefined	1009.06	964.5
3	19	2	HSP27 (Phospho-Ser15)	78	14930	18952	240	0	1909.95	1842	500.74	0.02	0.26	581	562.47	581	100.88	0.01	0.18	100	100	0	1261	1328.95	723871	13.36	379	9769	100		Undefined	933.01	887
3	20	2	MSK1 (Phospho-Ser376)	79	15536	18949	240	0	2015.09	1892	717.32	0.03	0.36	595	574.59	595	98.66	0.02	0.17	100	99	0	1297	1420.09	767748	14.6	381	9708	100		Undefined	827.28	794
3	21	2	Rac1/cdc42 (Phospho-Ser71)	80	16105	18965	240	0	967.96	885	196.08	0.04	0.2	595	590.16	595	118.99	0	0.2	96	78	0	290	372.96	370727	3.17	383	9767	100		Undefined	812.89	779
3	22	2	MEK1 (Phospho-Ser217)	81	16735	18967	240	0	1328.93	1240	408.25	0.03	0.31	597	622.23	597	195.89	0.02	0.31	100	85	0	643	731.93	504992	3.61	380	9867	100		Undefined	1345.77	940
3	23	2	p21Cip1 (Phospho-Thr145)	82	17339	18980	240	0	1150.49	1069.5	1539.25	0.03	1.34	600	644.14	600	192.11	0.03	0.3	95	60	0	469.5	550.49	434886	2.64	378	9815	100		Undefined	789.48	782
3	24	2	p27Kip1 (Phospho-Ser10)	83	17938	18973	240	0	1145.41	1086.5	237.14	0.02	0.21	607	654.04	607	126.98	0.03	0.19	99	94	0	479.5	538.41	432965	3.87	378	9764	100		Undefined	896.17	846
3	25	2	p27Kip1 (Phospho-Thr187)	84	18537	18979	240	0	2210.53	2206.5	703.4	0	0.32	600	631.67	600	174.38	0.02	0.28	100	98	0	1606.5	1610.53	835581	9.05	378	9728	100		Undefined	870.44	816
3	26	2	Pyk2 (Phospho-Tyr402)	85	19121	18976	240	0	1453.92	1372	399	0.03	0.27	509	806.88	509	4841.23	0.2	6	0	0	0	863	944.92	551036	0.13	379	9718	100		Undefined	1213.81	798.5
3	27	2	NFkB-p65 (Phospho-Ser529)	86	19726	18975	240	0	212165	180127	132759	0.07	0.63	508	917.06	508	5785.19	0.26	6.31	100	100	1.31	179619	211657	81259376	36.52	383	9752	100		Undefined	138915	41976
3	28	2	Beta-Catenin (Phospho-Ser33)	87	20324	18975	240	0	1182.79	1086	474.12	0.04	0.4	500	527.45	500	166.46	0.02	0.32	100	96	0	586	682.79	453010	3.94	383	9779	100		Undefined	751.49	694
3	29	2	Beta-Catenin (Phospho-Ser37)	88	20939	18986	240	0	1512.92	1417	449.52	0.03	0.3	580	576.58	580	121.19	0	0.21	100	99	0	837	932.92	570372	7.73	377	9765	100		Undefined	1163.39	879
3	30	2	mTOR (Phospho-Ser2448)	89	21532	18976	240	0	1206.28	1094	404.55	0.04	0.34	584	573.18	584	112.3	0.01	0.2	99	98	0	510	622.28	462005	5.64	383	9732	100		Undefined	1396.67	880
3	31	2	4E-BP1 (Phospho-Thr36)	90	22135	18978	240	0	1482.96	1335	1107.51	0.05	0.75	481	476.8	481	94.48	0	0.2	99	97	0	854	1001.96	562040	10.65	379	10024	100		Undefined	659.26	578
3	1	3	IKK alpha (Phospho-Thr23)	60	4135	19524	240	0	1450.42	1373	443.72	0.02	0.31	535	567.71	535	228.06	0.03	0.4	100	87	0	838	915.42	554062	3.87	382	10072	100		Undefined	1160.9	1066.5
3	2	3	Rb (Phospho-Ser780)	61	4742	19544	240	0	783.85	708	207.62	0.04	0.26	503	535.84	503	204.15	0.03	0.38	50	11	0	205	280.85	300213	1.21	383	9726	100		Undefined	705.13	681
3	3	3	CDK2 (Phospho-Thr160)	62	5327	19515	240	0	1665.41	1607	544.28	0.02	0.33	504	535.6	504	75.34	0.03	0.14	100	99	0	1103	1161.41	631189	15	379	9750	100		Undefined	860.76	767.5
3	4	3	cdc25A (Phospho-Ser75)	63	5936	19524	240	0	1691	1453	617.94	0.07	0.37	498	524	498	62.51	0.02	0.12	100	100	0	955	1193	644270	18.67	381	9784	100		Undefined	849.73	735.5
3	5	3	Chk1 (Phospho-Ser280)	64	6539	19523	240	0	1314.58	1228.5	385.95	0.03	0.29	497	525.86	497	99.54	0.02	0.19	99	99	0	731.5	817.58	496912	7.92	378	9754	100		Undefined	742.99	680
3	6	3	Chk1 (Phospho-Ser317)	65	7132	19523	240	0	4222.34	1961.5	7902.2	0.33	1.87	497	525.32	497	128.73	0.02	0.25	100	100	0	1464.5	3725.34	1612934	28.72	382	9729	100		Undefined	5966.17	1242
3	7	3	MKK3 (Phospho-Ser189)	66	7731	19558	240	0	1293.07	1294	292.87	0	0.23	499	512.05	499	177.25	0.01	0.35	99	95	0	795	794.07	491367	4.41	380	9763	100		Undefined	1094.5	1025
3	8	3	Chk2 (Phospho-Ser516)	67	8333	19527	240	0	1651.05	1519.5	1333.77	0.04	0.81	499	503	499	206.87	0	0.41	100	96	0	1020.5	1152.05	627399	5.55	380	9746	100		Undefined	987.21	894
3	9	3	TYK2 (Phospho-Tyr1054)	68	8925	19538	240	0	1537.05	1459	557.77	0.02	0.36	500	509.5	500	222.16	0.01	0.44	99	87	0	959	1037.05	577932	4.63	376	9809	100		Undefined	802.37	734
3	10	3	JAK1 (Phospho-Tyr1022)	69	9544	19514	240	0	2185.66	1889.5	2706.93	0.06	1.24	498	517.99	498	149.06	0.02	0.29	97	96	0	1391.5	1687.66	830552	11.19	380	9820	100		Undefined	1027.5	864
3	11	3	JAK2 (Phospho-Tyr221)	70	10139	19549	240	0	1145.32	1091.5	682.9	0.02	0.6	497	539.41	497	122.53	0.04	0.23	98	90	0	594.5	648.32	428350	4.94	374	9790	100		Undefined	854.59	774
3	12	3	JAK2 (Phospho-Tyr1007)	71	10744	19536	240	0	1008.14	1006.5	188.7	0	0.19	506	550.89	506	142.9	0.04	0.26	99	82	0	500.5	502.14	385108	3.2	382	9773	100		Undefined	722.61	719.5
3	13	3	IkB-alpha (Phospho-Ser32/Ser36)	72	11333	19539	240	0	28881.8	25681	10759	0.05	0.37	503	553.88	503	215.69	0.04	0.39	100	100	0	25178	28378.8	10975073	131.33	380	9746	100		Undefined	16195.5	7511
3	14	3	Src (Phospho-Tyr529)	73	11928	19546	240	0	1352.74	1285	407.71	0.02	0.3	501	548.08	501	183.78	0.04	0.34	100	97	0	784	851.74	512690	4.38	379	9760	100		Undefined	955.72	882
3	15	3	MEK1 (Phospho-Ser221)	74	12532	19538	240	0	1759.52	1477.5	3608.58	0.08	2.05	503	568.31	503	280.31	0.05	0.49	100	95	0	974.5	1256.52	665100	4.25	378	9764	100		Undefined	1041.21	818.5
3	16	3	IkB-alpha (Phospho-Tyr42)	75	13122	19544	240	0	1553.93	1510	466.32	0.01	0.3	505	565.74	505	275.49	0.05	0.49	100	88	0	1005	1048.93	595155	3.59	383	9696	100		Undefined	1092.43	883.5
3	17	3	STAT1 (Phospho-Ser727)	76	13709	19566	240	0	853.9	809	187.09	0.02	0.22	497	537.42	497	85.54	0.03	0.16	100	84	0	312	356.9	324483	3.7	380	9834	100		Undefined	770.28	753.5
3	18	3	HDAC8 (Phospho-Ser39)	77	14334	19545	240	0	1848.98	1767.5	517.2	0.02	0.28	496	538.14	496	87.18	0.04	0.16	100	100	0	1271.5	1352.98	710007	15.04	384	9790	100		Undefined	903.21	751.5
3	19	3	HSP27 (Phospho-Ser15)	78	14936	19554	240	0	1884.81	1846.5	416.66	0.01	0.22	516	558.78	516	119.87	0.03	0.21	100	100	0	1330.5	1368.81	719998	11.06	382	9784	100		Undefined	1035.16	972.5
3	20	3	MSK1 (Phospho-Ser376)	79	15540	19568	240	0	2455.48	1835	8832.54	0.13	3.6	591	569.09	591	114.4	0.02	0.2	99	98	0	1244	1864.48	935536	16.49	381	9714	100		Undefined	825.19	761
3	21	3	Rac1/cdc42 (Phospho-Ser71)	80	16111	19559	240	0	1493.15	1302	670.12	0.06	0.45	594	584.22	594	117.7	0.01	0.2	99	98	0	708	899.15	565904	7.72	379	9748	100		Undefined	1060.79	935
3	22	3	MEK1 (Phospho-Ser217)	81	16740	19565	240	0	1265.62	1176.5	469.87	0.03	0.37	598	613.9	598	176.78	0.01	0.29	100	87	0	578.5	667.62	480937	3.69	380	9798	100		Undefined	1298.85	814
3	23	3	p21Cip1 (Phospho-Thr145)	82	17335	19576	240	0	1118.86	1067	256.49	0.02	0.23	597	631.49	597	157.19	0.02	0.25	99	75	0	470	521.86	428525	3.1	383	9666	100		Undefined	799.19	808.5
3	24	3	p27Kip1 (Phospho-Ser10)	83	17921	19574	240	0	1240.23	1165.5	315.99	0.03	0.25	598	638.14	598	155.39	0.03	0.24	100	92	0	567.5	642.23	473769	3.87	382	9699	100		Undefined	854.69	829.5
3	25	3	p27Kip1 (Phospho-Thr187)	84	18522	19582	240	0	1193.14	1177	284.62	0.01	0.24	602	637.78	602	163.97	0.03	0.26	99	80	0	575	591.14	458165	3.39	384	9791	100		Undefined	882.64	807
3	26	3	Pyk2 (Phospho-Tyr402)	85	19125	19578	240	0	1746.46	1684	534.66	0.02	0.31	510	717.94	510	3724.01	0.15	5.19	0	0	0	1174	1236.46	661908	0.28	379	9752	100		Undefined	829.76	775
3	27	3	NFkB-p65 (Phospho-Ser529)	86	19722	19573	240	0	214282	172599	145329	0.09	0.68	508	786.32	508	4577.5	0.19	5.82	100	100	1.57	172091	213774	82069840	46.64	383	9745	100		Undefined	185020	86769
3	28	3	Beta-Catenin (Phospho-Ser33)	87	20325	19581	240	0	1272.13	1183	634.84	0.03	0.5	504	535.89	504	113.28	0.03	0.21	99	99	0	679	768.13	484681	6.5	381	9807	100		Undefined	808.16	744
3	29	3	Beta-Catenin (Phospho-Ser37)	88	20931	19588	240	0	2345.33	2141	882.81	0.04	0.38	588	596.19	588	122.68	0.01	0.21	100	100	0	1553	1757.33	884188	14.26	377	9816	100		Undefined	1168.01	877.5
3	30	3	mTOR (Phospho-Ser2448)	89	21532	19577	240	0	1207.82	1166.5	375.57	0.02	0.31	585	581.27	585	124.5	0	0.21	99	94	0	581.5	622.82	458972	5.03	380	9777	100		Undefined	1453.6	932
3	31	3	4E-BP1 (Phospho-Thr36)	90	22129	19588	240	0	1384.7	1355	360.63	0.01	0.26	484	478.59	484	92.72	0	0.19	100	100	0	871	900.7	524802	9.77	379	10023	100		Undefined	763.97	717.5
3	1	4	IKK alpha (Phospho-Thr23)	60	4131	20138	240	0	1518.94	1338.5	590.17	0.05	0.39	524	561.37	524	136.01	0.03	0.24	100	100	0	814.5	994.94	577197	7.04	380	9974	100		Undefined	1037.18	964
3	2	4	Rb (Phospho-Ser780)	61	4719	20125	240	0	857.88	804	186.8	0.03	0.22	506	532.39	506	72.63	0.02	0.14	99	97	0	298	351.88	324280	4.48	378	9663	100		Undefined	670.81	623.5
3	3	4	CDK2 (Phospho-Thr160)	62	5332	20124	240	0	1874.75	1903	427.58	0.01	0.23	507	538.9	507	75.16	0.03	0.14	100	100	0	1396	1367.75	718028	17.77	383	9792	100		Undefined	904.05	845.5
3	4	4	cdc25A (Phospho-Ser75)	63	5930	20123	240	0	1018.12	975	232.68	0.02	0.23	499	524.84	499	245.8	0.02	0.47	97	46	0	476	519.12	388920	2.01	382	9746	100		Undefined	745.13	693
3	5	4	Chk1 (Phospho-Ser280)	64	6529	20127	240	0	1348.84	1255	416.75	0.03	0.31	496	512.6	496	72.77	0.01	0.14	100	100	0	759	852.84	511210	11.49	379	9774	100		Undefined	734.51	677
3	6	4	Chk1 (Phospho-Ser317)	65	7130	20123	240	0	3698.71	1999.5	6393.98	0.27	1.73	495	515.55	495	176.54	0.02	0.34	100	100	0	1504.5	3203.71	1412908	18.03	382	9739	100		Undefined	6420.16	1138
3	7	4	MKK3 (Phospho-Ser189)	66	7730	20134	240	0	954.3	933	251.3	0.01	0.26	498	509.99	498	174.71	0.01	0.34	99	67	0	435	456.3	362633	2.54	380	9770	100		Undefined	741.6	693.5
3	8	4	Chk2 (Phospho-Ser516)	67	8340	20131	240	0	1369.76	1360.5	464.4	0	0.34	497	499.56	497	428.58	0	0.86	90	51	0	863.5	872.76	520507	2.03	380	9756	100		Undefined	830.57	782
3	9	4	TYK2 (Phospho-Tyr1054)	68	8928	20138	240	0	981.63	972	206.38	0	0.21	498	507.29	498	428.46	0.01	0.84	52	3	0	474	483.63	371055	1.11	378	9763	100		Undefined	708.81	678
3	10	4	JAK1 (Phospho-Tyr1022)	69	9537	20133	240	0	2076.76	2012	1101.26	0.01	0.53	498	512.76	498	101.48	0.01	0.2	100	99	0	1514	1578.76	789168	15.41	380	9813	100		Undefined	1077.46	858
3	11	4	JAK2 (Phospho-Tyr221)	70	10131	20152	240	0	1134.65	1068	435.2	0.03	0.38	499	535.93	499	86.89	0.03	0.16	100	99	0	569	635.65	430032	6.89	379	9739	100		Undefined	811.52	772
3	12	4	JAK2 (Phospho-Tyr1007)	71	10733	20142	240	0	1042.98	983	475.81	0.03	0.46	504	554.06	504	141.58	0.04	0.26	98	94	0	479	538.98	399462	3.45	383	9712	100		Undefined	745.84	724
3	13	4	IkB-alpha (Phospho-Ser32/Ser36)	72	11326	20144	240	0	19618.6	19036	7391.91	0.01	0.38	501	553.08	501	199.44	0.04	0.36	100	100	0	18535	19117.6	7474692	95.59	381	9714	100		Undefined	13983.5	7515
3	14	4	Src (Phospho-Tyr529)	73	11923	20143	240	0	1065	1000.5	317.02	0.03	0.3	495	530.28	495	131.17	0.03	0.25	99	90	0	505.5	570	406830	4.08	382	9744	100		Undefined	672.66	638.5
3	15	4	MEK1 (Phospho-Ser221)	74	12530	20147	240	0	1336.56	1288	314.49	0.02	0.24	495	540.44	495	118.85	0.04	0.22	100	99	0	793	841.56	506558	6.7	379	9778	100		Undefined	891.53	802
3	16	4	IkB-alpha (Phospho-Tyr42)	75	13131	20144	240	0	942.92	893	205	0.02	0.22	510	555.48	510	118.06	0.04	0.21	98	89	0	383	432.92	360194	3.28	382	9762	100		Undefined	750.33	706.5
3	17	4	STAT1 (Phospho-Ser727)	76	13728	20164	240	0	783.3	789	216.42	0	0.28	505	544.46	505	85.94	0.03	0.16	97	77	0	284	278.3	296869	2.78	379	9759	100		Undefined	690.51	677
3	18	4	HDAC8 (Phospho-Ser39)	77	14330	20143	240	0	1257.78	1185.5	332.66	0.03	0.26	503	549.15	503	98.17	0.04	0.18	100	99	0	682.5	754.78	477955	7.22	380	9769	100		Undefined	936.41	829
3	19	4	HSP27 (Phospho-Ser15)	78	14924	20158	240	0	1920.06	1817	470.55	0.02	0.25	583	564.09	583	100.9	0.01	0.18	100	100	0	1234	1337.06	727704	13.44	379	9779	100		Undefined	956.35	876
3	20	4	MSK1 (Phospho-Ser376)	79	15533	20160	240	0	1953.08	1711	744.15	0.06	0.38	588	563.33	588	106.16	0.02	0.19	100	100	0	1123	1365.08	744122	13.09	381	9762	100		Undefined	868.98	798
3	21	4	Rac1/cdc42 (Phospho-Ser71)	80	16130	20164	240	0	1890.14	1814.5	800.74	0.02	0.42	594	580.47	594	124.53	0.01	0.21	99	95	0	1220.5	1296.14	718253	10.52	380	9773	100		Undefined	691.24	678
3	22	4	MEK1 (Phospho-Ser217)	81	16733	20162	240	0	1288.61	1189	428.36	0.03	0.33	597	611.21	597	151.97	0.01	0.25	100	98	0	592	691.61	493539	4.46	383	9756	100		Undefined	1185.66	793
3	23	4	p21Cip1 (Phospho-Thr145)	82	17338	20166	240	0	1172.91	998	2417.46	0.07	2.06	596	627.12	596	128.7	0.02	0.21	98	82	0	402	576.91	444534	4.24	379	9622	100		Undefined	786.32	790
3	24	4	p27Kip1 (Phospho-Ser10)	83	17924	20166	240	0	1136.68	1129	217.61	0	0.19	598	633.5	598	91.77	0.03	0.14	99	99	0	531	538.68	435348	5.48	383	9702	100		Undefined	834.34	795
3	25	4	p27Kip1 (Phospho-Thr187)	84	18525	20190	240	0	1161.84	1146.5	275.53	0.01	0.24	621	652.75	621	103.12	0.02	0.16	99	89	0	525.5	540.84	441499	4.94	380	9745	100		Undefined	935.4	857
3	26	4	Pyk2 (Phospho-Tyr402)	85	19119	20173	240	0	1638.11	1620	455.83	0	0.28	552	569.37	552	122.94	0.01	0.22	100	100	0	1068	1086.11	619204	8.69	378	9782	100		Undefined	844.53	790
3	27	4	NFkB-p65 (Phospho-Ser529)	86	19725	20175	240	0	211244	177991	127294	0.07	0.6	505	608.53	505	2079.24	0.08	3.42	100	100	1.04	177486	210739	80906616	101.3	383	9778	100		Undefined	141067	20541
3	28	4	Beta-Catenin (Phospho-Ser33)	87	20325	20187	240	0	1190.34	1113	567.49	0.03	0.48	580	606.35	580	1073.53	0.02	1.77	4	0	0	533	610.34	452330	0.54	380	9760	100		Undefined	724.81	698
3	29	4	Beta-Catenin (Phospho-Ser37)	88	20928	20200	240	0	1411.99	1261	408.47	0.05	0.29	612	643.6	612	115.44	0.02	0.18	100	99	0	649	799.99	535145	6.66	379	9744	100		Undefined	1204.22	1123
3	30	4	mTOR (Phospho-Ser2448)	89	21527	20184	240	0	1175.1	1100.5	343.43	0.03	0.29	595	607.97	595	115.7	0.01	0.19	99	95	0	505.5	580.1	446537	4.9	380	9762	100		Undefined	1175.16	788
3	31	4	4E-BP1 (Phospho-Thr36)	90	22125	20186	240	0	1340.94	1354	356.05	0	0.27	493	497.15	493	113.67	0	0.23	100	98	0	861	847.94	512240	7.42	382	9986	100		Undefined	711.96	702
3	1	5	IKK alpha (Phospho-Thr23)	60	4134	20722	240	0	2521.76	2446	609.79	0.01	0.24	580	600.04	580	151.15	0.01	0.25	100	99	0	1866	1941.76	963311	12.71	382	9976	100		Undefined	1559.88	1465
3	2	5	Rb (Phospho-Ser780)	61	4742	20705	240	0	899.09	810	264.61	0.05	0.29	523	584.5	523	137.91	0.05	0.24	87	59	0	287	376.09	344353	2.28	383	9758	100		Undefined	809.02	603
3	3	5	CDK2 (Phospho-Thr160)	62	5335	20721	240	0	1913.42	1901	532.58	0	0.28	505	534.15	505	245.57	0.02	0.46	99	96	0	1396	1408.42	725187	5.62	379	9716	100		Undefined	781.47	680
3	4	5	cdc25A (Phospho-Ser75)	63	5932	20722	240	0	1035.53	1017	221.86	0.01	0.21	498	521.14	498	245.82	0.02	0.47	95	56	0	519	537.53	397642	2.09	384	9756	100		Undefined	750.43	687
3	5	5	Chk1 (Phospho-Ser280)	64	6523	20729	240	0	1002.78	994.5	311.69	0	0.31	495	519.06	495	213.73	0.02	0.41	99	57	0	499.5	507.78	379050	2.26	378	9743	100		Undefined	795.15	708
3	6	5	Chk1 (Phospho-Ser317)	65	7128	20717	240	0	3860.89	1598	6876.85	0.38	1.78	496	517.63	496	215.64	0.02	0.42	100	100	0	1102	3364.89	1467139	15.5	380	9758	100		Undefined	8071.24	716.5
3	7	5	MKK3 (Phospho-Ser189)	66	7724	20751	240	0	1191.9	1065	393.57	0.05	0.33	497	508.34	497	127.72	0.01	0.25	99	99	0	568	694.9	455305	5.35	382	9781	100		Undefined	979.76	881
3	8	5	Chk2 (Phospho-Ser516)	67	8326	20727	240	0	1379.05	1329	357.08	0.02	0.26	498	505.44	498	426.89	0.01	0.84	92	47	0	831	881.05	525417	2.05	381	9739	100		Undefined	894.54	718
3	9	5	TYK2 (Phospho-Tyr1054)	68	8926	20744	240	0	944.46	899	186.89	0.02	0.2	497	508.25	497	424.35	0.01	0.83	47	2	0	402	447.46	359839	1.03	381	9842	100		Undefined	740.1	707.5
3	10	5	JAK1 (Phospho-Tyr1022)	69	9539	20731	240	0	1978.24	1864	797.38	0.03	0.4	497	519.74	497	100.45	0.02	0.19	100	100	0	1367	1481.24	753709	14.52	381	9751	100		Undefined	1082.76	776
3	11	5	JAK2 (Phospho-Tyr221)	70	10128	20746	240	0	1112.57	1005	741.21	0.04	0.67	499	543.57	499	304.34	0.04	0.56	83	38	0	506	613.57	423891	1.87	381	9741	100		Undefined	787.82	752.5
3	12	5	JAK2 (Phospho-Tyr1007)	71	10736	20726	240	0	1123.06	992	770.4	0.05	0.69	502	552.45	502	308.55	0.04	0.56	89	32	0	490	621.06	427885	1.85	381	9739	100		Undefined	706.83	683
3	13	5	IkB-alpha (Phospho-Ser32/Ser36)	72	11330	20735	240	0	29185.1	25546.5	11582.7	0.06	0.4	500	554.88	500	266.38	0.05	0.48	100	100	0	25046.5	28685.1	11090351	107.48	380	9712	100		Undefined	14076.7	5702
3	14	5	Src (Phospho-Tyr529)	73	11924	20743	240	0	1394.57	1307	419.69	0.03	0.3	497	534.84	497	232.77	0.03	0.44	99	89	0	810	897.57	532726	3.69	382	9718	100		Undefined	888.33	822.5
3	15	5	MEK1 (Phospho-Ser221)	74	12523	20740	240	0	1977.87	1923	412.55	0.01	0.21	499	540.3	499	109.2	0.03	0.2	100	100	0	1424	1478.87	749611	13.17	379	9719	100		Undefined	1220.21	995
3	16	5	IkB-alpha (Phospho-Tyr42)	75	13115	20746	240	0	1598.27	1527	447.36	0.02	0.28	502	546.89	502	94.72	0.04	0.17	100	100	0	1025	1096.27	608942	11.1	381	9717	100		Undefined	1088.77	973
3	17	5	STAT1 (Phospho-Ser727)	76	13694	20765	240	0	800.37	776	576.89	0.01	0.72	502	546.85	502	101.86	0.04	0.19	85	56	0	274	298.37	307343	2.49	384	9756	100		Undefined	681.63	662.5
3	18	5	HDAC8 (Phospho-Ser39)	77	14318	20749	240	0	1867.3	1776	519.22	0.02	0.28	506	550.48	506	100.94	0.04	0.18	100	100	0	1270	1361.3	700237	13.05	375	9872	100		Undefined	918.4	785
3	19	5	HSP27 (Phospho-Ser15)	78	14930	20757	240	0	1875.15	1833	426.7	0.01	0.23	588	564.88	588	92.97	0.02	0.16	100	100	0	1245	1287.15	714434	14.09	381	9790	100		Undefined	1005.86	960.5
3	20	5	MSK1 (Phospho-Ser376)	79	15534	20763	240	0	1786.38	1513.5	725.23	0.07	0.41	592	568.87	592	115.41	0.02	0.2	100	99	0	921.5	1194.38	678825	10.55	380	9726	100		Undefined	836.87	720
3	21	5	Rac1/cdc42 (Phospho-Ser71)	80	16125	20766	240	0	1807.93	1607	765.75	0.05	0.42	597	600.88	597	944.58	0	1.57	53	12	0	1010	1210.93	690629	1.28	382	9755	100		Undefined	771.98	745
3	22	5	MEK1 (Phospho-Ser217)	81	16723	20759	240	0	1270	1213.5	395.25	0.02	0.31	597	754.13	597	10939.4	0.1	14.51	0	0	0	616.5	673	480060	0.05	378	9826	100		Undefined	1341.11	910
3	23	5	p21Cip1 (Phospho-Thr145)	82	17347	20734	240	0	1055.97	991	277.21	0.03	0.26	599	791.89	599	11077.1	0.12	13.99	0	0	0	392	456.97	402323	0.02	381	9759	100		Undefined	856.41	802
3	24	5	p27Kip1 (Phospho-Ser10)	83	17921	20767	240	0	1225.99	1172	369.14	0.02	0.3	597	628.57	597	142.32	0.02	0.23	99	93	0	575	628.99	465875	4.2	380	9728	100		Undefined	884.73	812.5
3	25	5	p27Kip1 (Phospho-Thr187)	84	18527	20781	240	0	2175.84	2158.5	784.93	0	0.36	604	640.24	604	93.53	0.03	0.15	100	100	0	1554.5	1571.84	826819	16.42	380	9722	100		Undefined	842.55	794
3	26	5	Pyk2 (Phospho-Tyr402)	85	19117	20785	240	0	1788.66	1753	493.04	0.01	0.28	597	926.06	597	7488.6	0.19	8.09	0	0	0	1156	1191.66	681480	0.12	381	9745	100		Undefined	1032.31	1002
3	27	5	NFkB-p65 (Phospho-Ser529)	86	19722	20778	240	0	223914	177347	156803	0.1	0.7	611	1047.84	611	9100.02	0.23	8.68	100	100	2.37	176736	223303	84863488	24.49	379	9782	100		Undefined	106078	43614
3	28	5	Beta-Catenin (Phospho-Ser33)	87	20326	20779	240	0	1328.24	1264	278.64	0.02	0.21	688	746.09	688	4960.37	0.04	6.65	0	0	0	576	640.24	500748	0.12	377	9714	100		Undefined	877.17	861.5
3	29	5	Beta-Catenin (Phospho-Ser37)	88	20913	20780	240	0	1468.23	1337.5	527.27	0.04	0.36	694	692.57	694	115.56	0	0.17	98	97	0	643.5	774.23	557926	6.71	380	9716	100		Undefined	1007.48	973
3	30	5	mTOR (Phospho-Ser2448)	89	21522	20778	240	0	1204.64	1103	429.77	0.04	0.36	608	638.91	608	97.04	0.02	0.15	100	98	0	495	596.64	455355	5.83	378	9800	100		Undefined	1452.18	831
3	31	5	4E-BP1 (Phospho-Thr36)	90	22125	20782	240	0	1396.06	1374	428.5	0.01	0.31	505	529.23	505	117.86	0.02	0.22	99	97	0	869	891.06	534691	7.35	383	10027	100		Undefined	690.54	677
3	1	6	IKK alpha (Phospho-Thr23)	60	4128	21320	240	0	1764.29	1582	859.82	0.05	0.49	583	597.27	583	165.08	0.01	0.28	99	99	0	999	1181.29	668666	7.07	379	10282	100		Undefined	955.41	710
3	2	6	Rb (Phospho-Ser780)	61	4739	21323	240	0	1146.95	985	1404.24	0.07	1.22	524	581.94	524	131.19	0.05	0.23	99	86	0	461	622.95	432400	4.31	377	10071	100		Undefined	740.07	673
3	3	6	CDK2 (Phospho-Thr160)	62	5330	21319	240	0	1188.56	1121.5	293.16	0.03	0.25	503	527.18	503	63.37	0.02	0.12	100	100	0	618.5	685.56	449275	10.44	378	9994	100		Undefined	822.5	779.5
3	4	6	cdc25A (Phospho-Ser75)	63	5937	21336	240	0	1066.1	985.5	269.97	0.03	0.25	498	509.25	498	70.02	0.01	0.14	100	99	0	487.5	568.1	405117	7.95	380	10081	100		Undefined	780.14	744
3	5	6	Chk1 (Phospho-Ser280)	64	6544	21325	240	0	1376.92	1296	412	0.03	0.3	496	509.61	496	211.37	0.01	0.41	97	93	0	800	880.92	527361	4.1	383	9976	100		Undefined	815.61	745.5
3	6	6	Chk1 (Phospho-Ser317)	65	7129	21322	240	0	3374.45	2104	5063.11	0.21	1.5	498	509.87	498	212.74	0.01	0.42	100	100	0	1606	2876.45	1262044	13.47	374	10005	100		Undefined	7864.74	1343
3	7	6	MKK3 (Phospho-Ser189)	66	7732	21345	240	0	949.52	914	220.02	0.02	0.23	497	505.95	497	80.32	0.01	0.16	100	98	0	417	452.52	364615	5.52	384	10003	100		Undefined	788.23	766
3	8	6	Chk2 (Phospho-Ser516)	67	8332	21321	240	0	1365.99	1312	336.26	0.02	0.25	495	503.89	495	74.7	0.01	0.15	100	100	0	817	870.99	519078	11.54	380	9982	100		Undefined	1019.41	884
3	9	6	TYK2 (Phospho-Tyr1054)	68	8927	21356	240	0	951.58	900.5	240.28	0.02	0.25	496	502.13	496	77.85	0.01	0.16	99	96	0	404.5	455.58	361600	5.77	380	10051	100		Undefined	802.21	767
3	10	6	JAK1 (Phospho-Tyr1022)	69	9533	21327	240	0	2062.94	1855	825.41	0.05	0.4	499	522.73	499	95.9	0.02	0.18	100	100	0	1356	1563.94	785980	16.06	381	10004	100		Undefined	980.46	765
3	11	6	JAK2 (Phospho-Tyr221)	70	10126	21349	240	0	1194.49	1173	377.46	0.01	0.32	498	543.86	498	317.18	0.04	0.58	89	55	0	675	696.49	450324	2.05	377	10025	100		Undefined	841.98	748.5
3	12	6	JAK2 (Phospho-Tyr1007)	71	10735	21335	240	0	1035.02	1035	216.86	0	0.21	504	553.25	504	322.04	0.04	0.58	79	26	0	531	531.02	396412	1.5	383	10031	100		Undefined	706.19	700.5
3	13	6	IkB-alpha (Phospho-Ser32/Ser36)	72	11326	21340	240	0	28150.2	25105	10102.6	0.05	0.36	502	546.96	502	152.14	0.04	0.28	100	100	0	24603	27648.2	10725209	181.43	381	10029	100		Undefined	18164.5	5296.5
3	14	6	Src (Phospho-Tyr529)	73	11938	21339	240	0	1901.32	1736	1567.65	0.04	0.82	499	548.79	499	295.55	0.04	0.54	96	87	0	1237	1402.32	712995	4.58	375	9989	100		Undefined	948.83	790.5
3	15	6	MEK1 (Phospho-Ser221)	74	12523	21339	240	0	1869.4	1757.5	521.99	0.03	0.28	503	550	503	120.27	0.04	0.22	100	100	0	1254.5	1366.4	706634	10.97	378	9948	100		Undefined	1327.38	1046
3	16	6	IkB-alpha (Phospho-Tyr42)	75	13109	21358	240	0	1104.22	997	1141.25	0.04	1.03	508	553.33	508	94.96	0.04	0.17	98	93	0	489	596.22	418499	5.8	379	10032	100		Undefined	777.38	773
3	17	6	STAT1 (Phospho-Ser727)	76	13723	21360	240	0	945.22	879	209.31	0.03	0.22	505	549.11	505	99.08	0.04	0.18	100	99	0	374	440.22	359183	4	380	10042	100		Undefined	790.31	764
3	18	6	HDAC8 (Phospho-Ser39)	77	14326	21350	240	0	1934.29	1846.5	597.34	0.02	0.31	503	545.7	503	171.67	0.04	0.31	100	98	0	1343.5	1431.29	738900	8.09	382	10018	100		Undefined	964.59	844
3	19	6	HSP27 (Phospho-Ser15)	78	14923	21357	240	0	2016.8	2004.5	496	0	0.25	581	560.55	581	90.19	0.02	0.16	100	100	0	1423.5	1435.8	770417	16.15	382	10032	100		Undefined	964.55	952
3	20	6	MSK1 (Phospho-Ser376)	79	15535	21357	240	0	1837.54	1631	769.12	0.05	0.42	590	581.47	590	929.1	0.01	1.6	58	18	0	1041	1247.54	696429	1.35	379	9963	100		Undefined	862.91	763
3	21	6	Rac1/cdc42 (Phospho-Ser71)	80	16114	21377	240	0	1208.26	1194	302.29	0.01	0.25	598	599.44	598	927.95	0	1.55	8	0	0	596	610.26	461554	0.66	382	10027	100		Undefined	966.99	870
3	22	6	MEK1 (Phospho-Ser217)	81	16731	21364	240	0	1358.29	1227	669.96	0.04	0.49	599	621.42	599	655.67	0.02	1.06	46	7	0	628	759.29	517507	1.12	381	10061	100		Undefined	1248.45	909
3	23	6	p21Cip1 (Phospho-Thr145)	82	17329	21367	240	0	1230.26	1104	873.79	0.05	0.71	601	787.42	601	10906.9	0.12	13.85	0	0	0	503	629.26	463808	0.04	377	10066	100		Undefined	870.33	813
3	24	6	p27Kip1 (Phospho-Ser10)	83	17922	21374	240	0	1266.61	1230.5	259.42	0.01	0.2	598	623.13	598	138.36	0.02	0.22	100	99	0	632.5	668.61	483845	4.65	382	10029	100		Undefined	879.98	828
3	25	6	p27Kip1 (Phospho-Thr187)	84	18533	21380	240	0	2197.73	2082	816.02	0.02	0.37	596	628.19	596	91.06	0.02	0.14	100	100	0	1486	1601.73	835139	17.24	380	10014	100		Undefined	914.92	810
3	26	6	Pyk2 (Phospho-Tyr402)	85	19126	21374	240	0	1794.77	1675	455.3	0.03	0.25	623	673.01	623	1199.24	0.03	1.78	38	0	0	1052	1171.77	683807	0.94	381	9939	100		Undefined	938.24	878
3	27	6	NFkB-p65 (Phospho-Ser529)	86	19718	21375	240	0	214507	176193	139491	0.09	0.65	696	1033.04	696	8681.08	0.17	8.4	100	100	1.32	175497	213811	81083536	24.59	378	9986	100		Undefined	164965	145455
3	28	6	Beta-Catenin (Phospho-Ser33)	87	20317	21378	240	0	1275.41	1241	270.35	0.01	0.21	694	726.61	694	1221.95	0.02	1.68	2	0	0	547	581.41	483380	0.45	379	10014	100		Undefined	848.75	853
3	29	6	Beta-Catenin (Phospho-Ser37)	88	20922	21388	240	0	1491.21	1390	420.75	0.03	0.28	693	693.71	693	168.55	0	0.24	99	95	0	697	798.21	565169	4.73	379	10044	100		Undefined	1126.31	933
3	30	6	mTOR (Phospho-Ser2448)	89	21524	21387	240	0	1292.97	1293	345.96	0	0.27	651	662.65	651	156.26	0.01	0.24	96	86	0	642	641.97	493915	4.03	382	10019	100		Undefined	1192.37	952
3	31	6	4E-BP1 (Phospho-Thr36)	90	22118	21390	240	0	1437.12	1343	508.96	0.03	0.35	570	558.13	570	98.78	0.01	0.18	100	99	0	773	867.12	544668	8.9	379	10258	100		Undefined	850.77	825
4	1	1	PDGF Receptor beta (Phospho-Tyr751)	91	4115	22928	240	0	1700.83	1530	625.76	0.05	0.37	519	551.28	519	87.3	0.03	0.16	100	100	0	1011	1181.83	637812	13.17	375	10208	100		Undefined	1187.97	1134.5
4	2	1	elF4E (Phospho-Ser209)	92	4707	22921	240	0	1437.37	1394	328.65	0.01	0.23	502	521.38	502	81.75	0.02	0.16	100	100	0	892	935.37	547637	11.2	381	9984	100		Undefined	937.39	972
4	3	1	Met (Phospho-Tyr1349)	93	5298	22930	240	0	1019.31	985	216.27	0.01	0.21	497	508.45	497	75.98	0.01	0.15	99	98	0	488	522.31	384281	6.72	377	9970	100		Undefined	740.18	704.5
4	4	1	FGF Receptor 1 (Phospho-Tyr154)	94	5909	22921	240	0	1727.18	1626	518.27	0.03	0.3	495	494.24	495	82.88	0	0.17	100	100	0	1131	1232.18	656330	14.88	380	10014	100		Undefined	811.89	768.5
4	5	1	c-Kit (Phospho-Tyr721)	95	6498	22930	240	0	1796.42	1642	655.55	0.04	0.36	495	501.34	495	105.84	0.01	0.21	100	100	0	1147	1301.42	679047	12.24	378	9948	100		Undefined	1202.69	979.5
4	6	1	BRCA1 (Phospho-Ser1423)	96	7099	22927	240	0	4183.4	3820	1674.37	0.04	0.4	496	506.97	496	133	0.01	0.26	100	100	0	3324	3687.4	1585508	27.64	379	10000	100		Undefined	3053.83	2187
4	7	1	CDC2 (Phospho-Tyr15)	97	7701	22931	240	0	3087.37	2418	1839.71	0.11	0.6	497	506.48	497	116.89	0.01	0.23	98	98	0	1921	2590.37	1173201	22.08	380	9973	100		Undefined	1434.47	1290
4	8	1	p44/42 MAP Kinase (Phospho-Thr202)	98	8293	22939	240	0	1951.15	1916	551.52	0.01	0.28	496	503.29	496	107.25	0.01	0.21	100	100	0	1420	1455.15	737534	13.5	378	10003	100		Undefined	1244.01	1080
4	9	1	p44/42 MAP Kinase (Phospho-Tyr204)	99	8908	22944	240	0	1194.92	1172	319.73	0.01	0.27	495	499.68	495	99.93	0	0.2	100	98	0	677	699.92	451681	6.96	378	9978	100		Undefined	861.13	812
4	10	1	HSP27 (Phospho-Ser78)	100	9507	22930	240	0	1050.51	989	257.01	0.03	0.24	497	522.9	497	251.29	0.02	0.48	95	47	0	492	553.51	398145	2.1	379	10002	100		Undefined	814.9	722
4	11	1	SAPK/JNK (Phospho-Thr183)	101	10101	22931	240	0	1527.81	1471.5	365.63	0.02	0.24	496	542.92	496	254.23	0.04	0.47	100	97	0	975.5	1031.81	583622	3.87	382	9982	100		Undefined	893.54	858.5
4	12	1	NFkB-p105/p50 (Phospho-Ser932)	102	10702	22941	240	0	1240.35	1211.5	315.2	0.01	0.25	494	537.69	494	94.5	0.04	0.18	100	99	0	717.5	746.35	471334	7.44	380	9970	100		Undefined	813.2	781
4	13	1	P38 MAPK (Phospho-Thr180)	103	11299	22932	240	0	1033.32	1000	227.81	0.01	0.22	494	532.61	494	79.78	0.03	0.15	100	98	0	506	539.32	392663	6.28	380	10041	100		Undefined	736.07	706
4	14	1	P38 MAPK (Phospho-Tyr182)	104	11905	22936	240	0	1843.63	1774	450.37	0.02	0.24	499	541.67	499	91.18	0.04	0.17	100	100	0	1275	1344.63	702424	14.28	381	10010	100		Undefined	1121.73	903
4	15	1	HSF1 (Phospho-Ser303)	105	12499	22943	240	0	1250.5	1171	472.77	0.03	0.38	504	550.15	504	96.73	0.04	0.18	100	100	0	667	746.5	473939	7.24	379	9978	100		Undefined	889.69	781
4	16	1	EGFR (Phospho-Tyr1110)	106	13094	22940	240	0	1394	1317	508.39	0.02	0.36	576	557.29	576	123.49	0.01	0.22	99	95	0	741	818	529719	6.78	380	10038	100		Undefined	939.4	802
4	17	1	Histone H2A.X (Phospho-Ser139)	107	13697	22934	240	0	4538.59	2809.5	5007.23	0.21	1.1	513	553.9	513	97.05	0.03	0.18	100	100	0	2296.5	4025.59	1733740	41.06	382	10016	100		Undefined	2996.35	741.5
4	18	1	eIF2a (Phospho-Ser51)	108	14295	22942	240	0	1338.51	1280	294.02	0.02	0.22	500	560.62	500	1624.35	0.05	2.9	1	0	0	780	838.51	513987	0.48	384	10017	100		Undefined	783.9	737
4	19	1	Integrin beta-3 (Phospho-Tyr785)	109	14897	22926	240	0	1099.23	1007.5	304.82	0.04	0.28	499	560.12	499	1619.9	0.05	2.89	1	0	0	508.5	600.23	417706	0.33	380	10070	100		Undefined	771.88	735
4	20	1	p70 S6 Kinase (Phospho-Ser424)	110	15501	22943	240	0	1646.38	1512	628.86	0.04	0.38	498	539.55	498	112.3	0.03	0.21	100	99	0	1014	1148.38	628917	9.86	382	10073	100		Undefined	797.46	708
4	21	1	CaMKII (Phospho-Thr286)	111	16109	22946	240	0	1119.19	938	626.93	0.08	0.56	585	564.94	585	126.37	0.02	0.22	93	64	0	353	534.19	423055	4.39	378	10049	100		Undefined	783.1	716
4	22	1	MEK1 (Phospho-Thr291)	112	16699	22947	240	0	1998.43	1894.5	649.39	0.02	0.32	595	594.89	595	193.71	0	0.33	100	99	0	1299.5	1403.43	755405	7.25	378	10033	100		Undefined	1260.52	1004
4	23	1	14-3-3 zeta (Phospho-Ser58)	113	17305	22951	240	0	1219.69	1154	282.68	0.02	0.23	594	615.22	594	141.84	0.02	0.23	100	92	0	560	625.69	463483	4.26	380	9985	100		Undefined	1074.9	904.5
4	24	1	AMPK1/AMPK2 (Phospho-Thr183/172)	114	17897	22962	240	0	2543.73	2297.5	1167.33	0.04	0.46	594	627.23	594	115.09	0.02	0.18	100	99	0	1703.5	1949.73	966618	16.65	380	9918	100		Undefined	1053.43	858
4	25	1	HSP90B (Phospho-Ser254)	115	18477	22939	240	0	1214.52	1049	455.8	0.06	0.38	595.5	636.36	595.5	107.89	0.03	0.17	99	92	0	453.5	619.02	459088	5.36	378	10072	100		Undefined	824.38	789
4	26	1	IkB-beta (Phospho-Ser23)	116	19092	22970	240	0	1384.9	1270	434.93	0.04	0.31	601	649.43	601	542.44	0.03	0.84	64	20	0	669	783.9	524877	1.36	379	9985	100		Undefined	1130.5	1090.5
4	27	1	IkB-epsilon (Phospho-Ser22)	117	19689	22956	240	0	1914.7	1814	692.1	0.02	0.36	609	650.03	609	110.5	0.03	0.17	100	100	0	1205	1305.7	721842	11.44	377	10048	100		Undefined	1382.77	1092.5
4	28	1	Keratin 18 (Phospho-Ser33)	118	20297	22969	240	0	1003.01	971	246.7	0.01	0.25	605	642.92	605	123.49	0.03	0.19	99	78	0	366	398.01	377131	2.92	376	9996	100		Undefined	883.02	793.5
4	29	1	Myc (Phospho-Ser62)	119	20898	22972	240	0	1800.65	1537.5	794.41	0.07	0.44	601	627.19	601	114.09	0.02	0.18	99	98	0	936.5	1199.65	680644	10.29	378	9989	100		Undefined	1141.53	979.5
4	30	1	Shc (Phospho-Tyr349)	120	21494	22963	240	0	1563.11	1475	601.13	0.03	0.38	595	606.68	595	143	0.01	0.24	100	99	0	880	968.11	600236	6.69	384	10004	100		Undefined	1723.1	857
4	31	1	SHP-2 (Phospho-Tyr580)	121	22097	22986	240	0	1537.66	1381.5	473.1	0.05	0.31	548	560.26	548	207.96	0.01	0.37	100	98	0	833.5	989.66	584309	4.7	380	10237	100		Undefined	1060.77	952
4	1	2	PDGF Receptor beta (Phospho-Tyr751)	91	4096	23514	240	0	1892.49	1748	666.92	0.03	0.35	516	550.07	516	101.04	0.03	0.18	100	100	0	1232	1376.49	722931	13.29	382	9990	100		Undefined	1225.27	981
4	2	2	elF4E (Phospho-Ser209)	92	4705	23526	240	0	1374.63	1351	290.9	0.01	0.21	500	513.36	500	69.63	0.01	0.14	100	100	0	851	874.63	523734	12.37	381	9774	100		Undefined	912.18	863
4	3	2	Met (Phospho-Tyr1349)	93	5308	23510	240	0	1372.65	1259	409.77	0.04	0.3	496	503.4	496	66.74	0.01	0.13	100	100	0	763	876.65	517488	13.02	377	9722	100		Undefined	915.33	780
4	4	2	FGF Receptor 1 (Phospho-Tyr154)	94	5903	23522	240	0	1873.75	1850	543.28	0.01	0.29	492	486.07	492	77.91	0.01	0.16	100	100	0	1358	1381.75	717645	17.81	383	9720	100		Undefined	872.89	807
4	5	2	c-Kit (Phospho-Tyr721)	95	6497	23519	240	0	1971.46	1655.5	965.75	0.08	0.49	495	497.44	495	174.68	0	0.35	100	100	0	1160.5	1476.46	745211	8.44	378	9715	100		Undefined	1137.71	785
4	6	2	BRCA1 (Phospho-Ser1423)	96	7101	23521	240	0	4191.71	3825	1539.02	0.04	0.37	498	503.06	498	189.41	0	0.38	100	100	0	3327	3693.71	1597043	19.47	381	9759	100		Undefined	2956.53	1692
4	7	2	CDC2 (Phospho-Tyr15)	97	7703	23522	240	0	3624.44	3175.5	1807.51	0.06	0.5	496	496.3	496	94.69	0	0.19	100	100	0	2679.5	3128.44	1391786	33.04	384	9725	100		Undefined	1031.89	776.5
4	8	2	p44/42 MAP Kinase (Phospho-Thr202)	98	8301	23527	240	0	1736.55	1634	492.93	0.03	0.28	498	506.44	498	126.16	0.01	0.25	100	100	0	1136	1238.55	658151	9.75	379	9728	100		Undefined	1039.39	832
4	9	2	p44/42 MAP Kinase (Phospho-Tyr204)	99	8895	23513	240	0	1904.88	1894.5	609.8	0	0.32	497	493.2	497	80.93	0	0.16	99	99	0	1397.5	1407.88	731472	17.44	384	9752	100		Undefined	977.2	790.5
4	10	2	HSP27 (Phospho-Ser78)	100	9505	23536	240	0	1076.21	992.5	306.16	0.04	0.28	495	513.3	495	85.45	0.02	0.17	100	100	0	497.5	581.21	411112	6.59	382	9770	100		Undefined	728.01	694
4	11	2	SAPK/JNK (Phospho-Thr183)	101	10106	23526	240	0	1519.97	1485	444.91	0.01	0.29	496	531.24	496	89.6	0.03	0.17	100	100	0	989	1023.97	577587	11.03	380	9744	100		Undefined	830.77	767.5
4	12	2	NFkB-p105/p50 (Phospho-Ser932)	102	10707	23527	240	0	1536.6	1497	376.75	0.01	0.25	495	539.48	495	511.09	0.04	0.95	95	48	0	1002	1041.6	582372	1.95	379	9736	100		Undefined	905.27	738
4	13	2	P38 MAPK (Phospho-Thr180)	103	11295	23538	240	0	984.62	969.5	165.25	0.01	0.17	499	543.48	499	510.05	0.04	0.94	40	0	0	470.5	485.62	372185	0.86	378	9749	100		Undefined	746.56	713
4	14	2	P38 MAPK (Phospho-Tyr182)	104	11899	23537	240	0	1682.04	1605	438.74	0.02	0.26	513	555.77	513	99.7	0.03	0.18	100	100	0	1092	1169.04	639175	11.3	380	9801	100		Undefined	971.66	895
4	15	2	HSF1 (Phospho-Ser303)	105	12507	23538	240	0	1487.21	1400	486.13	0.03	0.33	525	558.68	525	104.43	0.03	0.19	100	99	0	875	962.21	560678	8.89	377	9748	100		Undefined	882.19	823
4	16	2	EGFR (Phospho-Tyr1110)	106	13098	23551	240	0	1373.96	1311	460.42	0.02	0.34	538.5	561.63	538.5	345.12	0.02	0.61	87	56	0	772.5	835.46	520730	2.35	379	9730	100		Undefined	907.11	824
4	17	2	Histone H2A.X (Phospho-Ser139)	107	13695	23535	240	0	4459.77	2673.5	4867.14	0.22	1.09	504	549.24	504	347.39	0.04	0.63	100	100	0	2169.5	3955.77	1703633	11.26	382	9739	100		Undefined	2837.48	716
4	18	2	eIF2a (Phospho-Ser51)	108	14294	23546	240	0	1292.79	1236.5	376.33	0.02	0.29	498	528.31	498	98.62	0.03	0.19	100	99	0	738.5	794.79	493846	7.75	382	9745	100		Undefined	816.46	760.5
4	19	2	Integrin beta-3 (Phospho-Tyr785)	109	14895	23539	240	0	1425.54	1297.5	830.59	0.04	0.58	496	534.61	496	119.67	0.03	0.22	100	100	0	801.5	929.54	533152	7.44	374	9876	100		Undefined	857.3	805
4	20	2	p70 S6 Kinase (Phospho-Ser424)	110	15518	23554	240	0	968.78	911	324.66	0.03	0.34	500	547.96	500	147.16	0.04	0.27	97	68	0	411	468.78	368135	2.86	380	9807	100		Undefined	853.86	778
4	21	2	CaMKII (Phospho-Thr286)	111	16105	23562	240	0	1036.55	982.5	317.9	0.02	0.31	591	570.98	591	165.97	0.01	0.29	93	53	0	391.5	445.55	395963	2.81	382	9714	100		Undefined	931.85	865
4	22	2	MEK1 (Phospho-Thr291)	112	16701	23559	240	0	1391.01	1313	427.78	0.03	0.31	597	599.59	597	171.83	0	0.29	99	87	0	716	794.01	524411	4.61	377	9776	100		Undefined	881.25	826
4	23	2	14-3-3 zeta (Phospho-Ser58)	113	17297	23545	240	0	2927.65	2581	1205.37	0.05	0.41	596	613.63	596	106.99	0.01	0.17	100	100	0	1985	2331.65	1112507	21.63	380	9768	100		Undefined	983.44	832
4	24	2	AMPK1/AMPK2 (Phospho-Thr183/172)	114	17905	23554	240	0	2459.42	2153	1318.91	0.06	0.54	596	617.73	596	100.43	0.02	0.16	100	100	0	1557	1863.42	944416	18.34	384	9744	100		Undefined	1102.6	870.5
4	25	2	HSP90B (Phospho-Ser254)	115	18492	23570	240	0	1035.21	986	275.98	0.02	0.27	596	622.75	596	172.32	0.02	0.28	92	61	0	390	439.21	392345	2.39	379	9861	100		Undefined	741.09	727.5
4	26	2	IkB-beta (Phospho-Ser23)	116	19097	23547	240	0	2094.28	1874	723.88	0.05	0.35	594	630.01	594	566.32	0.03	0.9	96	63	0	1280	1500.28	793733	2.59	379	9721	100		Undefined	949.95	868
4	27	2	IkB-epsilon (Phospho-Ser22)	117	19684	23563	240	0	2282.54	2003	1028.22	0.06	0.45	597	628.33	597	153.78	0.02	0.24	99	98	0	1406	1685.54	871930	10.76	382	9765	100		Undefined	2286.32	907
4	28	2	Keratin 18 (Phospho-Ser33)	118	20297	23555	240	0	1773.04	1599.5	587.29	0.04	0.33	599	624.11	599	165.11	0.02	0.26	100	100	0	1000.5	1174.04	673755	6.96	380	9797	100		Undefined	881.33	805.5
4	29	2	Myc (Phospho-Ser62)	119	20898	23564	240	0	1981.32	1695.5	778.47	0.07	0.39	598	606.61	598	118.93	0.01	0.2	100	100	0	1097.5	1383.32	748939	11.56	378	9747	100		Undefined	874.28	813
4	30	2	Shc (Phospho-Tyr349)	120	21496	23565	240	0	1457.6	1400	369.12	0.02	0.25	596	604.49	596	168.86	0.01	0.28	100	99	0	804	861.6	558262	5.05	383	9774	100		Undefined	985.36	916
4	31	2	SHP-2 (Phospho-Tyr580)	121	22099	23572	240	0	2181.28	1911	2319.38	0.06	1.06	592	598.1	592	198.62	0	0.33	99	97	0	1319	1589.28	822341	7.97	377	10024	100		Undefined	1154.55	851.5
4	1	3	PDGF Receptor beta (Phospho-Tyr751)	91	4100	24110	240	0	2010.94	1836.5	709.62	0.04	0.35	515	542.37	515	76.41	0.02	0.14	100	100	0	1321.5	1495.94	764158	19.22	380	10022	100		Undefined	1148.5	994.5
4	2	3	elF4E (Phospho-Ser209)	92	4704	24116	240	0	1420.57	1384	368.11	0.01	0.26	500	515.63	500	60.72	0.01	0.12	100	100	0	884	920.57	541237	14.9	381	9739	100		Undefined	863.6	767
4	3	3	Met (Phospho-Tyr1349)	93	5304	24120	240	0	1085.71	1063.5	219.18	0.01	0.2	494	498.98	494	57.89	0	0.12	100	100	0	569.5	591.71	412569	10.14	380	9787	100		Undefined	847.29	807
4	4	3	FGF Receptor 1 (Phospho-Tyr154)	94	5903	24120	240	0	1744.11	1721	431.75	0.01	0.25	490	480.67	490	70.47	0.01	0.15	100	100	0	1231	1254.11	664505	17.93	381	9753	100		Undefined	786	779
4	5	3	c-Kit (Phospho-Tyr721)	95	6505	24119	240	0	4876.21	5012	1403.24	0.01	0.29	497	504.48	497	173.42	0.01	0.34	100	100	0	4515	4379.21	1833454	25.21	376	9776	100		Undefined	1237.17	748
4	6	3	BRCA1 (Phospho-Ser1423)	96	7097	24121	240	0	4328.27	3797	1674.95	0.06	0.39	498	507.35	498	103.05	0.01	0.2	100	100	0	3299	3830.27	1640416	37.08	379	9750	100		Undefined	2678.71	1757
4	7	3	CDC2 (Phospho-Tyr15)	97	7700	24120	240	0	3632.71	2923	1857.31	0.09	0.51	496	492.74	496	77.37	0	0.16	100	100	0	2427	3136.71	1376798	40.58	379	9751	100		Undefined	973.81	728
4	8	3	p44/42 MAP Kinase (Phospho-Thr202)	98	8291	24136	240	0	1902.92	1874	574.39	0.01	0.3	497	499.03	497	96.89	0	0.19	100	100	0	1377	1405.92	723110	14.49	380	9746	100		Undefined	1084.71	965.5
4	9	3	p44/42 MAP Kinase (Phospho-Tyr204)	99	8900	24137	240	0	1574.48	1553	488.88	0.01	0.31	498	495.24	498	83.28	0	0.17	100	97	0	1055	1076.48	596727	12.96	379	9896	100		Undefined	848.13	767
4	10	3	HSP27 (Phospho-Ser78)	100	9516	24126	240	0	907.77	896	153.99	0.01	0.17	498	513.9	498	79.08	0.01	0.15	100	98	0	398	409.77	345861	4.98	381	9758	100		Undefined	739.18	698
4	11	3	SAPK/JNK (Phospho-Thr183)	101	10103	24125	240	0	1452.55	1435	386.12	0.01	0.27	496	524.94	496	83.97	0.02	0.16	100	100	0	939	956.55	556326	11.05	383	9734	100		Undefined	835.86	757
4	12	3	NFkB-p105/p50 (Phospho-Ser932)	102	10701	24145	240	0	1013.12	971	246.61	0.02	0.24	497	537.99	497	516.67	0.03	0.96	36	3	0	474	516.12	388025	0.92	383	9788	100		Undefined	786.28	723
4	13	3	P38 MAPK (Phospho-Thr180)	103	11305	24135	240	0	1036.19	1008.5	196.53	0.01	0.19	502	556.24	502	723.04	0.04	1.3	14	0	0	506.5	534.19	397897	0.66	384	9752	100		Undefined	709.42	711.5
4	14	3	P38 MAPK (Phospho-Tyr182)	104	11903	24140	240	0	1620.29	1588.5	488.9	0.01	0.3	515	557.21	515	130.24	0.03	0.23	100	100	0	1073.5	1105.29	615710	8.16	380	9754	100		Undefined	958.66	911
4	15	3	HSF1 (Phospho-Ser303)	105	12500	24140	240	0	1112.38	1083	268.33	0.01	0.24	512	555.01	512	133.68	0.04	0.24	100	97	0	571	600.38	422704	4.17	380	9740	100		Undefined	825.1	797.5
4	16	3	EGFR (Phospho-Tyr1110)	106	13099	24141	240	0	2136.18	2079.5	624.81	0.01	0.29	534	556.4	534	90.72	0.02	0.16	100	100	0	1545.5	1602.18	811750	17.41	380	9720	100		Undefined	935.7	809.5
4	17	3	Histone H2A.X (Phospho-Ser139)	107	13696	24134	240	0	4430.13	2580	4967.67	0.23	1.12	505	547.56	505	334.61	0.04	0.61	100	100	0	2075	3925.13	1687879	11.6	381	9757	100		Undefined	2946.68	681.5
4	18	3	eIF2a (Phospho-Ser51)	108	14301	24139	240	0	1147.98	1048	334.25	0.04	0.29	496	527.79	496	86.59	0.03	0.16	100	99	0	552	651.98	435083	7.16	379	9747	100		Undefined	731.24	706
4	19	3	Integrin beta-3 (Phospho-Tyr785)	109	14900	24144	240	0	889.04	875.5	421.41	0.01	0.47	501	539.86	501	80.74	0.03	0.15	100	99	0	374.5	388.04	337835	4.32	380	9746	100		Undefined	833.02	688
4	20	3	p70 S6 Kinase (Phospho-Ser424)	110	15499	24147	240	0	1150.04	1091	343.96	0.02	0.3	585	562.57	585	121.02	0.02	0.22	98	94	0	506	565.04	435865	4.85	379	9698	100		Undefined	741.93	716
4	21	3	CaMKII (Phospho-Thr286)	111	16094	24146	240	0	1005.49	947	301.97	0.03	0.3	593	579.21	593	103.92	0.01	0.18	92	69	0	354	412.49	383091	4.1	381	9760	100		Undefined	864.32	755
4	22	3	MEK1 (Phospho-Thr291)	112	16702	24159	240	0	1471.31	1379	492.73	0.03	0.33	597	631.09	597	2005	0.02	3.18	2	0	0	782	874.31	556155	0.42	378	9761	100		Undefined	944.22	895.5
4	23	3	14-3-3 zeta (Phospho-Ser58)	113	17304	24152	240	0	1263.2	1218	294.27	0.02	0.23	597	621.73	597	106.55	0.02	0.17	99	98	0	621	666.2	483807	6.02	383	9797	100		Undefined	1021.39	825.5
4	24	3	AMPK1/AMPK2 (Phospho-Thr183/172)	114	17914	24162	240	0	1399.45	1310	461.79	0.03	0.33	596	620.88	596	104.08	0.02	0.17	100	98	0	714	803.45	534588	7.48	382	9758	100		Undefined	948.07	889.5
4	25	3	HSP90B (Phospho-Ser254)	115	18509	24187	240	0	1448.04	1140	805.54	0.1	0.56	597	622.2	597	116.77	0.02	0.19	93	80	0	543	851.04	550256	7.07	380	9773	100		Undefined	800.56	789
4	26	3	IkB-beta (Phospho-Ser23)	116	19101	24164	240	0	1380.1	1283	373.57	0.03	0.27	596	624.11	596	112.17	0.02	0.18	100	100	0	687	784.1	527200	6.74	382	9756	100		Undefined	909.8	830
4	27	3	IkB-epsilon (Phospho-Ser22)	117	19697	24160	240	0	1941.81	1788	588.75	0.04	0.3	595	625.55	595	169.9	0.02	0.27	100	100	0	1193	1346.81	737888	7.75	380	9733	100		Undefined	1242.98	936.5
4	28	3	Keratin 18 (Phospho-Ser33)	118	20294	24169	240	0	1389.43	1272.5	393.32	0.04	0.28	597	617.58	597	91.78	0.01	0.15	99	99	0	675.5	792.43	530761	8.41	382	9825	100		Undefined	1183.86	900
4	29	3	Myc (Phospho-Ser62)	119	20902	24167	240	0	1993.28	1654.5	1093.77	0.08	0.55	599	607.01	599	92.11	0.01	0.15	100	99	0	1055.5	1394.28	753461	15.05	378	9758	100		Undefined	963.1	868
4	30	3	Shc (Phospho-Tyr349)	120	21492	24170	240	0	1922.51	1757	700.82	0.04	0.36	600	619.76	600	316.19	0.01	0.51	99	92	0	1157	1322.51	728631	4.12	379	9756	100		Undefined	1263.23	1046
4	31	3	SHP-2 (Phospho-Tyr580)	121	22104	24186	240	0	1222.27	1136	337.4	0.03	0.28	595	609.7	595	335.87	0.01	0.55	87	30	0	541	627.27	465685	1.82	381	10015	100		Undefined	1116.53	995
4	1	4	PDGF Receptor beta (Phospho-Tyr751)	91	4097	24716	240	0	2086.4	1943	782.68	0.03	0.38	514	538.78	514	60.01	0.02	0.11	100	100	0	1429	1572.4	797003	25.79	382	10043	100		Undefined	1195.3	960
4	2	4	elF4E (Phospho-Ser209)	92	4698	24718	240	0	1333.58	1302	298.98	0.01	0.22	500	514.61	500	57.25	0.01	0.11	100	100	0	802	833.58	502759	14.31	377	9768	100		Undefined	887.32	870.5
4	3	4	Met (Phospho-Tyr1349)	93	5302	24722	240	0	1368.39	1211	471.93	0.05	0.34	495	501.38	495	64.91	0.01	0.13	100	99	0	716	873.39	524092	13.36	383	9758	100		Undefined	925.31	874
4	4	4	FGF Receptor 1 (Phospho-Tyr154)	94	5902	24718	240	0	1774.46	1760	436.49	0	0.25	493	488.6	493	69.35	0	0.14	100	100	0	1267	1281.46	668970	18.54	377	9751	100		Undefined	771.74	740
4	5	4	c-Kit (Phospho-Tyr721)	95	6494	24730	240	0	1707.94	1544	764.02	0.04	0.45	496	512.36	496	115.88	0.01	0.23	98	98	0	1048	1211.94	650724	10.32	381	9780	100		Undefined	1212.83	925
4	6	4	BRCA1 (Phospho-Ser1423)	96	7093	24720	240	0	4059.26	3540	1539.44	0.06	0.38	498	513.67	498	100.34	0.01	0.2	100	100	0	3042	3561.26	1542518	35.34	380	9729	100		Undefined	2819.53	1615
4	7	4	CDC2 (Phospho-Tyr15)	97	7692	24726	240	0	1586.71	1469	488.28	0.03	0.31	497	495.22	497	82.95	0	0.17	100	100	0	972	1089.71	601363	13.16	379	9784	100		Undefined	897.48	754.5
4	8	4	p44/42 MAP Kinase (Phospho-Thr202)	98	8300	24722	240	0	1921.27	1836	482.83	0.02	0.25	499	496.46	499	77.86	0	0.16	100	100	0	1337	1422.27	728160	18.3	379	9770	100		Undefined	1036.25	842.5
4	9	4	p44/42 MAP Kinase (Phospho-Tyr204)	99	8899	24743	240	0	1475.22	1418	461.03	0.02	0.31	500	499.41	500	73.38	0	0.15	100	100	0	918	975.22	559110	13.3	379	9775	100		Undefined	1043.15	900
4	10	4	HSP27 (Phospho-Ser78)	100	9504	24734	240	0	1453.22	1379.5	488.23	0.02	0.34	497	515.86	497	93.35	0.02	0.18	100	100	0	882.5	956.22	555131	10.04	382	9796	100		Undefined	1178.36	1020.5
4	11	4	SAPK/JNK (Phospho-Thr183)	101	10105	24734	240	0	1418.61	1376	347.8	0.01	0.25	503	539.13	503	94.93	0.03	0.18	100	99	0	873	915.61	543329	9.26	383	9739	100		Undefined	922.51	864
4	12	4	NFkB-p105/p50 (Phospho-Ser932)	102	10695	24740	240	0	1384.59	1393.5	379.75	0	0.27	503	542.78	503	101.37	0.03	0.19	100	98	0	890.5	881.59	526145	8.3	380	9714	100		Undefined	891.07	819
4	13	4	P38 MAPK (Phospho-Thr180)	103	11298	24733	240	0	1005.45	967	285.27	0.02	0.28	502	550.51	502	518.89	0.04	0.94	38	1	0	465	503.45	381064	0.88	379	9776	100		Undefined	752.28	720
4	14	4	P38 MAPK (Phospho-Tyr182)	104	11898	24738	240	0	1699.07	1675	390.6	0.01	0.23	503	553.42	503	523.34	0.04	0.95	98	58	0	1172	1196.07	640550	2.19	377	9756	100		Undefined	1002.02	961
4	15	4	HSF1 (Phospho-Ser303)	105	12496	24736	240	0	1150.88	1094	401.35	0.02	0.35	503	548.86	503	149.18	0.04	0.27	100	94	0	591	647.88	438484	4.04	381	9820	100		Undefined	818.58	721
4	16	4	EGFR (Phospho-Tyr1110)	106	13097	24742	240	0	1284.02	1205	408.48	0.03	0.32	509	555.57	509	200.29	0.04	0.36	100	88	0	696	775.02	489213	3.64	381	9746	100		Undefined	944.62	870.5
4	17	4	Histone H2A.X (Phospho-Ser139)	107	13691	24734	240	0	5034.2	2741	6022.16	0.26	1.2	505	545.96	505	203.44	0.03	0.37	100	99	0	2236	4529.2	1923065	22.06	382	9723	100		Undefined	2322.17	733
4	18	4	eIF2a (Phospho-Ser51)	108	14286	24739	240	0	1415.15	1389	318.5	0.01	0.23	497	534.5	497	197.4	0.03	0.37	99	96	0	892	918.15	533513	4.46	377	9779	100		Undefined	780.13	725
4	19	4	Integrin beta-3 (Phospho-Tyr785)	109	14902	24733	240	0	1005.79	918.5	345.28	0.04	0.34	504	547.81	504	88.3	0.04	0.16	100	91	0	414.5	501.79	386223	5.19	384	9751	100		Undefined	725.48	667.5
4	20	4	p70 S6 Kinase (Phospho-Ser424)	110	15485	24736	240	0	935.31	866	221.77	0.03	0.24	594	568.12	594	88.32	0.02	0.16	94	71	0	272	341.31	354483	4.16	379	9727	100		Undefined	809.43	758
4	21	4	CaMKII (Phospho-Thr286)	111	16093	24759	240	0	1061.86	1018	234.63	0.02	0.22	595	584.23	595	116.24	0.01	0.2	100	80	0	423	466.86	401383	4.11	378	9872	100		Undefined	1204.69	875.5
4	22	4	MEK1 (Phospho-Thr291)	112	16701	24749	240	0	1561.85	1484	370.7	0.02	0.24	593	627.37	593	2013.91	0.02	3.21	1	0	0	891	968.85	595066	0.46	381	9716	100		Undefined	927.71	874
4	23	4	14-3-3 zeta (Phospho-Ser58)	113	17287	24749	240	0	2027.99	1250.5	13547.7	0.21	6.68	593.5	639.41	593.5	2011.83	0.03	3.15	1	0	0	657	1434.49	766582	0.69	378	9724	100		Undefined	955.82	840
4	24	4	AMPK1/AMPK2 (Phospho-Thr183/172)	114	17893	24750	240	0	2498.98	2210	1080.71	0.05	0.43	599	628.16	599	101.72	0.02	0.16	100	100	0	1611	1899.98	949611	18.39	380	9761	100		Undefined	976.29	872
4	25	4	HSP90B (Phospho-Ser254)	115	18492	24787	240	0	1030.09	950	267.71	0.04	0.26	599	638.4	599	123.23	0.03	0.19	97	78	0	351	431.09	390403	3.18	379	9655	100		Undefined	816.68	804
4	26	4	IkB-beta (Phospho-Ser23)	116	19094	24757	240	0	1425.3	1368	346.1	0.02	0.24	601	645.46	601	127.78	0.03	0.2	100	100	0	767	824.3	543038	6.1	381	9736	100		Undefined	982.37	889
4	27	4	IkB-epsilon (Phospho-Ser22)	117	19687	24764	240	0	1972.96	1801.5	647.05	0.04	0.33	602	635.22	602	111.17	0.02	0.18	100	100	0	1199.5	1370.96	753670	12.03	382	9757	100		Undefined	1169.57	955.5
4	28	4	Keratin 18 (Phospho-Ser33)	118	20292	24769	240	0	994.04	965	182.64	0.01	0.18	600	626.78	600	94.4	0.02	0.15	100	96	0	365	394.04	373760	3.89	376	9745	100		Undefined	847.02	795.5
4	29	4	Myc (Phospho-Ser62)	119	20891	24764	240	0	1844.2	1590	811.98	0.06	0.44	600	625.04	600	111.32	0.02	0.18	100	100	0	990	1244.2	702641	10.95	381	9725	100		Undefined	864.64	771
4	30	4	Shc (Phospho-Tyr349)	120	21490	24758	240	0	2294.84	2213	581.07	0.02	0.25	598	615.57	598	288.21	0.01	0.47	100	100	0	1615	1696.84	865154	5.83	377	9728	100		Undefined	1150.07	855
4	31	4	SHP-2 (Phospho-Tyr580)	121	22086	24760	240	0	1794.87	1575	2040	0.06	1.14	595	599.62	595	287.74	0	0.48	99	83	0	980	1199.87	685640	4.15	382	9954	100		Undefined	968.58	868
4	1	5	PDGF Receptor beta (Phospho-Tyr751)	91	4094	25318	240	0	1790.96	1589	669.72	0.05	0.37	516	545.39	516	78.59	0.02	0.14	100	100	0	1073	1274.96	678773	15.85	379	10115	100		Undefined	1091.67	1107
4	2	5	elF4E (Phospho-Ser209)	92	4700	25314	240	0	1285.01	1277	228	0	0.18	501	515.56	501	57.56	0.01	0.11	100	100	0	776	784.01	488305	13.37	380	9818	100		Undefined	879.2	853
4	3	5	Met (Phospho-Tyr1349)	93	5305	25316	240	0	995.01	987	201.07	0	0.2	497	503.16	497	142.78	0.01	0.28	100	92	0	490	498.01	379100	3.44	381	9753	100		Undefined	727.26	676
4	4	5	FGF Receptor 1 (Phospho-Tyr154)	94	5897	25323	240	0	1896.82	1868	537.8	0.01	0.28	497	496.72	497	73.71	0	0.15	100	100	0	1371	1399.82	720792	19	380	9750	100		Undefined	756.13	723
4	5	5	c-Kit (Phospho-Tyr721)	95	6495	25335	240	0	1747.57	1542	769.76	0.05	0.44	495	515.66	495	139.61	0.02	0.27	100	100	0	1047	1252.57	671066	8.82	384	9745	100		Undefined	1237.93	1001
4	6	5	BRCA1 (Phospho-Ser1423)	96	7100	25310	240	0	4109.19	3497.5	5070.57	0.07	1.23	496	510.66	496	137.26	0.01	0.27	100	100	0	3001.5	3613.19	1561493	26.22	380	9780	100		Undefined	3273.39	1745
4	7	5	CDC2 (Phospho-Tyr15)	97	7695	25325	240	0	3196.64	2822	1539.13	0.05	0.48	498	502.89	498	118.63	0	0.24	100	99	0	2324	2698.64	1227508	22.71	384	9755	100		Undefined	1181.29	866.5
4	8	5	p44/42 MAP Kinase (Phospho-Thr202)	98	8294	25331	240	0	1715.66	1654	407.91	0.02	0.24	500	502.29	500	108.48	0	0.22	100	100	0	1154	1215.66	653666	11.19	381	9756	100		Undefined	1127.52	999.5
4	9	5	p44/42 MAP Kinase (Phospho-Tyr204)	99	8894	25338	240	0	1893.6	1785	966.35	0.03	0.51	500	508.22	500	117.11	0.01	0.23	100	99	0	1285	1393.6	717675	11.83	379	9734	100		Undefined	937.22	757
4	10	5	HSP27 (Phospho-Ser78)	100	9505	25338	240	0	1333.5	1219.5	476.23	0.04	0.36	498	526.77	498	184.97	0.02	0.35	98	97	0	721.5	835.5	504064	4.36	378	9712	100		Undefined	1026.8	974
4	11	5	SAPK/JNK (Phospho-Thr183)	101	10106	25330	240	0	1430.17	1374	291.74	0.02	0.2	503	542.64	503	117.71	0.03	0.22	100	100	0	871	927.17	542035	7.54	379	9714	100		Undefined	979.67	961.5
4	12	5	NFkB-p105/p50 (Phospho-Ser932)	102	10689	25333	240	0	2198.08	2030	2737.46	0.03	1.25	507	551.77	507	126.65	0.04	0.23	100	100	0	1523	1691.08	833073	13	379	9672	100		Undefined	1032.42	980.5
4	13	5	P38 MAPK (Phospho-Thr180)	103	11277	25336	240	0	959.57	884	519.71	0.04	0.54	501	541.93	501	109.14	0.03	0.2	99	90	0	383	458.57	364638	3.83	380	9795	100		Undefined	728.85	733.5
4	14	5	P38 MAPK (Phospho-Tyr182)	104	11897	25340	240	0	1600.29	1629	330.91	0.01	0.21	499	546.48	499	196.69	0.04	0.36	100	99	0	1130	1101.29	608110	5.36	380	9853	100		Undefined	1013.96	983
4	15	5	HSF1 (Phospho-Ser303)	105	12509	25365	240	0	959.79	936	225.18	0.01	0.23	505	560.24	505	359.23	0.05	0.64	64	12	0	431	454.79	363761	1.11	379	9805	100		Undefined	807.57	775
4	16	5	EGFR (Phospho-Tyr1110)	106	13094	25343	240	0	2085.77	1997	527.81	0.02	0.25	509	562.04	509	358.84	0.04	0.64	99	98	0	1488	1576.77	792591	4.25	380	9670	100		Undefined	1050.42	967
4	17	5	Histone H2A.X (Phospho-Ser139)	107	13687	25334	240	0	4579.39	2874	5271.28	0.2	1.15	506	549.2	506	100.78	0.04	0.18	100	100	0	2368	4073.39	1749328	39.99	382	9756	100		Undefined	3232.13	725.5
4	18	5	eIF2a (Phospho-Ser51)	108	14297	25337	240	0	1103.73	1039.5	291.16	0.03	0.26	502	545.78	502	199.97	0.04	0.37	99	68	0	537.5	601.73	419417	2.79	380	9770	100		Undefined	749.05	733
4	19	5	Integrin beta-3 (Phospho-Tyr785)	109	14892	25344	240	0	1335.79	1224	446	0.04	0.33	508	553.2	508	96.86	0.04	0.18	100	100	0	716	827.79	511607	8.08	383	9764	100		Undefined	1007.85	909
4	20	5	p70 S6 Kinase (Phospho-Ser424)	110	15499	25345	240	0	1042.6	986	338.94	0.02	0.33	594	572.03	594	113.51	0.02	0.2	99	72	0	392	448.6	395146	4.15	379	9780	100		Undefined	823.43	764.5
4	21	5	CaMKII (Phospho-Thr286)	111	16090	25371	240	0	1531.99	1471	407.33	0.02	0.27	593	582.56	593	216.12	0.01	0.37	99	95	0	878	938.99	585220	4.39	382	9728	100		Undefined	1109.36	1007
4	22	5	MEK1 (Phospho-Thr291)	112	16694	25350	240	0	1943.49	1837.5	531.52	0.02	0.27	594	595.93	594	241.01	0	0.4	100	99	0	1243.5	1349.49	738526	5.59	380	9806	100		Undefined	1367.72	1154.5
4	23	5	14-3-3 zeta (Phospho-Ser58)	113	17295	25348	240	0	2967.08	2716	1152.44	0.04	0.39	597	624.01	597	151.84	0.02	0.24	100	100	0	2119	2370.08	1118589	15.43	377	9782	100		Undefined	946.18	886.5
4	24	5	AMPK1/AMPK2 (Phospho-Thr183/172)	114	17898	25355	240	0	2412.38	2069	1220.15	0.07	0.51	597	632.23	597	110.22	0.02	0.17	100	100	0	1472	1815.38	914292	16.15	379	9774	100		Undefined	1029.25	918
4	25	5	HSP90B (Phospho-Ser254)	115	18483	25343	240	0	1505.39	1430	509.69	0.02	0.34	598	643.28	598	112.06	0.03	0.17	99	97	0	832	907.39	576563	7.69	383	9648	100		Undefined	829.65	789.5
4	26	5	IkB-beta (Phospho-Ser23)	116	19092	25358	240	0	1435.04	1394	463.5	0.01	0.32	609	651.4	609	104.2	0.03	0.16	100	99	0	785	826.04	542446	7.52	378	9817	100		Undefined	1001.43	978.5
4	27	5	IkB-epsilon (Phospho-Ser22)	117	19687	25360	240	0	2256.9	2158.5	718.86	0.02	0.32	615	650.02	615	122.73	0.02	0.19	100	100	0	1543.5	1641.9	857621	13.09	380	9728	100		Undefined	994.04	867
4	28	5	Keratin 18 (Phospho-Ser33)	118	20286	25355	240	0	1573.91	1381	593.88	0.06	0.38	605	641.42	605	125.66	0.03	0.2	99	99	0	776	968.91	601232	7.42	382	9754	100		Undefined	1004.93	881.5
4	29	5	Myc (Phospho-Ser62)	119	20890	25356	240	0	1855.97	1716	733.01	0.03	0.39	599	630.33	599	106.61	0.02	0.17	100	100	0	1117	1256.97	705269	11.5	380	9743	100		Undefined	989.41	867
4	30	5	Shc (Phospho-Tyr349)	120	21489	25366	240	0	2105.95	1914	712.06	0.04	0.34	597	624.73	597	113.22	0.02	0.18	100	100	0	1317	1508.95	800261	13.08	380	9797	100		Undefined	1356.66	1096.5
4	31	5	SHP-2 (Phospho-Tyr580)	121	22089	25369	240	0	1678.38	1583	645.63	0.03	0.38	594	599.8	594	120.37	0	0.2	100	99	0	989	1084.38	632751	8.96	377	10035	100		Undefined	1008.01	847.5
4	1	6	PDGF Receptor beta (Phospho-Tyr751)	91	4093	25947	240	0	1420.79	1231.5	1079.99	0.06	0.76	528	560.92	528	163.66	0.03	0.29	100	87	0	703.5	892.79	539900	5.25	380	10350	100		Undefined	1128.22	1050
4	2	6	elF4E (Phospho-Ser209)	92	4696	25925	240	0	1470.32	1470.5	316.06	0	0.21	501	520.88	501	83.96	0.02	0.16	100	100	0	969.5	969.32	561661	11.31	382	10037	100		Undefined	974.37	857.5
4	3	6	Met (Phospho-Tyr1349)	93	5292	25925	240	0	1078.1	1076.5	201.68	0	0.19	500	502.89	500	140.9	0	0.28	100	97	0	576.5	578.1	413991	4.08	384	10048	100		Undefined	862.24	835
4	4	6	FGF Receptor 1 (Phospho-Tyr154)	94	5901	25924	240	0	1938.53	1867	558.6	0.02	0.29	498	496.43	498	148.91	0	0.3	100	99	0	1369	1440.53	738580	9.68	381	10029	100		Undefined	836.37	756.5
4	5	6	c-Kit (Phospho-Tyr721)	95	6498	25919	240	0	4098.68	4243	1392.45	0.02	0.34	499	507.86	499	129.23	0.01	0.25	100	100	0	3744	3599.68	1537004	27.79	375	9950	100		Undefined	1327.5	878
4	6	6	BRCA1 (Phospho-Ser1423)	96	7094	25929	240	0	4121.01	3690	1881.45	0.05	0.46	498	527.52	498	189.52	0.03	0.36	100	99	0	3192	3623.01	1557743	18.96	378	10061	100		Undefined	3436.97	2888
4	7	6	CDC2 (Phospho-Tyr15)	97	7694	25931	240	0	2436.4	2229.5	1005.53	0.04	0.41	497	513.6	497	171.35	0.01	0.33	99	98	0	1732.5	1939.4	930704	11.22	382	10028	100		Undefined	1519.02	1306
4	8	6	p44/42 MAP Kinase (Phospho-Thr202)	98	8292	25922	240	0	2148.1	2122	552.76	0.01	0.26	498	503.09	498	99.89	0	0.2	100	100	0	1624	1650.1	824872	16.47	384	9972	100		Undefined	1004.24	880.5
4	9	6	p44/42 MAP Kinase (Phospho-Tyr204)	99	8888	25921	240	0	1651.35	1580.5	603.44	0.02	0.37	501	649.79	501	780.78	0.11	1.2	73	16	0	1079.5	1150.35	627513	1.28	380	9940	100		Undefined	1089.9	806
4	10	6	HSP27 (Phospho-Ser78)	100	9485	25905	240	0	2600.98	1815.5	2524.85	0.16	0.97	509	800.82	509	1172.18	0.2	1.46	51	35	0	1306.5	2091.98	998777	1.54	384	9943	100		Undefined	2035.26	1036.5
4	11	6	SAPK/JNK (Phospho-Thr183)	101	10093	25931	240	0	1428.09	1360	358.21	0.02	0.25	499	540.62	499	331.27	0.03	0.61	99	78	0	861	929.09	544104	2.68	381	10054	100		Undefined	927.11	935
4	12	6	NFkB-p105/p50 (Phospho-Ser932)	102	10699	25931	240	0	1796.69	1748	462.03	0.01	0.26	500	529.68	500	118.82	0.03	0.22	100	99	0	1248	1296.69	677351	10.66	377	10013	100		Undefined	902.09	740
4	13	6	P38 MAPK (Phospho-Thr180)	103	11293	25937	240	0	1013.22	996	167.93	0.01	0.17	498	532.19	498	88.77	0.03	0.17	100	99	0	498	515.22	385024	5.42	380	10006	100		Undefined	731.74	700
4	14	6	P38 MAPK (Phospho-Tyr182)	104	11897	25940	240	0	1362.95	1275	622.94	0.03	0.46	502	546.7	502	185.12	0.04	0.34	100	94	0	773	860.95	516558	4.41	379	10001	100		Undefined	984.94	897
4	15	6	HSF1 (Phospho-Ser303)	105	12488	25957	240	0	1353.99	1321.5	324.39	0.01	0.24	508	559.29	508	350.5	0.04	0.63	99	58	0	813.5	845.99	514516	2.27	380	9982	100		Undefined	1099.66	1022
4	16	6	EGFR (Phospho-Tyr1110)	106	13094	25936	240	0	2365.48	2255	836.89	0.02	0.35	507	553.71	507	313.44	0.04	0.57	100	100	0	1748	1858.48	903613	5.78	382	9985	100		Undefined	924.52	766
4	17	6	Histone H2A.X (Phospho-Ser139)	107	13686	25932	240	0	4765.26	2824	5409.17	0.23	1.14	503	547.11	503	121.63	0.04	0.22	100	99	0	2321	4262.26	1815565	34.68	381	9999	100		Undefined	3696.87	770
4	18	6	eIF2a (Phospho-Ser51)	108	14291	25939	240	0	1379.76	1274	412.98	0.03	0.3	505	550.06	505	92.75	0.04	0.17	100	99	0	769	874.76	524308	8.95	380	10051	100		Undefined	805.92	788
4	19	6	Integrin beta-3 (Phospho-Tyr785)	109	14900	25935	240	0	1122.53	997.5	473.79	0.05	0.42	575	565.74	575	584.71	0.01	1.03	31	5	0	422.5	547.53	426560	0.95	380	9995	100		Undefined	762.84	723
4	20	6	p70 S6 Kinase (Phospho-Ser424)	110	15496	25944	240	0	1945.17	1862.5	636.03	0.02	0.33	586	570.67	586	585.18	0.01	1.03	96	61	0	1276.5	1359.17	743055	2.35	382	9981	100		Undefined	848.07	749.5
4	21	6	CaMKII (Phospho-Thr286)	111	16088	25948	240	0	1114.42	1023	487.92	0.04	0.44	591	587.36	591	777.75	0	1.32	18	2	0	432	523.42	420138	0.68	377	9961	100		Undefined	871.81	802
4	22	6	MEK1 (Phospho-Thr291)	112	16701	25961	240	0	1855.34	1695	714.01	0.04	0.38	596	588.38	596	127.72	0.01	0.22	100	100	0	1099	1259.34	706886	9.92	381	10070	100		Undefined	1667.09	1387
4	23	6	14-3-3 zeta (Phospho-Ser58)	113	17298	25950	240	0	2644.07	2404	1096.81	0.04	0.41	596	618.04	596	121.9	0.02	0.2	100	100	0	1808	2048.07	1002101	16.62	379	10015	100		Undefined	1004.74	871
4	24	6	AMPK1/AMPK2 (Phospho-Thr183/172)	114	17901	25965	240	0	1378.11	1280	387.68	0.03	0.28	596	630.16	596	98.32	0.02	0.16	100	100	0	684	782.11	527817	7.61	383	10004	100		Undefined	1025.39	962
4	25	6	HSP90B (Phospho-Ser254)	115	18487	25953	240	0	1076.89	980	346.62	0.04	0.32	599	643.44	599	109.15	0.03	0.17	99	89	0	381	477.89	409219	3.97	380	9981	100		Undefined	830.72	807
4	26	6	IkB-beta (Phospho-Ser23)	116	19079	25973	240	0	1461.14	1432.5	516.02	0.01	0.35	604	648.66	604	107.53	0.03	0.17	99	97	0	828.5	857.14	552311	7.56	378	10070	100		Undefined	989.82	888
4	27	6	IkB-epsilon (Phospho-Ser22)	117	19690	25959	240	0	2004.82	1888	516.69	0.03	0.26	620	653.96	620	95.52	0.02	0.15	100	100	0	1268	1384.82	757823	14.14	378	10008	100		Undefined	1350.21	984
4	28	6	Keratin 18 (Phospho-Ser33)	118	20282	25963	240	0	1331.63	1196	351.57	0.05	0.26	602	634.26	602	93.02	0.02	0.15	99	99	0	594	729.63	510014	7.5	383	10029	100		Undefined	937.67	907.5
4	29	6	Myc (Phospho-Ser62)	119	20894	25956	240	0	2136.58	1942	957.57	0.04	0.45	598	628.47	598	103.45	0.02	0.16	100	100	0	1344	1538.58	816172	14.58	382	10008	100		Undefined	939.66	826.5
4	30	6	Shc (Phospho-Tyr349)	120	21484	25974	240	0	1683.4	1599.5	523	0.02	0.31	597	626.73	597	114.14	0.02	0.18	100	100	0	1002.5	1086.4	643059	9.26	382	10020	100		Undefined	1109.51	999
4	31	6	SHP-2 (Phospho-Tyr580)	121	22092	25968	240	0	1275.86	1177	311.01	0.04	0.24	596	614.86	596	137.46	0.01	0.22	99	97	0	581	679.86	478449	4.81	375	10291	100		Undefined	1056.75	944.5
5	1	1	Smad3 (Phospho-Ser425)	122	4125	27271	240	0	1731.89	1559	683.83	0.05	0.39	507	549.29	507	1391.65	0.03	2.53	24	3	0	1052	1224.89	659849	0.85	381	10290	100		Undefined	782.52	676
5	2	1	Trk B (Phospho-Tyr515)	123	4729	27272	240	0	1866.87	1582	738.04	0.07	0.4	498	503.66	498	64.72	0	0.13	100	100	0	1084	1368.87	707545	21.06	379	10041	100		Undefined	1298.68	761
5	3	1	CrkII (Phospho-Tyr221)	124	5326	27280	240	0	1905.96	1711	770.54	0.05	0.4	494	487.92	494	70.33	0.01	0.14	100	100	0	1217	1411.96	722360	20.16	379	9996	100		Undefined	1333.5	1161.5
5	4	1	eEF2K (Phospho-Ser366)	125	5919	27286	240	0	1448.96	1334	601.87	0.04	0.42	494	499.91	494	97.86	0.01	0.2	99	98	0	840	954.96	549157	9.7	379	9971	100		Undefined	1349.55	891
5	5	1	FAK (Phospho-Tyr397)	126	6509	27277	240	0	1066.3	1005	293.37	0.03	0.28	499	529.13	499	146.19	0.03	0.28	99	85	0	506	567.3	405193	3.67	380	9907	100		Undefined	739.73	697
5	6	1	Caspase 9 (Phospho-Thr125)	127	7106	27256	240	0	709.07	702	242.78	0	0.34	495	498.41	495	85.9	0	0.17	83	64	0	207	214.07	270155	2.45	381	10141	100		Undefined	643.35	602.5
5	7	1	MDM2 (Phospho-Ser166)	128	7725	27277	240	0	1460.49	1430	354.34	0.01	0.24	493	489.55	493	82.41	0	0.17	99	99	0	937	967.49	556447	11.78	381	10088	100		Undefined	698.36	623.5
5	8	1	Caspase 9 (Phospho-Tyr153)	129	8323	27272	240	0	2157.5	1905	982.04	0.05	0.46	495	492.39	495	88.9	0	0.18	100	100	0	1410	1662.5	826322	18.73	383	10037	100		Undefined	1129.08	822.5
5	9	1	Caspase 9 (Phospho-Ser144)	130	8919	27283	240	0	1574.73	1507	457.81	0.02	0.29	495	499.55	495	149.05	0	0.3	99	98	0	1012	1079.73	596822	7.21	379	10042	100		Undefined	784.84	723
5	10	1	Caspase 9 (Phospho-Ser196)	131	9527	27287	240	0	8391.05	6271	5254.99	0.13	0.63	499	511.8	499	236.05	0.01	0.46	100	99	0	5772	7892.05	3180208	33.38	379	9987	100		Undefined	6275.22	2940
5	11	1	Caspase 3 (Phospho-Ser150)	132	10105	27286	240	0	1004.08	885.5	889.49	0.05	0.89	500	523.95	500	202.19	0.02	0.39	85	45	0	385.5	504.08	381551	2.37	380	10041	100		Undefined	834.5	693
5	12	1	ERK3 (Phospho-Ser189)	133	10726	27290	240	0	2003.51	1956.5	701.04	0.01	0.35	500	524.1	500	97.85	0.02	0.19	100	99	0	1456.5	1503.51	761332	15.12	380	10064	100		Undefined	900.95	779
5	13	1	ERK8 (Phospho-Thr175/Tyr177)	134	11322	27297	240	0	1703.41	1673.5	476.54	0.01	0.28	498	525.6	498	86.7	0.02	0.16	100	100	0	1175.5	1205.41	650704	13.59	382	10010	100		Undefined	825.37	763
5	14	1	PI3-kinase p85-subunit alpha/gamma (Phospho-Tyr467/Tyr199)	135	11921	27285	240	0	1818.92	1711	620.02	0.03	0.34	496	523.98	496	81.65	0.02	0.16	100	99	0	1215	1322.92	694828	15.86	382	10041	100		Undefined	946.8	782
5	15	1	PI3-kinase p85-alpha (Phospho-Tyr607)	136	12517	27296	240	0	1118.72	1074.5	464.52	0.02	0.42	495	518.35	495	77.48	0.02	0.15	100	99	0	579.5	623.72	425112	7.75	380	10039	100		Undefined	724.24	690
5	16	1	GSK3 beta (Ab-9)	137	13132	27294	240	0	929.82	888	243.56	0.02	0.26	498	541.14	498	164.91	0.04	0.3	95	57	0	390	431.82	355191	2.36	382	10013	100		Undefined	649.64	609
5	17	1	c-Jun (Ab-73)	138	13717	27293	240	0	31819.1	30180.5	13058.8	0.02	0.41	502	552.32	502	163.18	0.04	0.3	100	100	0	29678.5	31317.1	12091252	191.61	380	10000	100		Undefined	18164.1	1599
5	18	1	Elk-1 (Ab-383)	139	14324	27294	240	0	982.25	930	253.54	0.02	0.26	499	542.04	499	87.22	0.04	0.16	100	100	0	431	483.25	374236	5.05	381	10040	100		Undefined	721.9	702
5	19	1	PDK1 (Ab-241)	140	14922	27292	240	0	10662	9162	5825.17	0.07	0.55	507	551.14	507	146.46	0.04	0.27	100	100	0	8655	10155	4094196	69.04	384	10026	100		Undefined	6400.9	817
5	20	1	Raf1 (Ab-259)	141	15528	27298	240	0	2006.62	1827.5	821.92	0.04	0.41	581	561.49	581	183.76	0.01	0.33	100	98	0	1246.5	1425.62	754490	7.86	376	10046	100		Undefined	2305.59	1212
5	21	1	GSK3 alpha (Ab-21)	142	16130	27302	240	0	1544.68	1502.5	462.53	0.01	0.3	593	571.2	593	158.2	0.02	0.28	99	96	0	909.5	951.68	586979	6.15	380	10018	100		Undefined	900.25	746
5	22	1	MEK2 (Ab-394)	143	16722	27308	240	0	1470.73	1466	420.68	0	0.29	595	586.97	595	119	0.01	0.2	99	95	0	871	875.73	551525	7.43	375	10020	100		Undefined	781.35	728
5	23	1	NFkB-p65 (Ab-254)	144	17334	27305	240	0	1162.94	1094.5	816.8	0.03	0.7	598	613.22	598	145.68	0.01	0.24	94	74	0	496.5	564.94	446568	3.77	384	10022	100		Undefined	837.96	763.5
5	24	1	NFkB-p100/p52 (Ab-865)	145	17922	27304	240	0	10863.6	9007	6207.79	0.08	0.57	597	620.55	597	138.5	0.02	0.22	100	100	0	8410	10266.6	4160772	73.96	383	9979	100		Undefined	7336.33	1003
5	25	1	NFkB-p100/p52 (Ab-869)	146	18517	27317	240	0	2095.96	2049	544.37	0.01	0.26	595	629.57	595	109.74	0.02	0.17	99	98	0	1454	1500.96	798562	13.36	381	9986	100		Undefined	1015.15	813
5	26	1	NFkB-p105/p50 (Ab-337)	147	19120	27315	240	0	1140.68	1110	235.2	0.01	0.21	600	643.23	600	298.33	0.03	0.46	83	34	0	510	540.68	433459	1.67	380	10017	100		Undefined	915.13	796.5
5	27	1	NFkB-p105/p50 (Ab-893)	148	19715	27317	240	0	1138.86	1105	172.11	0.01	0.15	605	653.46	605	331.81	0.03	0.51	91	23	0	500	533.86	432766	1.46	380	10016	100		Undefined	857.23	829
5	28	1	NFkB-p105/p50 (Ab-907)	149	20320	27313	240	0	1237.47	1182	281.75	0.02	0.23	607	654.71	607	117.98	0.03	0.18	99	97	0	575	630.47	470238	4.94	380	10034	100		Undefined	805.93	785
5	29	1	Rel (Ab-503)	150	20917	27323	240	0	1638.3	1604	296.99	0.01	0.18	614	666.26	614	166.2	0.04	0.25	100	100	0	990	1024.3	622554	5.85	380	9999	100		Undefined	1372.53	1330
5	30	1	c-Jun (Ab-239)	151	21514	27322	240	0	1174.46	1123	284.72	0.02	0.24	598	611.57	598	155.89	0.01	0.25	96	87	0	525	576.46	450993	3.61	384	10002	100		Undefined	681.02	668
5	31	1	c-Jun (Ab-243)	152	22117	27324	240	0	1695.97	1632.5	294.5	0.02	0.17	596	597.42	596	119.95	0	0.2	100	100	0	1036.5	1099.97	644470	9.16	380	10270	100		Undefined	1239.17	1065
5	1	2	Smad3 (Phospho-Ser425)	122	4133	27868	240	0	1746.54	1628	599.8	0.03	0.34	506	518.52	506	66.4	0.01	0.13	100	100	0	1122	1240.54	661940	18.49	379	10011	100		Undefined	805.72	696
5	2	2	Trk B (Phospho-Tyr515)	123	4725	27877	240	0	1996.77	1746	826.58	0.06	0.41	497	504.35	497	185.99	0.01	0.37	99	98	0	1249	1499.77	758772	8.02	380	9751	100		Undefined	1452.93	1159.5
5	3	2	CrkII (Phospho-Tyr221)	124	5323	27878	240	0	2115.17	1921	831.69	0.04	0.39	494	499.17	494	185.8	0	0.37	99	99	0	1427	1621.17	801651	8.7	379	9751	100		Undefined	1048.95	943.5
5	4	2	eEF2K (Phospho-Ser366)	125	5922	27879	240	0	1622.11	1364	1128.22	0.08	0.7	497	513.5	497	112.09	0.01	0.22	99	99	0	867	1125.11	609915	9.89	376	9720	100		Undefined	1414.63	872
5	5	2	FAK (Phospho-Tyr397)	126	6511	27844	240	0	1205.2	1128	464.56	0.03	0.39	501	537.49	501	318.44	0.03	0.59	88	47	0	627	704.2	460388	2.1	382	9778	100		Undefined	1047.02	975.5
5	6	2	Caspase 9 (Phospho-Thr125)	127	7123	27886	240	0	780.98	784	192.79	0	0.25	497	502.28	497	289.13	0	0.58	49	2	0	287	283.98	297553	0.96	381	9841	100		Undefined	690.34	657
5	7	2	MDM2 (Phospho-Ser166)	128	7731	27883	240	0	1260.42	1234	301.02	0.01	0.24	495	502.85	495	103.92	0.01	0.21	100	99	0	739	765.42	480220	7.29	381	9810	100		Undefined	771	723
5	8	2	Caspase 9 (Phospho-Tyr153)	129	8319	27882	240	0	2147.51	1991	792.65	0.03	0.37	495	507.34	495	118.42	0.01	0.23	100	100	0	1496	1652.51	805318	13.85	375	9802	100		Undefined	1547.52	1174
5	9	2	Caspase 9 (Phospho-Ser144)	130	8927	27882	240	0	1500.21	1451	435.6	0.01	0.29	497	513.22	497	228.78	0.01	0.45	98	92	0	954	1003.21	571579	4.31	381	9816	100		Undefined	949.13	836.5
5	10	2	Caspase 9 (Phospho-Ser196)	131	9528	27883	240	0	7454.67	5902	4331.11	0.1	0.58	498	534.31	498	336.15	0.03	0.63	100	100	0	5404	6956.67	2810412	20.59	377	9781	100		Undefined	7485.37	4555.5
5	11	2	Caspase 3 (Phospho-Ser150)	132	10127	27893	240	0	1504.41	1457	386.77	0.01	0.26	500	532.4	500	151.57	0.03	0.28	99	97	0	957	1004.41	573180	6.41	381	9808	100		Undefined	860.87	782
5	12	2	ERK3 (Phospho-Ser189)	133	10724	27889	240	0	1903.2	1763	638.28	0.03	0.34	500	533.48	500	97.59	0.03	0.18	100	100	0	1263	1403.2	721313	14.04	379	9751	100		Undefined	924.1	844.5
5	13	2	ERK8 (Phospho-Thr175/Tyr177)	134	11321	27894	240	0	1724.4	1693	447.44	0.01	0.26	501	541.55	501	88.5	0.03	0.16	100	99	0	1192	1223.4	656998	13.37	381	9843	100		Undefined	845.02	768
5	14	2	PI3-kinase p85-subunit alpha/gamma (Phospho-Tyr467/Tyr199)	135	11929	27896	240	0	1479.49	1290	607.13	0.06	0.41	503	549.16	503	89.34	0.04	0.16	100	100	0	787	976.49	560728	10.41	379	9794	100		Undefined	965.18	880.5
5	15	2	PI3-kinase p85-alpha (Phospho-Tyr607)	136	12524	27891	240	0	1040.27	986	269.98	0.02	0.26	497	537.82	497	88.75	0.03	0.17	99	99	0	489	543.27	397384	5.66	382	9767	100		Undefined	714.7	706.5
5	16	2	GSK3 beta (Ab-9)	137	13120	27888	240	0	841.34	799	149.23	0.02	0.18	505	551.43	505	138.44	0.04	0.25	95	60	0	294	336.34	319711	2.09	380	9761	100		Undefined	674.07	670
5	17	2	c-Jun (Ab-73)	138	13720	27891	240	0	32255.8	29271.5	14390.2	0.04	0.45	582	568.13	582	133.2	0.01	0.23	100	100	0	28689.5	31673.8	12257206	237.89	380	9765	100		Undefined	19471.7	3252.5
5	18	2	Elk-1 (Ab-383)	139	14325	27902	240	0	1027.2	984	321.11	0.02	0.31	525	554.48	525	103.32	0.02	0.19	96	85	0	459	502.2	393418	4.58	383	9775	100		Undefined	704.22	687
5	19	2	PDK1 (Ab-241)	140	14924	27892	240	0	11254.8	9655	5670.14	0.07	0.5	589	566.63	589	169.5	0.02	0.3	100	100	0	9066	10665.8	4299322	63.06	382	9780	100		Undefined	6458.56	964.5
5	20	2	Raf1 (Ab-259)	141	15526	27897	240	0	1902.01	1692	829.42	0.05	0.44	588	566.59	588	161.81	0.02	0.29	100	100	0	1104	1314.01	722763	8.25	380	9808	100		Undefined	2246.46	1479
5	21	2	GSK3 alpha (Ab-21)	142	16131	27901	240	0	1612.04	1541	476.06	0.02	0.3	593	578.29	593	167.52	0.01	0.29	99	96	0	948	1019.04	614186	6.17	381	9761	100		Undefined	939.9	782
5	22	2	MEK2 (Ab-394)	143	16725	27902	240	0	1543.34	1559	362.51	0	0.23	596	601.18	596	120.34	0	0.2	100	98	0	963	947.34	591101	7.83	383	9740	100		Undefined	890.39	835
5	23	2	NFkB-p65 (Ab-254)	144	17325	27906	240	0	1134.17	1108	246.98	0.01	0.22	599	632.35	599	136.46	0.02	0.22	99	87	0	509	535.17	432118	3.68	381	9756	100		Undefined	798.39	767.5
5	24	2	NFkB-p100/p52 (Ab-865)	145	17921	27906	240	0	10578	8837.5	6394.31	0.08	0.6	600	642.99	600	156.94	0.03	0.24	100	100	0	8237.5	9978	4019641	63.31	380	9760	100		Undefined	7947.9	1290
5	25	2	NFkB-p100/p52 (Ab-869)	146	18524	27904	240	0	2096.85	2007	570.32	0.02	0.27	597	637.39	597	127.43	0.03	0.2	100	99	0	1410	1499.85	803094	11.45	383	9752	100		Undefined	985.09	860
5	26	2	NFkB-p105/p50 (Ab-337)	147	19119	27908	240	0	1202.07	1169	277.99	0.01	0.23	600	645.26	600	316.31	0.03	0.49	91	42	0	569	602.07	451980	1.76	376	9745	100		Undefined	857.54	794.5
5	27	2	NFkB-p105/p50 (Ab-893)	148	19714	27911	240	0	1156.6	1176.5	174.94	0.01	0.15	608	654.22	608	318.95	0.03	0.49	91	31	0	568.5	548.6	441822	1.58	382	9767	100		Undefined	816.66	801.5
5	28	2	NFkB-p105/p50 (Ab-907)	149	20321	27914	240	0	1217.32	1174	296.13	0.02	0.24	601	629.91	601	71.32	0.02	0.11	100	99	0	573	616.32	465018	8.24	382	9828	100		Undefined	819.1	812.5
5	29	2	Rel (Ab-503)	150	20924	27917	240	0	1450.02	1368	374.23	0.03	0.26	598	616.81	598	107.28	0.01	0.17	100	97	0	770	852.02	551007	7.77	380	9771	100		Undefined	827.41	787
5	30	2	c-Jun (Ab-239)	151	21526	27915	240	0	1140.56	1067	840.33	0.03	0.74	596	596.8	596	90.34	0	0.15	99	96	0	471	544.56	435695	6.02	382	9753	100		Undefined	767.56	727.5
5	31	2	c-Jun (Ab-243)	152	22127	27919	240	0	1632.93	1581	391.26	0.01	0.24	597	604.81	597	113.65	0.01	0.19	100	100	0	984	1035.93	615615	9.05	377	10001	100		Undefined	1137.53	966
5	1	3	Smad3 (Phospho-Ser425)	122	4127	28472	240	0	1521.16	1402	501.31	0.04	0.33	518	546.67	518	119.99	0.02	0.22	100	99	0	884	1003.16	581083	8.12	382	10066	100		Undefined	949.96	760
5	2	3	Trk B (Phospho-Tyr515)	123	4729	28471	240	0	2183.61	1986	851.44	0.04	0.39	500	519.4	500	183.66	0.02	0.35	100	100	0	1486	1683.61	827588	9.06	379	9748	100		Undefined	1427.74	912
5	3	3	CrkII (Phospho-Tyr221)	124	5323	28470	240	0	2141.82	1897	929.72	0.05	0.43	497	504.6	497	178.25	0.01	0.35	100	100	0	1400	1644.82	816034	9.18	381	9736	100		Undefined	916.52	769
5	4	3	eEF2K (Phospho-Ser366)	125	5925	28472	240	0	1616.37	1472	649.72	0.04	0.4	498	507.93	498	79.54	0.01	0.16	100	100	0	974	1118.37	619071	13.94	383	9747	100		Undefined	1506.75	810
5	5	3	FAK (Phospho-Tyr397)	126	6520	28476	240	0	1324.77	1277.5	325.36	0.02	0.25	499	514.43	499	295.1	0.01	0.57	100	77	0	778.5	825.77	503413	2.75	380	9839	100		Undefined	748.83	696
5	6	3	Caspase 9 (Phospho-Thr125)	127	7115	28463	240	0	716.83	693	112.31	0.01	0.16	498	504.01	498	66.79	0.01	0.13	99	74	0	195	218.83	274544	3.19	383	9760	100		Undefined	645.48	616
5	7	3	MDM2 (Phospho-Ser166)	128	7711	28494	240	0	1324.45	1271	386.96	0.02	0.29	500	515.49	500	91.72	0.01	0.18	99	98	0	771	824.45	504616	8.82	381	9815	100		Undefined	783.41	791.5
5	8	3	Caspase 9 (Phospho-Tyr153)	129	8329	28486	240	0	2065.78	1909	784.03	0.03	0.38	502	528.67	502	153.74	0.02	0.29	100	99	0	1407	1563.78	782930	10	379	9816	100		Undefined	1626.46	1197
5	9	3	Caspase 9 (Phospho-Ser144)	130	8923	28487	240	0	1726.62	1601.5	577.91	0.03	0.33	499	520.27	499	134.45	0.02	0.26	100	99	0	1102.5	1227.62	656114	8.97	380	9777	100		Undefined	985.49	893
5	10	3	Caspase 9 (Phospho-Ser196)	131	9528	28485	240	0	8136.22	6014	5376.47	0.13	0.66	496	542.82	496	390.34	0.04	0.72	99	99	0	5518	7640.22	3067355	19.45	377	9818	100		Undefined	7086.21	4766
5	11	3	Caspase 3 (Phospho-Ser150)	132	10127	28499	240	0	885.6	877	216.96	0	0.24	497	543.37	497	262.79	0.04	0.48	67	20	0	380	388.6	333870	1.3	377	9815	100		Undefined	743.26	692.5
5	12	3	ERK3 (Phospho-Ser189)	133	10734	28486	240	0	1148.8	1085	301.85	0.02	0.26	499	537.23	499	155.97	0.03	0.29	98	92	0	586	649.8	437692	3.92	381	9821	100		Undefined	753.98	705
5	13	3	ERK8 (Phospho-Thr175/Tyr177)	134	11337	28518	240	0	906.3	887	263.43	0.01	0.29	506	549.62	506	157.3	0.04	0.29	90	54	0	381	400.3	343486	2.27	379	9850	100		Undefined	882.51	788
5	14	3	PI3-kinase p85-subunit alpha/gamma (Phospho-Tyr467/Tyr199)	135	11937	28491	240	0	1331.67	1197	429.6	0.05	0.32	566	558.87	566	100.35	0.01	0.18	99	99	0	631	765.67	507365	7.7	381	9717	100		Undefined	871.79	834
5	15	3	PI3-kinase p85-alpha (Phospho-Tyr607)	136	12519	28501	240	0	891.37	872	209.14	0.01	0.23	506	547.77	506	98.27	0.03	0.18	98	85	0	366	385.37	339612	3.5	381	9732	100		Undefined	742.6	699
5	16	3	GSK3 beta (Ab-9)	137	13117	28494	240	0	896.53	892.5	262.17	0	0.29	502	543.99	502	101.52	0.03	0.19	99	91	0	390.5	394.53	340682	3.47	380	9784	100		Undefined	686.17	614
5	17	3	c-Jun (Ab-73)	138	13721	28487	240	0	33532.5	30983.5	15432.1	0.03	0.46	582	571.46	582	334.18	0.01	0.58	100	100	0	30401.5	32950.5	12742343	98.63	380	9792	100		Undefined	19656.9	3956.5
5	18	3	Elk-1 (Ab-383)	139	14319	28495	240	0	1104.91	974	2135.93	0.05	1.93	584	564.56	584	134.3	0.01	0.24	93	70	0	390	520.91	416552	4.02	377	9772	100		Undefined	705.31	692
5	19	3	PDK1 (Ab-241)	140	14923	28496	240	0	10628.4	9200	5553.77	0.06	0.52	590	568.37	590	88.08	0.02	0.15	100	100	0	8610	10038.4	4049430	114.22	381	9801	100		Undefined	6155.16	1064.5
5	20	3	Raf1 (Ab-259)	141	15524	28502	240	0	1833.33	1619	1139.88	0.05	0.62	595	576.34	595	90.93	0.01	0.16	100	100	0	1024	1238.33	704000	13.82	384	9797	100		Undefined	2483.07	1138
5	21	3	GSK3 alpha (Ab-21)	142	16130	28499	240	0	1257.2	1193	291.93	0.02	0.23	597	585.3	597	86.18	0.01	0.15	100	100	0	596	660.2	473964	7.8	377	9778	100		Undefined	910.43	780
5	22	3	MEK2 (Ab-394)	143	16723	28501	240	0	1399.67	1363	349.53	0.01	0.25	597	600	597	109.06	0	0.18	99	97	0	766	802.67	533276	7.33	381	9758	100		Undefined	851.99	725
5	23	3	NFkB-p65 (Ab-254)	144	17328	28506	240	0	1204.54	1132	735.32	0.03	0.61	600	624.18	600	120.06	0.02	0.19	100	92	0	532	604.54	455315	4.83	378	9762	100		Undefined	890.3	849.5
5	24	3	NFkB-p100/p52 (Ab-865)	145	17923	28505	240	0	10419.2	8732	6279.48	0.08	0.6	597	627.07	597	144.16	0.02	0.23	100	100	0	8135	9822.16	3990539	67.92	383	9719	100		Undefined	7402.98	1017
5	25	3	NFkB-p100/p52 (Ab-869)	146	18515	28514	240	0	1742.07	1653	476.7	0.02	0.27	595	623.37	595	98	0.02	0.16	100	99	0	1058	1147.07	668954	11.41	384	9748	100		Undefined	1032.38	847
5	26	3	NFkB-p105/p50 (Ab-337)	147	19110	28514	240	0	1198.45	1197.5	247.23	0	0.21	597	633.18	597	154.19	0.03	0.24	100	90	0	600.5	601.45	455412	3.67	380	9781	100		Undefined	911.55	866
5	27	3	NFkB-p105/p50 (Ab-893)	148	19716	28513	240	0	1109.54	1079	181.12	0.01	0.16	605	643.78	605	84.29	0.03	0.13	100	99	0	474	504.54	422735	5.53	381	9793	100		Undefined	817.67	786.5
5	28	3	NFkB-p105/p50 (Ab-907)	149	20321	28524	240	0	1213.61	1179	262.72	0.01	0.22	600	627.17	600	77.53	0.02	0.12	98	98	0	579	613.61	462386	7.56	381	9811	100		Undefined	806.87	765
5	29	3	Rel (Ab-503)	150	20922	28518	240	0	1362.68	1312	280.15	0.02	0.21	597	608.28	597	72.34	0.01	0.12	100	100	0	715	765.68	515094	10.43	378	9744	100		Undefined	880.73	831.5
5	30	3	c-Jun (Ab-239)	151	21517	28514	240	0	1095.74	1051	262.58	0.02	0.24	595	606.3	595	152.66	0.01	0.25	96	76	0	456	500.74	416383	3.21	380	9763	100		Undefined	712.89	680
5	31	3	c-Jun (Ab-243)	152	22119	28517	240	0	1629.62	1540.5	384.38	0.02	0.24	593	588.04	593	78.54	0	0.13	100	100	0	947.5	1036.62	615995	13.26	378	10029	100		Undefined	1086.95	905.5
5	1	4	Smad3 (Phospho-Ser425)	122	4141	29079	240	0	1066.94	909	342.32	0.07	0.32	512	538.67	512	139.21	0.02	0.26	100	71	0	397	554.94	402236	3.79	377	9971	100		Undefined	820.39	750
5	2	4	Trk B (Phospho-Tyr515)	123	4720	29071	240	0	2110.43	1954.5	653.03	0.03	0.31	500	514.57	500	91.1	0.01	0.18	100	100	0	1454.5	1610.43	801963	17.52	380	9722	100		Undefined	1519.16	996
5	3	4	CrkII (Phospho-Tyr221)	124	5323	29068	240	0	2212.03	1939	907.02	0.06	0.41	497	505.37	497	72.97	0.01	0.14	100	100	0	1442	1715.03	838359	23.39	379	9767	100		Undefined	923.65	654
5	4	4	eEF2K (Phospho-Ser366)	125	5917	29072	240	0	1691.64	1447	783.02	0.07	0.46	497	502.95	497	55.6	0.01	0.11	100	100	0	950	1194.64	641131	21.38	379	9782	100		Undefined	1507.05	754
5	5	4	FAK (Phospho-Tyr397)	126	6524	29082	240	0	1423.24	1406	294.36	0.01	0.21	498	511.42	498	69.35	0.01	0.14	100	100	0	908	925.24	546523	13.15	384	9786	100		Undefined	907.57	864.5
5	6	4	Caspase 9 (Phospho-Thr125)	127	7118	29093	240	0	726.55	691	101.22	0.02	0.14	499	510.83	499	70.37	0.01	0.14	96	82	0	192	227.55	274636	3.07	378	9823	100		Undefined	689.55	638.5
5	7	4	MDM2 (Phospho-Ser166)	128	7717	29084	240	0	1337.83	1293	301.04	0.01	0.23	500	515.81	500	99.33	0.01	0.19	100	99	0	793	837.83	508374	8.28	380	9714	100		Undefined	816.58	797
5	8	4	Caspase 9 (Phospho-Tyr153)	129	8315	29087	240	0	2060.72	1887.5	661.79	0.04	0.32	501	527.45	501	278.12	0.02	0.53	100	98	0	1386.5	1559.72	783074	5.51	380	9769	100		Undefined	1711.17	1389
5	9	4	Caspase 9 (Phospho-Ser144)	130	8915	29084	240	0	1530.45	1485	628.7	0.01	0.41	498	520.77	498	200.3	0.02	0.38	98	96	0	987	1032.45	586164	5.04	383	9799	100		Undefined	874.61	798.5
5	10	4	Caspase 9 (Phospho-Ser196)	131	9520	29092	240	0	8506.61	6073	5718.83	0.15	0.67	498	557.27	498	458.86	0.05	0.82	100	100	0	5575	8008.61	3224006	17.32	379	9800	100		Undefined	5836.47	3485
5	11	4	Caspase 3 (Phospho-Ser150)	132	10129	29104	240	0	1375.11	1266	388.82	0.04	0.28	497	542.72	497	273.31	0.04	0.5	99	89	0	769	878.11	521167	3.05	379	9761	100		Undefined	1098.65	1047.5
5	12	4	ERK3 (Phospho-Ser189)	133	10718	29094	240	0	1973.77	1863	644.7	0.03	0.33	498	538.45	498	160.56	0.03	0.3	100	100	0	1365	1475.77	748059	8.94	379	9759	100		Undefined	968.25	928
5	13	4	ERK8 (Phospho-Thr175/Tyr177)	134	11324	29119	240	0	982.16	913.5	262.2	0.03	0.27	504	548.34	504	99.7	0.04	0.18	99	94	0	409.5	478.16	371255	4.35	378	9719	100		Undefined	834.8	784
5	14	4	PI3-kinase p85-subunit alpha/gamma (Phospho-Tyr467/Tyr199)	135	11915	29090	240	0	1177.56	1133	265.56	0.02	0.23	532	557.8	532	110.96	0.02	0.2	100	99	0	601	645.56	446294	5.59	379	9750	100		Undefined	865.24	835
5	15	4	PI3-kinase p85-alpha (Phospho-Tyr607)	136	12512	29095	240	0	1003.38	975.5	217.73	0.01	0.22	572	559.17	572	93.92	0.01	0.17	98	93	0	403.5	431.38	385298	4.73	384	9759	100		Undefined	720.89	719
5	16	4	GSK3 beta (Ab-9)	137	13119	29090	240	0	876.08	862.5	165.63	0.01	0.19	511	553.76	511	98.98	0.03	0.18	98	85	0	351.5	365.08	331159	3.26	378	9768	100		Undefined	705.71	692
5	17	4	c-Jun (Ab-73)	138	13712	29096	240	0	32999.9	28772.5	15147.1	0.06	0.46	585	575.49	585	335.01	0.01	0.58	100	100	0	28187.5	32414.9	12605945	96.79	382	9786	100		Undefined	18361.5	2286
5	18	4	Elk-1 (Ab-383)	139	14324	29103	240	0	1007.84	968.5	227.22	0.02	0.23	586	576.24	586	320.15	0.01	0.56	59	19	0	382.5	421.84	384993	1.35	382	9786	100		Undefined	704.57	700
5	19	4	PDK1 (Ab-241)	140	14917	29096	240	0	10505.8	8833	5578.12	0.08	0.53	587	566.31	587	91.34	0.02	0.16	100	100	0	8246	9918.82	4002718	108.82	381	9759	100		Undefined	5813.57	852
5	20	4	Raf1 (Ab-259)	141	15525	29099	240	0	1717.77	1603	727.41	0.03	0.42	595	582.68	595	95.02	0.01	0.16	100	100	0	1008	1122.77	651035	11.95	379	9757	100		Undefined	2628.95	1429
5	21	4	GSK3 alpha (Ab-21)	142	16118	29107	240	0	1534.63	1431	587.89	0.03	0.38	594	577.31	594	125	0.01	0.22	100	98	0	837	940.63	583160	7.66	380	9780	100		Undefined	947.17	800
5	22	4	MEK2 (Ab-394)	143	16718	29099	240	0	1389	1318	374.32	0.02	0.27	591	585.47	591	141.98	0	0.24	98	94	0	727	798	523653	5.66	377	9783	100		Undefined	848.09	724.5
5	23	4	NFkB-p65 (Ab-254)	144	17318	29102	240	0	1110.58	1100	197.02	0	0.18	594	615.46	594	124.04	0.02	0.2	100	91	0	506	516.58	418688	3.99	377	9777	100		Undefined	837.92	782
5	24	4	NFkB-p100/p52 (Ab-865)	145	17916	29101	240	0	11258.1	8763	8213.34	0.11	0.73	595	618.24	595	115.58	0.02	0.19	100	100	0	8168	10663.1	4289349	92.05	381	9745	100		Undefined	6974.5	948.5
5	25	4	NFkB-p100/p52 (Ab-869)	146	18511	29111	240	0	2025.3	2040	509.49	0	0.25	597	627.84	597	102.71	0.02	0.16	100	100	0	1443	1428.3	773664	13.61	382	9750	100		Undefined	1070.33	966.5
5	26	4	NFkB-p105/p50 (Ab-337)	147	19117	29110	240	0	1170.63	1177	259.19	0	0.22	601	638.41	601	130.23	0.03	0.2	96	90	0	576	569.63	444839	4.09	380	9781	100		Undefined	951.63	867.5
5	27	4	NFkB-p105/p50 (Ab-893)	148	19710	29109	240	0	1118.58	1113	180.62	0	0.16	605	647.84	605	130.85	0.03	0.2	99	97	0	508	513.58	423940	3.6	379	9757	100		Undefined	817.97	810
5	28	4	NFkB-p105/p50 (Ab-907)	149	20318	29122	240	0	1191.93	1137.5	266.59	0.02	0.22	600	626.92	600	100.12	0.02	0.16	100	93	0	537.5	591.93	450549	5.64	378	9745	100		Undefined	795.64	786.5
5	29	4	Rel (Ab-503)	150	20916	29110	240	0	1308.09	1266.5	293.09	0.01	0.22	597	604.2	597	142.05	0.01	0.24	100	96	0	669.5	711.09	497074	4.96	380	9741	100		Undefined	826.48	785
5	30	4	c-Jun (Ab-239)	151	21511	29114	240	0	1087.24	1075	215.41	0	0.2	596	601.38	596	173.51	0	0.29	98	79	0	479	491.24	414240	2.8	381	9781	100		Undefined	726.6	705
5	31	4	c-Jun (Ab-243)	152	22113	29119	240	0	1606.02	1580	361.88	0.01	0.23	588	577.14	588	111.36	0.01	0.19	100	100	0	992	1018.02	608681	9.24	379	10042	100		Undefined	1067	965
5	1	5	Smad3 (Phospho-Ser425)	122	4124	29670	240	0	2001.06	1846	775.68	0.04	0.39	506	526.8	506	51.6	0.02	0.1	100	100	0	1340	1495.06	760403	28.57	380	9971	100		Undefined	912.95	787.5
5	2	5	Trk B (Phospho-Tyr515)	123	4720	29671	240	0	2035.37	1916.5	652.08	0.03	0.32	498	509.72	498	102.21	0.01	0.2	100	100	0	1418.5	1537.37	773441	14.93	380	9752	100		Undefined	1579.66	1022.5
5	3	5	CrkII (Phospho-Tyr221)	124	5313	29669	240	0	1630.27	1517.5	559.14	0.03	0.34	498	516.2	498	225.43	0.02	0.44	100	99	0	1019.5	1132.27	609722	4.94	374	9769	100		Undefined	1320.17	826
5	4	5	eEF2K (Phospho-Ser366)	125	5916	29674	240	0	1828.6	1751.5	513.97	0.02	0.28	501	519.01	501	217.07	0.02	0.42	100	99	0	1250.5	1327.6	698527	6.03	382	9758	100		Undefined	1028.5	744.5
5	5	5	FAK (Phospho-Tyr397)	126	6505	29682	240	0	860.65	813	179.1	0.02	0.21	500	514.75	500	70.12	0.01	0.14	99	96	0	313	360.65	329629	4.93	383	9757	100		Undefined	686.52	633
5	6	5	Caspase 9 (Phospho-Thr125)	127	7106	29689	240	0	759.84	711.5	346.1	0.03	0.46	498	516.57	498	87.36	0.02	0.17	85	76	0	213.5	261.84	288740	2.78	380	9819	100		Undefined	705.67	690.5
5	7	5	MDM2 (Phospho-Ser166)	128	7721	29674	240	0	1308.47	1301	388.18	0	0.3	497	509.79	497	95.31	0.01	0.19	99	97	0	804	811.47	499837	8.38	382	9767	100		Undefined	730.19	656
5	8	5	Caspase 9 (Phospho-Tyr153)	129	8316	29686	240	0	2177.05	1948	866.05	0.05	0.4	497	522.84	497	571.69	0.02	1.09	97	70	0	1451	1680.05	829455	2.89	381	9745	100		Undefined	1656.65	1360.5
5	9	5	Caspase 9 (Phospho-Ser144)	130	8915	29692	240	0	1629.75	1556	557.61	0.02	0.34	497	526.34	497	308.92	0.02	0.59	97	88	0	1059	1132.75	624194	3.57	383	9790	100		Undefined	898.11	793
5	10	5	Caspase 9 (Phospho-Ser196)	131	9518	29678	240	0	8469.6	6016	5382.3	0.15	0.64	498	558.93	498	496.01	0.05	0.89	100	100	0	5518	7971.6	3193038	15.95	377	9731	100		Undefined	5468.54	1566.5
5	11	5	Caspase 3 (Phospho-Ser150)	132	10116	29693	240	0	1426.13	1396	361.87	0.01	0.25	498	539.24	498	296.99	0.03	0.55	99	81	0	898	928.13	543357	2.99	381	9743	100		Undefined	1081.3	857
5	12	5	ERK3 (Phospho-Ser189)	133	10722	29682	240	0	1942.86	1895	618	0.01	0.32	501	541.37	501	100.2	0.03	0.19	100	100	0	1394	1441.86	746057	13.99	384	9753	100		Undefined	859.72	800
5	13	5	ERK8 (Phospho-Thr175/Tyr177)	134	11310	29695	240	0	797.18	784	163.32	0.01	0.2	499	544.85	499	93.42	0.04	0.17	100	62	0	285	298.18	302131	2.7	379	9709	100		Undefined	714.1	675
5	14	5	PI3-kinase p85-subunit alpha/gamma (Phospho-Tyr467/Tyr199)	135	11925	29694	240	0	1680.15	1540	570.07	0.04	0.34	581	566.09	581	109.8	0.01	0.19	100	99	0	959	1099.15	641818	10.15	382	9794	100		Undefined	997.21	905
5	15	5	PI3-kinase p85-alpha (Phospho-Tyr607)	136	12514	29694	240	0	1052.77	963	257.95	0.04	0.25	587	563.53	587	95.04	0.02	0.17	99	94	0	376	465.77	404264	5.15	384	9747	100		Undefined	731.12	729
5	16	5	GSK3 beta (Ab-9)	137	13127	29696	240	0	881.99	876.5	200.46	0	0.23	586	562.23	586	109.37	0.02	0.19	85	61	0	290.5	295.99	335156	2.92	380	9775	100		Undefined	677.78	649.5
5	17	5	c-Jun (Ab-73)	138	13706	29690	240	0	31088.6	28850	13837	0.03	0.45	588	576.86	588	135.5	0.01	0.23	100	100	0	28262	30500.6	11782571	225.18	379	9743	100		Undefined	18534.5	1988.5
5	18	5	Elk-1 (Ab-383)	139	14319	29701	240	0	1056.01	1044	267.53	0	0.25	586	571.36	586	106.89	0.01	0.19	96	81	0	458	470.01	402340	4.53	381	9786	100		Undefined	682.65	681
5	19	5	PDK1 (Ab-241)	140	14911	29691	240	0	10817.4	8488	6059.68	0.11	0.56	590	568.23	590	88.26	0.02	0.16	100	100	0	7898	10227.4	4121421	116.13	381	9791	100		Undefined	6624.97	895.5
5	20	5	Raf1 (Ab-259)	141	15520	29696	240	0	1973.49	1781.5	892.48	0.04	0.45	596	586.64	596	92.5	0.01	0.16	100	100	0	1185.5	1377.49	749926	14.99	380	9796	100		Undefined	2408.7	1247
5	21	5	GSK3 alpha (Ab-21)	142	16117	29709	240	0	1513.01	1487	380.97	0.01	0.25	595	586.4	595	127.08	0.01	0.22	98	98	0	892	918.01	573431	7.29	379	9777	100		Undefined	935.65	873
5	22	5	MEK2 (Ab-394)	143	16718	29707	240	0	1425.41	1416	375.48	0	0.26	593	599.03	593	141.43	0	0.24	99	94	0	823	832.41	541657	5.84	380	9763	100		Undefined	822.29	735.5
5	23	5	NFkB-p65 (Ab-254)	144	17306	29703	240	0	1092.45	1075	196.34	0.01	0.18	594	616.88	594	281.48	0.02	0.46	87	38	0	481	498.45	416223	1.69	381	9787	100		Undefined	816.69	804.5
5	24	5	NFkB-p100/p52 (Ab-865)	145	17915	29701	240	0	10880.7	8848	7037.03	0.09	0.65	596	631.3	596	429.57	0.02	0.68	100	100	0	8252	10284.7	4145562	23.86	381	9811	100		Undefined	7350.89	834
5	25	5	NFkB-p100/p52 (Ab-869)	146	18515	29708	240	0	2075.28	1936.5	664.11	0.03	0.32	599	638.51	599	370.08	0.03	0.58	100	96	0	1337.5	1476.28	784455	3.88	378	9789	100		Undefined	1057.83	946
5	26	5	NFkB-p105/p50 (Ab-337)	147	19121	29718	240	0	1209.4	1181	285.75	0.01	0.24	599	629.81	599	100.89	0.02	0.16	100	95	0	582	610.4	459571	5.74	380	9732	100		Undefined	848.21	796.5
5	27	5	NFkB-p105/p50 (Ab-893)	148	19700	29706	240	0	1287.67	1074	2677.09	0.08	2.08	600	635.98	600	141.66	0.03	0.22	98	91	0	474	687.67	490601	4.6	381	9759	100		Undefined	792.51	786.5
5	28	5	NFkB-p105/p50 (Ab-907)	149	20309	29708	240	0	1143.37	1128	219.24	0.01	0.19	597	617.51	597	141.83	0.01	0.23	99	86	0	531	546.37	433338	3.71	379	9792	100		Undefined	734.19	715.5
5	29	5	Rel (Ab-503)	150	20924	29710	240	0	1532.08	1295	2922.75	0.07	1.91	596	596.41	596	81.83	0	0.14	99	98	0	699	936.08	582191	11.43	380	9791	100		Undefined	813.91	774
5	30	5	c-Jun (Ab-239)	151	21507	29721	240	0	1048.71	978.5	436.76	0.03	0.42	594	589.5	594	224.48	0	0.38	90	38	0	384.5	454.71	398509	2.05	380	9738	100		Undefined	708.51	701.5
5	31	5	c-Jun (Ab-243)	152	22107	29719	240	0	1549.96	1480	315.98	0.02	0.2	588	576.05	588	233.39	0.01	0.41	100	100	0	892	961.96	587434	4.17	379	10024	100		Undefined	1001.91	943
5	1	6	Smad3 (Phospho-Ser425)	122	4127	30259	240	0	2005.82	1920	694.58	0.02	0.35	510	535.97	510	72.34	0.02	0.13	100	100	0	1410	1495.82	760207	20.32	379	10243	100		Undefined	955.12	863
5	2	6	Trk B (Phospho-Tyr515)	123	4722	30276	240	0	2102.21	1810	1029.23	0.06	0.49	496	503.19	496	46.06	0.01	0.09	100	100	0	1314	1606.21	805145	34.71	383	10012	100		Undefined	1710.38	1172
5	3	6	CrkII (Phospho-Tyr221)	124	5318	30267	240	0	2130.42	1977.5	857.06	0.03	0.4	498	503.59	498	69.99	0	0.14	100	100	0	1479.5	1632.42	809560	23.24	380	9992	100		Undefined	1048.06	688
5	4	6	eEF2K (Phospho-Ser366)	125	5915	30275	240	0	1675.17	1528	601.37	0.04	0.36	500	515.14	500	155.56	0.01	0.3	100	100	0	1028	1175.17	639914	7.46	382	10015	100		Undefined	1381.88	856
5	5	6	FAK (Phospho-Tyr397)	126	6514	30288	240	0	1284.32	1176	363.1	0.04	0.28	499	507.78	499	65.79	0.01	0.13	100	99	0	677	785.32	486758	11.8	379	10035	100		Undefined	806.07	776.5
5	6	6	Caspase 9 (Phospho-Thr125)	127	7112	30298	240	0	756.32	700	127.46	0.03	0.17	500	511.9	500	80.74	0.01	0.16	98	82	0	200	256.32	286646	3.03	379	10070	100		Undefined	673.97	665
5	7	6	MDM2 (Phospho-Ser166)	128	7720	30271	240	0	1411.85	1401	333.07	0	0.24	498	508.6	498	83.11	0.01	0.16	100	99	0	903	913.85	536504	10.87	380	10029	100		Undefined	760.97	731
5	8	6	Caspase 9 (Phospho-Tyr153)	129	8316	30284	240	0	2092.45	1841	1026.84	0.06	0.49	496	521.09	496	526.27	0.02	1.01	97	70	0	1345	1596.45	799317	2.99	382	10000	100		Undefined	1658.85	1342.5
5	9	6	Caspase 9 (Phospho-Ser144)	130	8913	30290	240	0	1739.4	1647.5	675.36	0.02	0.39	497	513.14	497	128.49	0.01	0.25	100	100	0	1150.5	1242.4	660972	9.54	380	10037	100		Undefined	1037.28	863
5	10	6	Caspase 9 (Phospho-Ser196)	131	9521	30276	240	0	7943.43	6340	4184.34	0.1	0.53	498	537.68	498	395.06	0.03	0.73	100	100	0	5842	7445.43	3026445	18.75	381	10051	100		Undefined	5823.22	2270
5	11	6	Caspase 3 (Phospho-Ser150)	132	10123	30287	240	0	1848.69	1749	591.95	0.02	0.32	500	538	500	99.73	0.03	0.19	100	99	0	1249	1348.69	700652	13.14	379	10020	100		Undefined	972.35	838.5
5	12	6	ERK3 (Phospho-Ser189)	133	10723	30296	240	0	1282.38	1235	322.04	0.02	0.25	500	536.26	500	89.94	0.03	0.17	100	100	0	735	782.38	488585	8.3	381	10037	100		Undefined	871.64	824
5	13	6	ERK8 (Phospho-Thr175/Tyr177)	134	11315	30292	240	0	859.59	831	163.27	0.01	0.19	501	542.51	501	89.43	0.03	0.16	99	87	0	330	358.59	330082	3.55	384	9995	100		Undefined	747.31	751.5
5	14	6	PI3-kinase p85-subunit alpha/gamma (Phospho-Tyr467/Tyr199)	135	11915	30300	240	0	1025.5	995	221.4	0.01	0.22	568	560.13	568	99.26	0.01	0.18	100	95	0	427	457.5	388666	4.69	379	10071	100		Undefined	858.42	806
5	15	6	PI3-kinase p85-alpha (Phospho-Tyr607)	136	12526	30289	240	0	1096.35	1043.5	437.58	0.02	0.4	587	565.42	587	92.76	0.02	0.16	98	88	0	456.5	509.35	414420	5.72	378	9976	100		Undefined	758.03	723
5	16	6	GSK3 beta (Ab-9)	137	13099	30302	240	0	914.86	905	163.98	0	0.18	590	572.4	590	112.71	0.01	0.2	94	65	0	315	324.86	345817	3.04	378	10016	100		Undefined	772.8	740
5	17	6	c-Jun (Ab-73)	138	13713	30289	240	0	33695.2	29723.5	15566.3	0.05	0.46	590	583.08	590	368.78	0.01	0.63	100	100	0	29133.5	33105.2	12602012	89.79	374	10071	100		Undefined	23211.3	8037.5
5	18	6	Elk-1 (Ab-383)	139	14314	30305	240	0	1049.41	996	242.62	0.02	0.23	589	582.77	589	365.15	0	0.63	62	14	0	407	460.41	400873	1.28	382	10058	100		Undefined	788.41	748
5	19	6	PDK1 (Ab-241)	140	14920	30302	240	0	10344.8	8606	5318.62	0.08	0.51	593	574.99	593	90.32	0.01	0.16	100	99	0	8013	9751.75	3931006	108.17	380	10083	100		Undefined	6699.55	984
5	20	6	Raf1 (Ab-259)	141	15522	30302	240	0	1838.82	1645	851.38	0.05	0.46	596	582.72	596	95.48	0.01	0.16	100	100	0	1049	1242.82	704268	13.16	383	10050	100		Undefined	2201.99	1352
5	21	6	GSK3 alpha (Ab-21)	142	16124	30311	240	0	1539.66	1505	370.18	0.01	0.24	602	627.1	602	137.71	0.02	0.22	100	98	0	903	937.66	586611	6.63	381	10021	100		Undefined	1062.09	912.5
5	22	6	MEK2 (Ab-394)	143	16718	30308	240	0	1481.65	1338.5	545.92	0.04	0.37	607	647.45	607	150.92	0.03	0.23	98	93	0	731.5	874.65	557102	5.53	376	10016	100		Undefined	1141.48	804
5	23	6	NFkB-p65 (Ab-254)	144	17318	30310	240	0	1120.9	1083	273.8	0.01	0.24	598	610.59	598	276.19	0.01	0.45	82	43	0	485	522.9	423701	1.85	378	10038	100		Undefined	808.8	749.5
5	24	6	NFkB-p100/p52 (Ab-865)	145	17916	30305	240	0	10517.4	8966	5437.48	0.07	0.52	597	617.85	597	419.45	0.01	0.68	100	100	0	8369	9920.4	4017646	23.6	382	10040	100		Undefined	7403.93	912
5	25	6	NFkB-p100/p52 (Ab-869)	146	18519	30309	240	0	1741.44	1616	533.23	0.03	0.31	599	636.63	599	362.24	0.03	0.57	98	77	0	1017	1142.44	658265	3.05	378	10023	100		Undefined	1085.49	855
5	26	6	NFkB-p105/p50 (Ab-337)	147	19114	30313	240	0	1156.29	1083.5	274.51	0.03	0.24	599	620.71	599	168.5	0.02	0.27	97	85	0	484.5	557.29	441701	3.18	382	9978	100		Undefined	887.77	843
5	27	6	NFkB-p105/p50 (Ab-893)	148	19711	30315	240	0	1096.75	989	578.1	0.04	0.53	600	622.86	600	136	0.02	0.22	99	76	0	389	496.75	417862	3.48	381	10042	100		Undefined	780.09	763.5
5	28	6	NFkB-p105/p50 (Ab-907)	149	20311	30304	240	0	1200.07	1193	260.76	0	0.22	599	636.71	599	170.56	0.03	0.27	96	81	0	594	601.07	457225	3.3	381	10019	100		Undefined	762.97	708
5	29	6	Rel (Ab-503)	150	20910	30318	240	0	1447.94	1366	329.17	0.03	0.23	598	628.13	598	147.02	0.02	0.23	99	98	0	768	849.94	548770	5.58	379	10048	100		Undefined	798.13	775
5	30	6	c-Jun (Ab-239)	151	21514	30318	240	0	1133.6	1146	224.35	0	0.2	591	581.81	591	204.1	0.01	0.35	94	68	0	555	542.6	428499	2.7	378	10028	100		Undefined	696.38	694
5	31	6	c-Jun (Ab-243)	152	22113	30318	240	0	1580.13	1497	316.54	0.02	0.2	593	586.1	593	208.71	0.01	0.36	100	99	0	904	987.13	598868	4.76	379	10284	100		Undefined	1039.64	932
6	1	1	JunB (Ab-79)	153	4094	31766	240	0	2112.35	1938	708.31	0.04	0.34	510	535.21	510	77.52	0.02	0.14	100	100	0	1428	1602.35	804804	20.34	381	10243	100		Undefined	1189.13	779
6	2	1	JunB (Ab-259)	154	4698	31775	240	0	1308.24	1215	525.19	0.03	0.4	499	507.83	499	59.38	0.01	0.12	100	99	0	716	809.24	494515	13.48	378	10002	100		Undefined	867.24	671
6	3	1	JunD (Ab-255)	155	5299	31771	240	0	1176.24	1120	805.52	0.02	0.68	497	506.49	497	68.85	0.01	0.14	99	96	0	623	679.24	445796	9.73	379	9987	100		Undefined	693.88	619
6	4	1	Myc (Ab-58)	156	5889	31773	240	0	1824.11	1813	397.1	0	0.22	497	524.26	497	112.71	0.02	0.21	99	99	0	1316	1327.11	693160	11.53	380	9965	100		Undefined	874.22	705
6	5	1	Myc (Ab-358)	157	6493	31772	240	0	15126.5	14526.5	5644.11	0.02	0.37	496	524.02	496	234.01	0.02	0.45	100	100	0	14030.5	14630.5	5778311	62.4	382	9991	100		Undefined	6994.88	2871
6	6	1	Myc (Ab-373)	158	7092	31776	240	0	1132.85	1093.5	299.11	0.02	0.26	495	523.62	495	247.2	0.02	0.47	91	60	0	598.5	637.85	432747	2.46	382	9988	100		Undefined	810.38	700
6	7	1	STAT1 (Ab-701)	159	7694	31771	240	0	1001.73	965	438.66	0.02	0.44	495	513.99	495	176.27	0.02	0.34	92	68	0	470	506.73	381660	2.77	381	9982	100		Undefined	645.69	616.5
6	8	1	STAT3 (Ab-705)	160	8286	31769	240	0	1906.43	1817	633.17	0.02	0.33	496	519.38	496	88.7	0.02	0.17	100	99	0	1321	1410.43	718724	15.64	377	9957	100		Undefined	767.89	674
6	9	1	STAT3 (Ab-727)	161	8881	31768	240	0	1450.34	1346	496.62	0.03	0.34	495	519.53	495	85.16	0.02	0.16	100	100	0	851	955.34	548229	10.93	378	10027	100		Undefined	780.73	708
6	10	1	STAT4 (Ab-693)	162	9490	31778	240	0	1020.89	968	479.61	0.02	0.47	495	529.06	495	78.57	0.03	0.15	98	96	0	473	525.89	384876	6.26	377	10054	100		Undefined	687.42	663
6	11	1	STAT5A (Ab-694)	163	10101	31789	240	0	946.85	883	518.31	0.03	0.55	501	552.67	501	367.89	0.04	0.67	60	1	0	382	445.85	359802	1.07	380	9993	100		Undefined	735.54	707.5
6	12	1	STAT5A (Ab-780)	164	10697	31776	240	0	47521	42991	20172.5	0.04	0.42	508	559.14	508	368.26	0.04	0.66	100	100	0	42483	47013	18105504	127.53	381	9989	100		Undefined	6972.3	842.5
6	13	1	STAT6 (Ab-641)	165	11295	31774	240	0	1005.71	999	261.35	0	0.26	593	619.6	593	236.51	0.02	0.38	71	38	0	406	412.71	385186	1.63	383	10134	100		Undefined	715.61	693
6	14	1	STAT6 (Ab-645)	166	11894	31776	240	0	10434.4	9259.5	4779.38	0.05	0.46	511	570.12	511	154.35	0.05	0.27	100	100	0	8748.5	9923.37	3985930	63.91	382	10021	100		Undefined	4355.03	914.5
6	15	1	CREB (Ab-133)	167	12499	31783	240	0	1154.96	1101	265.32	0.02	0.23	498	540.71	498	91	0.04	0.17	100	99	0	603	656.96	440039	6.75	381	10007	100		Undefined	759.3	730
6	16	1	Akt (Ab-473)	168	13094	31787	240	0	1176.04	1192.5	251.62	0.01	0.21	511	552.55	511	95.37	0.03	0.17	100	99	0	681.5	665.04	446894	6.54	380	9996	100		Undefined	966.81	832
6	17	1	Akt (Ab-308)	169	13691	31789	240	0	1584.72	1466	631.35	0.03	0.4	567.5	557.57	567.5	94.8	0.01	0.17	100	99	0	898.5	1017.22	603779	10.84	381	9972	100		Undefined	987.15	767.5
6	18	1	PTEN (Ab-380/382/383)	170	14290	31790	240	0	3452.03	2969	1792.34	0.07	0.52	582	564.33	582	149.97	0.01	0.27	100	100	0	2387	2870.03	1308320	19.25	379	9996	100		Undefined	1801.8	791
6	19	1	BCL-2 (Ab-56)	171	14892	31778	240	0	1332.03	1215	683.04	0.04	0.51	594	574.47	594	144.91	0.01	0.25	98	85	0	621	738.03	504841	5.23	379	10002	100		Undefined	918.24	795
6	20	1	BCL-2 (Ab-70)	172	15482	31785	240	0	1062.08	986	1230.11	0.03	1.16	597	582.21	597	127.15	0.01	0.22	91	68	0	389	465.08	406778	3.77	383	9976	100		Undefined	719.73	715
6	21	1	BCL-XL (Ab-62)	173	16092	31790	240	0	129532	119450	49279.3	0.04	0.38	595	603.47	595	891.12	0.01	1.48	100	99	0	118856	128937	49222068	144.68	380	10046	100		Undefined	11841.2	1062
6	22	1	BAD (Ab-112)	174	16701	31788	240	0	1527.78	1477.5	547.34	0.01	0.36	596	636.62	596	967.2	0.03	1.52	35	2	0	881.5	931.78	580558	0.92	380	10009	100		Undefined	876.34	831.5
6	23	1	BAD (Ab-136)	175	17295	31793	240	0	1145.66	1101.5	277.79	0.02	0.24	596	644.01	596	502.49	0.03	0.78	50	4	0	505.5	549.66	439932	1	384	9888	100		Undefined	754.39	715
6	24	1	BAD (Ab-155)	176	17858	31802	240	0	1031.99	1040.5	274.56	0	0.27	596	634.42	596	602.95	0.03	0.95	27	1	0	444.5	435.99	390093	0.66	378	10003	100		Undefined	751.1	695.5
6	25	1	Estrogen Receptor-alpha (Ab-167)	177	18500	31802	240	0	1129.66	1024.5	1048	0.04	0.93	596	629.9	596	811.45	0.02	1.29	12	1	0	428.5	533.66	429270	0.62	380	10061	100		Undefined	736.7	695
6	26	1	HER2 (Ab-877)	178	19085	31800	240	0	1124.17	1099	211.72	0.01	0.19	593	593	593	572.78	0	0.97	36	1	0	506	531.17	426061	0.93	379	9967	100		Undefined	738.53	707
6	27	1	FAK (Ab-861)	179	19688	31807	240	0	1235.64	1052	1309.15	0.07	1.06	592	580.93	592	75.32	0.01	0.13	97	89	0	460	643.64	468306	8.69	379	10017	100		Undefined	684	676.5
6	28	1	VEGFR2 (Ab-951)	180	20290	31798	240	0	35424.1	27713	25860.7	0.11	0.73	592	578.06	592	77.93	0.01	0.13	100	100	0	27121	34832.1	13354899	447.15	377	9989	100		Undefined	24152.5	912
6	29	1	IGF-1R (Ab-1161)	181	20884	31805	240	0	909.43	889.5	239.72	0.01	0.26	595	591.31	595	106.3	0	0.18	82	59	0	294.5	314.43	347401	2.99	382	9960	100		Undefined	667.77	624
6	30	1	Integrin beta-3 (Ab-773)	182	21485	31810	240	0	1382.46	1289	342.65	0.03	0.25	594	583.48	594	140.72	0.01	0.24	100	98	0	695	788.46	525334	5.68	380	9988	100		Undefined	762.39	717
6	31	1	p53 (Ab-6)	183	22082	31812	240	0	998.77	976	280.51	0.01	0.28	588	572.7	588	130.82	0.01	0.23	81	73	0	388	410.77	382529	3.26	383	10221	100		Undefined	642.27	612
6	1	2	JunB (Ab-79)	153	4085	32356	240	0	2113.97	1931	792.8	0.04	0.38	512	537.19	512	59.45	0.02	0.11	100	99	0	1419	1601.97	807538	26.52	382	10025	100		Undefined	1209.61	693.5
6	2	2	JunB (Ab-259)	154	4695	32365	240	0	1249.72	1203.5	319.41	0.02	0.26	501	514.73	501	51.11	0.01	0.1	100	100	0	702.5	748.72	479892	14.38	384	9782	100		Undefined	885.28	680
6	3	2	JunD (Ab-255)	155	5293	32370	240	0	1111.54	1037	434.19	0.03	0.39	497	507.89	497	52.56	0.01	0.1	100	100	0	540	614.54	421274	11.48	379	9768	100		Undefined	649.77	616
6	4	2	Myc (Ab-58)	156	5898	32359	240	0	1764.28	1744	447.84	0.01	0.25	497	517.53	497	161.75	0.02	0.31	100	98	0	1247	1267.28	665135	7.71	377	9717	100		Undefined	761.24	672
6	5	2	Myc (Ab-358)	157	6491	32364	240	0	14083.6	13347	5939.93	0.02	0.42	499	536.01	499	278.97	0.03	0.52	100	100	0	12848	13584.6	5365865	48.56	381	9689	100		Undefined	6258.19	2165
6	6	2	Myc (Ab-373)	158	7079	32370	240	0	1124.54	1095.5	250.59	0.01	0.22	497	527.61	497	217.34	0.03	0.41	99	77	0	598.5	627.54	425077	2.75	378	9734	100		Undefined	749.57	698.5
6	7	2	STAT1 (Ab-701)	159	7690	32370	240	0	882.68	870	190.91	0.01	0.22	495	513.01	495	68.55	0.02	0.13	99	97	0	375	387.68	334534	5.39	379	9743	100		Undefined	636.06	615.5
6	8	2	STAT3 (Ab-705)	160	8283	32364	240	0	1797.43	1700	550.31	0.02	0.31	496	519.74	496	70.5	0.02	0.14	100	99	0	1204	1301.43	686618	18.12	382	9747	100		Undefined	808.6	698.5
6	9	2	STAT3 (Ab-727)	161	8893	32369	240	0	1566.06	1407	1841.6	0.05	1.18	498	529.67	498	86.15	0.03	0.16	100	100	0	909	1068.06	591971	12.03	378	9808	100		Undefined	722.73	688
6	10	2	STAT4 (Ab-693)	162	9497	32381	240	0	981.14	956	221.61	0.01	0.23	496	530.62	496	92.44	0.03	0.17	100	96	0	460	485.14	373813	4.87	381	9757	100		Undefined	757.07	710.5
6	11	2	STAT5A (Ab-694)	163	10100	32382	240	0	889.01	883	156.28	0	0.18	501	580.48	501	640.25	0.06	1.1	4	0	0	382	388.01	337824	0.48	380	9665	100		Undefined	729.6	714.5
6	12	2	STAT5A (Ab-780)	164	10689	32377	240	0	42595.9	38191.5	18467.8	0.05	0.43	577	633.39	577	890.94	0.04	1.41	99	99	0	37614.5	42018.9	16186440	47.1	380	9726	100		Undefined	10713.9	1214
6	13	2	STAT6 (Ab-641)	165	11286	32431	240	0	1288.33	1281	387.87	0	0.3	604	682.52	604	565.43	0.05	0.83	65	8	0	677	684.33	492141	1.07	382	9768	100		Undefined	1155.25	1130.5
6	14	2	STAT6 (Ab-645)	166	11892	32378	240	0	9669.93	8711	3536.46	0.05	0.37	569	629.25	569	283.5	0.04	0.45	100	100	0	8142	9100.93	3635893	31.89	376	9797	100		Undefined	5475.79	959
6	15	2	CREB (Ab-133)	167	12495	32379	240	0	1159.26	1103	397.56	0.02	0.34	501	594.17	501	4235.08	0.07	7.13	0	0	0	602	658.26	437042	0.13	377	9733	100		Undefined	771.28	725
6	16	2	Akt (Ab-473)	168	13083	32388	240	0	1151.43	1001	2543.97	0.06	2.21	512	608.08	512	4244.64	0.07	6.98	0	0	0	489	639.43	438695	0.13	381	9689	100		Undefined	887.69	738
6	17	2	Akt (Ab-308)	169	13684	32381	240	0	1589.51	1458	819.19	0.04	0.52	581	559.91	581	99.84	0.02	0.18	100	100	0	877	1008.51	605604	10.31	381	9735	100		Undefined	984.38	758
6	18	2	PTEN (Ab-380/382/383)	170	14285	32387	240	0	3465.7	2867	2093.77	0.08	0.6	591	568.73	591	169.72	0.02	0.3	100	100	0	2276	2874.7	1313500	17.07	379	9729	100		Undefined	1429.85	848
6	19	2	BCL-2 (Ab-56)	171	14881	32383	240	0	1188.92	1151	330.34	0.01	0.28	594	576.58	594	169.87	0.01	0.29	98	81	0	557	594.92	452980	3.6	381	9792	100		Undefined	1058.25	857
6	20	2	BCL-2 (Ab-70)	172	15494	32374	240	0	1034.6	985	403.81	0.02	0.39	595	576.58	595	123.34	0.01	0.21	94	83	0	390	439.6	395218	3.71	382	9785	100		Undefined	737.23	706.5
6	21	2	BCL-XL (Ab-62)	173	16092	32388	240	0	119718	113130	42873	0.02	0.36	596	598.98	596	349.49	0	0.58	100	100	0	112534	119122	45013852	340.84	376	9735	100		Undefined	21029.7	1122.5
6	22	2	BAD (Ab-112)	174	16685	32388	240	0	1488.59	1465	360.04	0.01	0.24	595	636.99	595	654.21	0.03	1.03	69	7	0	870	893.59	558220	1.3	375	9756	100		Undefined	943.32	814
6	23	2	BAD (Ab-136)	175	17289	32391	240	0	1150.58	1065.5	528.11	0.03	0.46	593	641.05	593	587.52	0.03	0.92	31	3	0	472.5	557.58	437221	0.87	380	9800	100		Undefined	765.58	743
6	24	2	BAD (Ab-155)	176	17898	32393	240	0	1051.37	997	309.53	0.02	0.29	597	615.97	597	203.62	0.01	0.33	84	46	0	400	454.37	397419	2.14	378	9792	100		Undefined	763.15	737
6	25	2	Estrogen Receptor-alpha (Ab-167)	177	18490	32394	240	0	1064.3	1003	248.16	0.03	0.23	598	599.46	598	80.57	0	0.13	96	94	0	405	466.3	404434	5.77	380	9700	100		Undefined	729.66	694
6	26	2	HER2 (Ab-877)	178	19078	32397	240	0	1036.31	988.5	266.78	0.02	0.26	596	589.25	596	82.48	0	0.14	98	97	0	392.5	440.31	393799	5.42	380	9772	100		Undefined	712.55	692
6	27	2	FAK (Ab-861)	179	19688	32404	240	0	1098.26	1077.5	367.48	0.01	0.33	596	579.04	596	77.22	0.01	0.13	98	90	0	481.5	502.26	417340	6.72	380	9776	100		Undefined	704.32	693
6	28	2	VEGFR2 (Ab-951)	180	20287	32399	240	0	35114.1	27355.5	25540.8	0.11	0.73	596	583.91	596	68.78	0.01	0.12	100	100	0	26759.5	34518.1	13273145	502.04	378	9748	100		Undefined	30174.6	1082.5
6	29	2	IGF-1R (Ab-1161)	181	20882	32396	240	0	930.26	906	186.67	0.01	0.2	594	579.87	594	66.13	0.01	0.11	99	95	0	312	336.26	355358	5.3	382	9733	100		Undefined	700.44	695
6	30	2	Integrin beta-3 (Ab-773)	182	21480	32406	240	0	1453.26	1445	345.53	0	0.24	595	580.47	595	67.82	0.01	0.12	100	99	0	850	858.26	550785	12.87	379	9786	100		Undefined	788.12	724
6	31	2	p53 (Ab-6)	183	22084	32403	240	0	968.86	901	497.53	0.03	0.51	583	566.99	583	78.15	0.01	0.14	95	87	0	318	385.86	369134	5.14	381	9964	100		Undefined	671.39	625
6	1	3	JunB (Ab-79)	153	4092	32964	240	0	2144.57	2050.5	671.11	0.02	0.31	519	553.34	519	68.87	0.03	0.12	100	100	0	1531.5	1625.57	823514	23.11	384	9985	100		Undefined	1250.66	785.5
6	2	3	JunB (Ab-259)	154	4687	32978	240	0	1368.73	1292	456.85	0.03	0.33	507	539.5	507	75.19	0.03	0.14	100	99	0	785	861.73	520116	11.03	380	9745	100		Undefined	989.92	805.5
6	3	3	JunD (Ab-255)	155	5294	32972	240	0	1071.03	1069	251.8	0	0.24	499	508.45	499	56.32	0.01	0.11	99	99	0	570	572.03	410206	9.99	383	9794	100		Undefined	672.11	603.5
6	4	3	Myc (Ab-58)	156	5899	32959	240	0	1716.29	1677	410.18	0.01	0.24	498	510.91	498	87.02	0.01	0.17	100	100	0	1179	1218.29	643609	13.85	375	9764	100		Undefined	757.57	654
6	5	3	Myc (Ab-358)	157	6490	32967	240	0	14155.3	13850.5	5004.54	0.01	0.35	500	534	500	251.45	0.03	0.47	100	99	0	13350.5	13655.3	5379017	54.17	380	9720	100		Undefined	6070.57	2064.5
6	6	3	Myc (Ab-373)	158	7083	32970	240	0	1135.11	1104	248.89	0.01	0.22	498	519.52	498	155.9	0.02	0.3	100	94	0	606	637.11	431343	3.95	380	9708	100		Undefined	767.45	687
6	7	3	STAT1 (Ab-701)	159	7683	32965	240	0	898.19	870.5	249.29	0.01	0.28	498	514.04	498	62.95	0.01	0.12	98	96	0	372.5	400.19	344904	6.1	384	9757	100		Undefined	602.84	608.5
6	8	3	STAT3 (Ab-705)	160	8283	32967	240	0	1779.3	1635	615.04	0.04	0.35	499	519.61	499	67.29	0.02	0.13	100	100	0	1136	1280.3	676135	18.72	380	9751	100		Undefined	793.28	662
6	9	3	STAT3 (Ab-727)	161	8886	32974	240	0	1459.04	1349	589.06	0.03	0.4	499	527.16	499	80.89	0.02	0.15	100	99	0	850	960.04	557353	11.52	382	9790	100		Undefined	757.25	674.5
6	10	3	STAT4 (Ab-693)	162	9492	32972	240	0	1001.15	946	267.27	0.02	0.27	497	530.6	497	98.13	0.03	0.18	98	92	0	449	504.15	383442	4.8	383	9747	100		Undefined	658.8	629
6	11	3	STAT5A (Ab-694)	163	10082	32959	240	0	820.38	772	204.13	0.03	0.25	517	592.04	517	388.38	0.06	0.66	26	1	0	255	303.38	310102	0.59	378	9803	100		Undefined	750.64	707.5
6	12	3	STAT5A (Ab-780)	164	10690	32975	240	0	45935.8	39484.5	21730.4	0.07	0.47	524	634.92	524	843.87	0.08	1.33	100	100	0	38960.5	45411.8	17363720	53.68	378	9764	100		Undefined	10008.5	1242
6	13	3	STAT6 (Ab-641)	165	11288	32976	240	0	979.55	983	188.84	0	0.19	538	577.25	538	170.24	0.03	0.29	91	62	0	445	441.55	371251	2.36	379	9627	100		Undefined	710.46	687
6	14	3	STAT6 (Ab-645)	166	11886	32978	240	0	10249.5	8897	4243.39	0.06	0.41	505	558.6	505	168.15	0.04	0.3	100	100	0	8392	9744.51	3884566	57.63	379	9772	100		Undefined	4722.67	1162
6	15	3	CREB (Ab-133)	167	12495	32979	240	0	1187.24	1148	292.78	0.01	0.25	502	593.18	502	4217.73	0.07	7.11	0	0	0	646	685.24	449965	0.14	379	9819	100		Undefined	737.72	693
6	16	3	Akt (Ab-473)	168	13116	32967	240	0	1212.03	1157	319.2	0.02	0.26	511	558.02	511	126.75	0.04	0.23	100	98	0	646	701.03	460573	5.16	380	9734	100		Undefined	1082.74	925
6	17	3	Akt (Ab-308)	169	13690	32980	240	0	1552.62	1468	458.26	0.02	0.3	581	563.28	581	110.53	0.01	0.2	100	99	0	887	971.62	588444	8.95	379	9683	100		Undefined	959.38	778
6	18	3	PTEN (Ab-380/382/383)	170	14282	32985	240	0	3368.21	2675	2286.85	0.1	0.68	588	569.06	588	131.76	0.01	0.23	100	100	0	2087	2780.21	1290026	21.24	383	9719	100		Undefined	1566.03	817
6	19	3	BCL-2 (Ab-56)	171	14883	32985	240	0	1216.41	1186	285.13	0.01	0.23	588	569.47	588	121.58	0.01	0.21	100	98	0	598	628.41	467101	5.32	384	9782	100		Undefined	987.55	808
6	20	3	BCL-2 (Ab-70)	172	15493	32988	240	0	1030.36	1008	216.54	0.01	0.21	591	571.64	591	94.38	0.01	0.17	98	94	0	417	439.36	390506	4.86	379	9826	100		Undefined	712.15	721
6	21	3	BCL-XL (Ab-62)	173	16093	32989	240	0	129403	116065	49117	0.05	0.38	594	601.47	594	317.53	0.01	0.53	100	100	0	115471	128809	49043920	405.64	379	9772	100		Undefined	20577.6	1058
6	22	3	BAD (Ab-112)	174	16692	32988	240	0	1430.1	1400	364.74	0.01	0.26	594	630.47	594	473.9	0.03	0.75	86	34	0	806	836.1	539148	1.69	377	9774	100		Undefined	966.06	812.5
6	23	3	BAD (Ab-136)	175	17293	32996	240	0	1125.25	1082	334.79	0.02	0.3	593	622.26	593	365.39	0.02	0.59	67	23	0	489	532.25	428720	1.38	381	9730	100		Undefined	724.98	710.5
6	24	3	BAD (Ab-155)	176	17890	33011	240	0	1002.87	965	271.98	0.02	0.27	594	612.6	594	152.47	0.01	0.25	85	55	0	371	408.87	382094	2.56	381	9733	100		Undefined	717.69	713
6	25	3	Estrogen Receptor-alpha (Ab-167)	177	18486	33001	240	0	1042.91	1002	224.76	0.02	0.22	594	605.02	594	135.49	0.01	0.22	95	75	0	408	448.91	397349	3.23	381	9723	100		Undefined	678.95	700
6	26	3	HER2 (Ab-877)	178	19083	33008	240	0	1038.42	983	220.24	0.02	0.21	595	593.75	595	92.42	0	0.16	99	95	0	388	443.42	393562	4.81	379	9783	100		Undefined	740.3	707.5
6	27	3	FAK (Ab-861)	179	19681	33004	240	0	1132.7	1137	263.8	0	0.23	596	599.79	596	77.91	0	0.13	99	94	0	541	536.7	432690	6.84	382	9742	100		Undefined	735.65	714.5
6	28	3	VEGFR2 (Ab-951)	180	20285	33004	240	0	43139.2	34382.5	24951.2	0.1	0.58	598	608.11	598	108.15	0.01	0.18	100	100	0	33784.5	42541.2	16479192	393.28	382	9742	100		Undefined	19054.2	1042.5
6	29	3	IGF-1R (Ab-1161)	181	20880	33004	240	0	908.71	888	169.26	0.01	0.19	597	595.03	597	101.27	0	0.17	98	70	0	291	311.71	345309	3.1	380	9746	100		Undefined	718.44	705
6	30	3	Integrin beta-3 (Ab-773)	182	21474	33018	240	0	1354.98	1162.5	866.39	0.07	0.64	595	580.61	595	62.89	0.01	0.11	100	98	0	567.5	759.98	514894	12.31	380	9748	100		Undefined	827.94	788
6	31	3	p53 (Ab-6)	183	22075	32996	240	0	1027.45	945	1111.75	0.04	1.08	526	551.03	526	106.12	0.02	0.19	91	76	0	419	501.45	392484	4.49	382	10030	100		Undefined	683.93	612
6	1	4	JunB (Ab-79)	153	4097	33554	240	0	2187.87	2068	793.77	0.02	0.36	509	535.32	509	63.37	0.02	0.12	100	99	0	1559	1678.87	831390	26.08	380	9982	100		Undefined	1216.51	772
6	2	4	JunB (Ab-259)	154	4691	33561	240	0	1199.66	1194	310.3	0	0.26	504	529.13	504	69.34	0.02	0.13	99	99	0	690	695.66	455869	9.67	380	9692	100		Undefined	795.28	589.5
6	3	4	JunD (Ab-255)	155	5288	33575	240	0	1069.4	1079.5	261.13	0	0.24	499	509	499	58.42	0.01	0.11	99	99	0	580.5	570.4	406371	9.59	380	9711	100		Undefined	695.06	679
6	4	4	Myc (Ab-58)	156	5886	33565	240	0	1773.35	1678	510.05	0.02	0.29	499	518.05	499	169.81	0.02	0.33	100	99	0	1179	1274.35	679194	7.39	383	9771	100		Undefined	851.15	704
6	5	4	Myc (Ab-358)	157	6487	33566	240	0	13289	12684.5	5193.59	0.02	0.39	498	542.27	498	299.47	0.04	0.55	100	100	0	12186.5	12791	5049821	42.56	380	9743	100		Undefined	5961.6	2306
6	6	4	Myc (Ab-373)	158	7075	33559	240	0	1145.52	1133.5	290.3	0	0.25	496	516.78	496	150.41	0.02	0.29	98	92	0	637.5	649.52	430714	4.18	376	9720	100		Undefined	811.65	703
6	7	4	STAT1 (Ab-701)	159	7677	33575	240	0	884.21	886	210.39	0	0.24	497	513.11	497	107.26	0.01	0.21	95	71	0	389	387.21	336000	3.46	380	9762	100		Undefined	605.32	585.5
6	8	4	STAT3 (Ab-705)	160	8277	33562	240	0	1736.54	1713	494.39	0.01	0.28	500	522.96	500	107.52	0.02	0.21	100	96	0	1213	1236.54	658149	11.29	379	9769	100		Undefined	915.79	659
6	9	4	STAT3 (Ab-727)	161	8884	33576	240	0	1402.6	1385	356.28	0.01	0.25	500	527.74	500	79.53	0.02	0.15	100	99	0	885	902.6	537196	11	383	9764	100		Undefined	734.24	678
6	10	4	STAT4 (Ab-693)	162	9487	33582	240	0	1015.53	987	285.27	0.01	0.28	500	542.06	500	129.1	0.04	0.24	96	85	0	487	515.53	387934	3.67	382	9828	100		Undefined	696.79	629
6	11	4	STAT5A (Ab-694)	163	10122	33603	240	0	1310.74	1303.5	304.61	0	0.23	573	609.71	573	312.25	0.03	0.51	95	58	0	730.5	737.74	503325	2.25	384	9804	100		Undefined	1201.48	1152.5
6	12	4	STAT5A (Ab-780)	164	10686	33574	240	0	47140.4	40383	23509.3	0.07	0.5	561	608.38	561	424.3	0.04	0.7	100	100	0	39822	46579.4	17960476	109.67	381	9657	100		Undefined	6061.44	913
6	13	4	STAT6 (Ab-641)	165	11288	33585	240	0	1050.95	939	1682.14	0.05	1.6	504	554.09	504	143.05	0.04	0.26	93	83	0	435	546.95	397259	3.47	378	9767	100		Undefined	678.98	632
6	14	4	STAT6 (Ab-645)	166	11887	33577	240	0	10494.5	9402	4195.33	0.05	0.4	507	560.57	507	206.85	0.04	0.37	100	100	0	8895	9987.5	3998406	48.02	381	9760	100		Undefined	4116.65	1113.5
6	15	4	CREB (Ab-133)	167	12492	33573	240	0	1184.79	1076	1047.25	0.04	0.88	500	544.74	500	136.1	0.04	0.25	99	94	0	576	684.79	453776	4.7	383	9770	100		Undefined	802.98	709.5
6	16	4	Akt (Ab-473)	168	13094	33581	240	0	1069.1	1008	208.72	0.03	0.2	512	554.86	512	116.2	0.03	0.21	100	97	0	496	557.1	408395	4.43	382	9734	100		Undefined	910.48	822.5
6	17	4	Akt (Ab-308)	169	13676	33588	240	0	1548.63	1462	549.97	0.02	0.36	589	571.08	589	106.47	0.01	0.19	100	97	0	873	959.63	583833	9.18	377	9726	100		Undefined	967.71	803.5
6	18	4	PTEN (Ab-380/382/383)	170	14276	33583	240	0	3075.91	2635	1613.28	0.07	0.52	592	585.3	592	538.97	0	0.92	99	91	0	2043	2483.91	1178073	4.62	383	9738	100		Undefined	1802.9	1021.5
6	19	4	BCL-2 (Ab-56)	171	14879	33584	240	0	1228.11	1121	518.13	0.04	0.42	586	567.67	586	164.43	0.01	0.29	98	84	0	535	642.11	465454	4.02	379	9758	100		Undefined	918.75	825.5
6	20	4	BCL-2 (Ab-70)	172	15480	33589	240	0	1085.77	1003	276.52	0.03	0.25	589	567.6	589	90.86	0.02	0.16	98	91	0	414	496.77	409337	5.7	377	9770	100		Undefined	677.61	691.5
6	21	4	BCL-XL (Ab-62)	173	16085	33591	240	0	129837	115068	51942.8	0.05	0.4	594	592.97	594	243.3	0	0.41	100	100	0	114474	129243	49337896	531.21	380	9763	100		Undefined	15810	1089
6	22	4	BAD (Ab-112)	174	16683	33591	240	0	1484.34	1477	399.67	0	0.27	594	610.6	594	316.65	0.01	0.52	97	71	0	883	890.34	565533	2.76	381	9752	100		Undefined	944.19	791
6	23	4	BAD (Ab-136)	175	17282	33586	240	0	1140.1	1104	271.37	0.01	0.24	593	615.35	593	318.89	0.02	0.52	81	31	0	511	547.1	435517	1.65	382	9714	100		Undefined	791.83	718
6	24	4	BAD (Ab-155)	176	17886	33589	240	0	1075.31	1030	706.26	0.02	0.66	593	607.9	593	101.19	0.01	0.17	98	85	0	437	482.31	405393	4.62	377	9700	100		Undefined	732.04	707.5
6	25	4	Estrogen Receptor-alpha (Ab-167)	177	18479	33588	240	0	1060.05	1042	203.29	0.01	0.19	594	611.18	594	127.63	0.01	0.21	97	86	0	448	466.05	397518	3.52	375	9723	100		Undefined	725.58	711
6	26	4	HER2 (Ab-877)	178	19074	33609	240	0	1065.44	1084.5	188.53	0.01	0.18	595	606.84	595	258.54	0.01	0.43	85	41	0	489.5	470.44	404868	1.77	380	9768	100		Undefined	796.38	776
6	27	4	FAK (Ab-861)	179	19674	33599	240	0	1091.68	1040	513.51	0.02	0.47	597	611.34	597	241.58	0.01	0.4	83	42	0	443	494.68	410472	1.99	376	9787	100		Undefined	767.88	762.5
6	28	4	VEGFR2 (Ab-951)	180	20283	33601	240	0	33773.5	27378	26276.3	0.09	0.78	598	635.64	598	319.2	0.03	0.5	100	100	0	26780	33175.5	12867697	103.82	381	9747	100		Undefined	31827.5	1684
6	29	4	IGF-1R (Ab-1161)	181	20882	33603	240	0	918.43	907	120.41	0.01	0.13	598	623.83	598	317.87	0.02	0.51	41	1	0	309	320.43	351760	0.93	383	9717	100		Undefined	710.84	716
6	30	4	Integrin beta-3 (Ab-773)	182	21475	33604	240	0	1362.69	1366	308.97	0	0.23	595	586.9	595	135.09	0.01	0.23	99	98	0	771	767.69	521910	5.74	383	9699	100		Undefined	755.7	699
6	31	4	p53 (Ab-6)	183	22075	33611	240	0	975.13	988	249.54	0.01	0.26	531	551.48	531	131.77	0.02	0.24	91	72	0	457	444.13	372501	3.22	382	10024	100		Undefined	652.4	605
6	1	5	JunB (Ab-79)	153	4086	34160	240	0	2106.93	1940	641.38	0.04	0.3	509	528.59	509	63.36	0.02	0.12	100	100	0	1431	1597.93	800635	24.91	380	10041	100		Undefined	1245.66	688
6	2	5	JunB (Ab-259)	154	4687	34162	240	0	1126.77	1098.5	236.7	0.01	0.21	499	510.33	499	51.6	0.01	0.1	100	100	0	599.5	627.77	428171	11.95	380	9758	100		Undefined	883.35	767
6	3	5	JunD (Ab-255)	155	5287	34161	240	0	1043.49	1036	245.78	0	0.24	497	508.01	497	58.99	0.01	0.12	99	98	0	539	546.49	397569	9.08	381	9755	100		Undefined	697.88	667
6	4	5	Myc (Ab-58)	156	5887	34166	240	0	1712.22	1679	424.79	0.01	0.25	498	511.2	498	106.07	0.01	0.21	100	99	0	1181	1214.22	650643	11.32	380	9756	100		Undefined	768.52	709
6	5	5	Myc (Ab-358)	157	6483	34169	240	0	13054.7	11755.5	5520.77	0.05	0.42	498	532.32	498	248.38	0.03	0.47	100	100	0	11257.5	12556.7	4934673	50.42	378	9723	100		Undefined	5880.7	2924.5
6	6	5	Myc (Ab-373)	158	7077	34163	240	0	1110.93	1084	278.95	0.01	0.25	495	515.7	495	150.19	0.02	0.29	99	87	0	589	615.93	422154	3.96	380	9794	100		Undefined	713.2	647
6	7	5	STAT1 (Ab-701)	159	7680	34166	240	0	867.86	805	190.51	0.03	0.22	495	513.24	495	110.43	0.02	0.22	96	81	0	310	372.86	329787	3.21	380	9713	100		Undefined	595.85	607
6	8	5	STAT3 (Ab-705)	160	8278	34167	240	0	1763.46	1653.5	814.89	0.03	0.46	497	525.97	497	113.05	0.02	0.21	99	96	0	1156.5	1266.46	670115	10.95	380	9768	100		Undefined	757.45	615
6	9	5	STAT3 (Ab-727)	161	8881	34170	240	0	1458.85	1398	328.16	0.02	0.22	502	537.84	502	78.23	0.03	0.15	100	99	0	896	956.85	555821	11.77	381	9739	100		Undefined	748.93	699
6	10	5	STAT4 (Ab-693)	162	9480	34165	240	0	1160.24	1031	997.78	0.05	0.86	499	543.24	499	135.57	0.04	0.25	96	88	0	532	661.24	440890	4.55	380	9755	100		Undefined	768.61	643
6	11	5	STAT5A (Ab-694)	163	10093	34184	240	0	868.76	817	192.74	0.03	0.22	497	554.52	497	252.37	0.05	0.46	71	22	0	320	371.76	331867	1.25	382	9711	100		Undefined	676.04	639
6	12	5	STAT5A (Ab-780)	164	10684	34175	240	0	46043.4	40516.5	21697.9	0.06	0.47	505	594.46	505	719.38	0.07	1.21	99	99	0	40011.5	45538.4	17680658	63.18	384	9665	100		Undefined	7100.43	1047
6	13	5	STAT6 (Ab-641)	165	11268	34177	240	0	955.3	924	202.33	0.01	0.21	585	922.78	585	16078	0.2	17.42	0	0	0	339	370.3	362058	0	379	9739	100		Undefined	2841.72	654
6	14	5	STAT6 (Ab-645)	166	11883	34177	240	0	10171.6	9301	4014.69	0.04	0.39	585	926.12	585	16029.2	0.2	17.31	8	0	0	8716	9586.63	3885562	0.58	382	9795	100		Undefined	3974.03	1130
6	15	5	CREB (Ab-133)	167	12487	34182	240	0	1150.41	1109	279.69	0.02	0.24	573	560.53	573	136.5	0.01	0.24	97	86	0	536	577.41	437154	4.32	380	9757	100		Undefined	820.58	735
6	16	5	Akt (Ab-473)	168	13080	34178	240	0	1114.21	1078	268.33	0.01	0.24	567	560.46	567	134.68	0.01	0.24	97	86	0	511	547.21	421170	4.11	378	9748	100		Undefined	878.43	773
6	17	5	Akt (Ab-308)	169	13678	34187	240	0	1611.91	1549	583.74	0.02	0.36	591	583.48	591	538.34	0.01	0.92	85	43	0	958	1020.91	607689	1.91	377	9734	100		Undefined	1038.18	748
6	18	5	PTEN (Ab-380/382/383)	170	14279	34177	240	0	3223.49	2707	1848.06	0.08	0.57	593	592.02	593	547.12	0	0.92	99	92	0	2114	2630.49	1215254	4.81	377	9738	100		Undefined	1860.45	826
6	19	5	BCL-2 (Ab-56)	171	14876	34178	240	0	1217.55	1206	418.84	0	0.34	590	568.34	590	157.88	0.02	0.28	98	84	0	616	627.55	462669	4.11	380	9775	100		Undefined	995.52	768
6	20	5	BCL-2 (Ab-70)	172	15485	34187	240	0	1047.36	1005.5	281.7	0.02	0.27	584	572.58	584	664.68	0.01	1.16	23	1	0	421.5	463.36	397996	0.71	380	9776	100		Undefined	706.44	693
6	21	5	BCL-XL (Ab-62)	173	16084	34188	240	0	129679	116270	52385.3	0.05	0.4	591	601.67	591	750.19	0.01	1.25	100	100	0	115679	129088	49148272	172.06	379	9743	100		Undefined	15802.6	1117
6	22	5	BAD (Ab-112)	174	16681	34190	240	0	1465.8	1452	328.61	0	0.22	596	614.18	596	386.23	0.01	0.63	95	57	0	856	869.8	558469	2.2	381	9750	100		Undefined	937.83	804
6	23	5	BAD (Ab-136)	175	17277	34182	240	0	1085.18	1097.5	242.54	0	0.22	594	601.56	594	310.07	0.01	0.52	69	35	0	503.5	491.18	414537	1.56	382	9801	100		Undefined	787.35	731
6	24	5	BAD (Ab-155)	176	17887	34190	240	0	982.86	937	210.4	0.02	0.21	591	587.1	591	113.37	0	0.19	96	75	0	346	391.86	372504	3.49	379	9766	100		Undefined	737.28	700
6	25	5	Estrogen Receptor-alpha (Ab-167)	177	18478	34198	240	0	1081.25	1085	239.9	0	0.22	595	596.3	595	111.82	0	0.19	98	86	0	490	486.25	409792	4.34	379	9780	100		Undefined	718.72	717
6	26	5	HER2 (Ab-877)	178	19075	34212	240	0	1062.56	1084	485.27	0.01	0.46	594	593.56	594	85.43	0	0.14	97	91	0	490	468.56	406961	5.49	383	9723	100		Undefined	720.93	703.5
6	27	5	FAK (Ab-861)	179	19675	34205	240	0	1041.26	1048	235.92	0	0.23	594	600.64	594	338.11	0	0.56	66	13	0	454	447.26	398803	1.3	383	9731	100		Undefined	758.75	710
6	28	5	VEGFR2 (Ab-951)	180	20281	34194	240	0	33039.8	26911	26630.3	0.09	0.81	595	633.24	595	421.13	0.03	0.67	100	100	0	26316	32444.8	12621204	76.95	382	9733	100		Undefined	28050.5	1200.5
6	29	5	IGF-1R (Ab-1161)	181	20873	34201	240	0	905.11	901	325.08	0	0.36	594	605.76	594	124.88	0.01	0.21	95	62	0	307	311.11	344848	2.4	381	9735	100		Undefined	723.21	699.5
6	30	5	Integrin beta-3 (Ab-773)	182	21472	34207	240	0	1413.74	1400.5	344.86	0	0.24	596	593.3	596	110.39	0	0.19	99	99	0	804.5	817.74	537222	7.43	380	9751	100		Undefined	816.93	779
6	31	5	p53 (Ab-6)	183	22072	34205	240	0	1034.91	972.5	654.49	0.03	0.63	584	568.46	584	109.08	0.01	0.19	88	72	0	388.5	450.91	397406	4.28	384	9997	100		Undefined	638.37	619.5
6	1	6	JunB (Ab-79)	153	4079	34764	240	0	2094.81	1895.5	869.63	0.04	0.42	508	529.87	508	62.44	0.02	0.12	100	99	0	1387.5	1586.81	796028	25.06	380	10298	100		Undefined	1301.27	741.5
6	2	6	JunB (Ab-259)	154	4687	34761	240	0	1287.23	1293	353.03	0	0.27	496	502.6	496	63.09	0.01	0.13	100	99	0	797	791.23	490434	12.44	381	10025	100		Undefined	850.82	662.5
6	3	6	JunD (Ab-255)	155	5284	34774	240	0	1054.99	1050.5	292.49	0	0.28	495	502.57	495	61.39	0.01	0.12	100	98	0	555.5	559.99	403005	9	382	10034	100		Undefined	698.02	618
6	4	6	Myc (Ab-58)	156	5888	34767	240	0	1796.4	1776.5	506.18	0	0.28	496	507.93	496	74.89	0.01	0.15	100	99	0	1280.5	1300.4	679038	17.21	378	9996	100		Undefined	708.35	665
6	5	6	Myc (Ab-358)	157	6482	34761	240	0	14409.8	13208	6319.29	0.04	0.44	496	514.74	496	173.21	0.02	0.34	100	99	0	12712	13913.8	5490134	80.22	381	9966	100		Undefined	5864.85	1878.5
6	6	6	Myc (Ab-373)	158	7079	34776	240	0	1204.38	1207	315.82	0	0.26	496	502.17	496	149.15	0.01	0.3	97	89	0	711	708.38	456461	4.71	379	10026	100		Undefined	759.5	714
6	7	6	STAT1 (Ab-701)	159	7678	34758	240	0	930.07	887	230.16	0.02	0.25	496	503.67	496	69	0.01	0.14	100	93	0	391	434.07	350638	6.18	377	9982	100		Undefined	631.8	607
6	8	6	STAT3 (Ab-705)	160	8280	34765	240	0	1770.69	1703	587.72	0.02	0.33	496	522.89	496	185	0.02	0.35	99	95	0	1207	1274.69	672861	6.74	380	10006	100		Undefined	815.77	654
6	9	6	STAT3 (Ab-727)	161	8875	34767	240	0	1468.18	1419	393.75	0.01	0.27	500	541.45	500	232.41	0.03	0.43	99	94	0	919	968.18	557910	3.99	380	9993	100		Undefined	742.9	699
6	10	6	STAT4 (Ab-693)	162	9478	34770	240	0	1072.74	999	286.77	0.03	0.27	499	540.53	499	240.28	0.03	0.44	89	56	0	500	573.74	406567	2.21	379	10047	100		Undefined	760.49	720
6	11	6	STAT5A (Ab-694)	163	10086	34785	240	0	911.72	885	197.98	0.01	0.22	497	543.11	497	306.23	0.04	0.56	61	18	0	388	414.72	348278	1.2	382	10020	100		Undefined	673.99	635.5
6	12	6	STAT5A (Ab-780)	164	10683	34771	240	0	47669.3	42472.5	21786.3	0.05	0.46	511	602.69	511	743.74	0.07	1.23	100	100	0	41961.5	47158.3	18209668	63.28	382	9990	100		Undefined	7101.26	889
6	13	6	STAT6 (Ab-641)	165	11285	34783	240	0	1015.94	972	240.48	0.02	0.24	582	897.72	582	15846.8	0.19	17.65	0	0	0	390	433.94	390120	0.01	384	10020	100		Undefined	728.73	714.5
6	14	6	STAT6 (Ab-645)	166	11884	34772	240	0	10428.5	9185	4374.2	0.06	0.42	587	586.75	587	331.27	0	0.56	100	100	0	8598	9841.49	3994112	29.71	383	9971	100		Undefined	4304.98	978
6	15	6	CREB (Ab-133)	167	12479	34778	240	0	1202.9	1184	326.66	0.01	0.27	587	565.55	587	130.99	0.02	0.23	97	89	0	597	615.9	453495	4.87	377	9993	100		Undefined	829.85	794.5
6	16	6	Akt (Ab-473)	168	13085	34788	240	0	1036.9	998	240.79	0.02	0.23	587	572.31	587	150.17	0.01	0.26	99	64	0	411	449.9	392985	3.09	379	10020	100		Undefined	952.52	871
6	17	6	Akt (Ab-308)	169	13673	34780	240	0	1613.29	1636.5	510.02	0.01	0.32	591	583.57	591	131.76	0.01	0.23	99	99	0	1045.5	1022.29	613052	7.81	380	9974	100		Undefined	1115.19	898
6	18	6	PTEN (Ab-380/382/383)	170	14277	34780	240	0	3446.57	3011	1749.27	0.06	0.51	593	577.57	593	156.74	0.01	0.27	100	100	0	2418	2853.57	1306249	18.3	379	10029	100		Undefined	2074.68	870
6	19	6	BCL-2 (Ab-56)	171	14879	34786	240	0	1206.79	1188	319.74	0.01	0.26	585	566.98	585	103.29	0.01	0.18	100	97	0	603	621.79	456165	6.19	378	10032	100		Undefined	1127.76	872
6	20	6	BCL-2 (Ab-70)	172	15478	34788	240	0	1090.79	1062	264.43	0.01	0.24	582	570.12	582	637.51	0.01	1.12	29	1	0	480	508.79	411226	0.82	377	10020	100		Undefined	718.23	708.5
6	21	6	BCL-XL (Ab-62)	173	16085	34788	240	0	131242	117812	50171.1	0.05	0.38	592	601.42	592	747.97	0.01	1.24	100	100	0	117220	130650	49740664	174.66	379	10009	100		Undefined	18176.5	1022
6	22	6	BAD (Ab-112)	174	16676	34795	240	0	1493.02	1405.5	492.67	0.03	0.33	596	600.44	596	173.36	0	0.29	100	97	0	809.5	897.02	567349	5.15	380	10012	100		Undefined	942.28	802
6	23	6	BAD (Ab-136)	175	17281	34798	240	0	1075.38	1007	330.74	0.03	0.31	595	582.91	595	143.77	0.01	0.25	90	71	0	412	480.38	408645	3.43	380	10052	100		Undefined	716.28	676
6	24	6	BAD (Ab-155)	176	17879	34791	240	0	1093.24	1022.5	940.91	0.03	0.86	591	574.17	591	117.22	0.01	0.2	95	69	0	431.5	502.24	413246	4.43	378	9967	100		Undefined	697.47	687
6	25	6	Estrogen Receptor-alpha (Ab-167)	177	18466	34810	240	0	1051.15	1010	225.19	0.02	0.21	594	582.63	594	130.78	0.01	0.22	94	83	0	416	457.15	399437	3.58	380	10023	100		Undefined	749.71	703.5
6	26	6	HER2 (Ab-877)	178	19073	34803	240	0	1159.21	1093	446.96	0.03	0.39	595	590.49	595	661.43	0	1.12	29	1	0	498	564.21	445135	0.86	384	9983	100		Undefined	743.33	688
6	27	6	FAK (Ab-861)	179	19668	34785	240	0	1122.31	1066	710.19	0.02	0.63	594	598.02	594	214.1	0	0.36	94	52	0	472	528.31	423110	2.45	377	9978	100		Undefined	762.83	715.5
6	28	6	VEGFR2 (Ab-951)	180	20280	34798	240	0	33505.2	26871.5	22177.1	0.1	0.66	596	627.5	596	383.68	0.02	0.61	100	100	0	26275.5	32909.2	12731987	85.69	380	10058	100		Undefined	33242.9	1926.5
6	29	6	IGF-1R (Ab-1161)	181	20886	34807	240	0	918.68	884.5	215.67	0.02	0.23	595	593.87	595	174.04	0	0.29	71	36	0	289.5	323.68	349099	1.87	380	10018	100		Undefined	691.06	668
6	30	6	Integrin beta-3 (Ab-773)	182	21479	34802	240	0	1401.35	1286	405.09	0.04	0.29	593	580.23	593	157.36	0.01	0.27	99	94	0	693	808.35	528309	5.22	377	9955	100		Undefined	791.45	707
6	31	6	p53 (Ab-6)	183	22066	34809	240	0	1022	911.5	333.2	0.05	0.33	585	566.68	585	134.8	0.01	0.24	84	55	0	326.5	437	384272	3.38	376	10236	100		Undefined	678.51	620
7	1	1	Chk2 (Ab-68)	184	4060	36191	240	0	16174.5	13323	9885.79	0.08	0.61	505	528.06	505	61.98	0.02	0.12	100	100	0	12818	15669.5	6146298	252.44	380	10252	100		Undefined	5287.61	743
7	2	1	p53 (Ab-315)	185	4665	36195	240	0	10463.1	9719	4276.42	0.03	0.41	496	500.63	496	128.03	0	0.26	100	100	0	9223	9967.1	4007369	77.81	383	10002	100		Undefined	2662.97	663
7	3	1	Tau (Ab-404)	186	5260	36194	240	0	3463.52	3279	1052.44	0.02	0.3	492	485.93	492	59.67	0.01	0.12	100	100	0	2787	2971.52	1323064	49.9	382	10008	100		Undefined	1209.35	648
7	4	1	Beta-Catenin (Ab-41/45)	187	5858	36194	240	0	1371.68	1349.5	306.58	0.01	0.22	495	497.35	495	57.4	0	0.12	100	100	0	854.5	876.68	521238	15.23	380	10041	100		Undefined	727.15	610
7	5	1	ICAM-1 (Ab-512)	188	6464	36201	240	0	1011.92	952	297.43	0.03	0.29	496	505.44	496	55.3	0.01	0.11	96	95	0	456	515.92	385541	9.16	381	10007	100		Undefined	657.98	608
7	6	1	Rb (Ab-780)	189	7056	36201	240	0	3849.24	3093	2838.77	0.09	0.74	496	493.36	496	70.49	0	0.14	100	100	0	2597	3353.24	1466559	47.61	381	9970	100		Undefined	3729.19	1324
7	7	1	CDK2 (Ab-160)	190	7654	36197	240	0	1332.56	1193.5	761.98	0.05	0.57	495	490.22	495	85.18	0	0.17	100	99	0	698.5	837.56	506373	9.89	380	10024	100		Undefined	707.3	617
7	8	1	Caveolin-1 (Ab-14)	191	8258	36204	240	0	972.49	978	215.71	0	0.22	496	509.34	496	75.3	0.01	0.15	100	96	0	482	476.49	367600	6.15	378	9986	100		Undefined	680.33	664
7	9	1	Chk1 (Ab-280)	192	8853	36202	240	0	824.45	779	182.85	0.02	0.22	497	527.54	497	77.63	0.03	0.15	98	87	0	282	327.45	316587	3.82	384	10001	100		Undefined	612.45	618
7	10	1	Chk1 (Ab-317)	193	9455	36198	240	0	2218.12	1898.5	1015.83	0.07	0.46	501	540.73	501	91.5	0.03	0.17	100	100	0	1397.5	1717.12	838451	18.33	378	10050	100		Undefined	1290.86	774
7	11	1	Src (Ab-418)	194	10060	36201	240	0	27587.3	23476	14651.2	0.07	0.53	506	552.17	506	169.22	0.04	0.31	100	100	0	22970	27081.3	10455607	159.76	379	10008	100		Undefined	14530.6	3423
7	12	1	MKK3 (Ab-189)	195	10653	36202	240	0	1810.48	1808	459.51	0	0.25	580	561.86	580	171.16	0.01	0.3	100	99	0	1228	1230.48	693415	7.29	383	10000	100		Undefined	1092.57	927
7	13	1	Chk2 (Ab-516)	196	11254	36211	240	0	2915.09	2387	2102.34	0.09	0.72	590	578.57	590	122.96	0.01	0.21	100	100	0	1797	2325.09	1113566	19	382	10007	100		Undefined	3767.72	1179.5
7	14	1	TYK2 (Ab-1054)	197	11850	36216	240	0	1239.98	1196	441.46	0.02	0.36	593	608.44	593	157.12	0.01	0.26	93	75	0	603	646.98	472431	4.02	381	9986	100		Undefined	819.82	786
7	15	1	JAK1 (Ab-1022)	198	12448	36192	240	0	2371.21	2142	1158.75	0.04	0.49	598	630.9	598	211.4	0.02	0.34	99	97	0	1544	1773.21	893947	8.23	377	10095	100		Undefined	1814.6	1061.5
7	16	1	JAK2 (Ab-221)	199	13059	36224	240	0	1191.57	1150.5	277.29	0.02	0.23	596	603.9	596	172.21	0.01	0.29	98	88	0	554.5	595.57	452796	3.41	380	10051	100		Undefined	843.99	804
7	17	1	JAK2 (Ab-1007)	200	13653	36217	240	0	3726.33	3295	1521.27	0.05	0.41	594	600.88	594	115.41	0.01	0.19	100	100	0	2701	3132.33	1416006	27.08	380	9974	100		Undefined	2434.91	1000.5
7	18	1	IkB-alpha (Ab-32/36)	201	14248	36216	240	0	1778.16	1679	419.78	0.02	0.24	593	576.73	593	106.73	0.01	0.19	100	99	0	1086	1185.16	675699	11.26	380	10042	100		Undefined	965.23	810
7	19	1	FKHR (Ab-256)	202	14862	36212	240	0	1882.68	1742	905.31	0.03	0.48	577	559.35	577	122.08	0.01	0.22	99	99	0	1165	1305.68	721065	10.84	383	10045	100		Undefined	1037.08	786
7	20	1	BRCA1 (Ab-1524)	203	15459	36221	240	0	2321.92	2172	972.78	0.03	0.42	522	554.07	522	100.08	0.03	0.18	100	100	0	1650	1799.92	880006	17.66	379	9997	100		Undefined	2384.42	910
7	21	1	HDAC8 (Ab-39)	204	16064	36222	240	0	1848.19	1866	678.52	0	0.37	594	582.95	594	192.2	0.01	0.33	100	98	0	1272	1254.19	707855	6.58	383	9979	100		Undefined	1076.16	868.5
7	22	1	HSP27 (Ab-15)	205	16656	36227	240	0	943.08	878.5	235.98	0.03	0.25	595	599.72	595	360.05	0	0.6	40	6	0	283.5	348.08	358372	0.95	380	10031	100		Undefined	743.05	702
7	23	1	cdc25C (Ab-216)	206	17258	36222	240	0	16108.7	15166	7540.74	0.03	0.47	596	596.74	596	330.74	0	0.55	100	100	0	14570	15512.7	6040748	46.9	375	10003	100		Undefined	14024	7624
7	24	1	Chk1 (Ab-345)	207	17850	36226	240	0	1380.52	1347.5	363.92	0.01	0.26	592	582.55	592	103.24	0.01	0.18	100	100	0	755.5	788.52	524597	7.73	380	10018	100		Undefined	948.21	873
7	25	1	ATM (Ab-1981)	208	18453	36259	240	0	1229.27	1100	778.19	0.05	0.63	585	587.18	585	404.63	0	0.69	73	21	0	515	644.27	459748	1.59	374	9983	100		Undefined	849.23	848
7	26	1	FAK (Ab-925)	209	19054	36237	240	0	1586.92	1546	334.3	0.01	0.21	589	577.39	589	388.39	0.01	0.67	100	72	0	957	997.92	606205	2.6	382	9990	100		Undefined	902.1	804
7	27	1	p21Cip1 (Ab-145)	210	19648	36228	240	0	1058.13	989	235.12	0.03	0.22	593	602.96	593	90.08	0.01	0.15	100	98	0	396	465.13	401030	5.05	379	10028	100		Undefined	734.13	715
7	28	1	p27Kip1 (Ab-10)	211	20255	36252	240	0	776.14	789	129.66	0.01	0.17	593	608.1	593	70.73	0.01	0.12	87	55	0	196	183.14	298039	2.38	384	10002	100		Undefined	663.51	642.5
7	29	1	p27Kip1 (Ab-187)	212	20860	36246	240	0	1424.6	1151.5	2405.62	0.09	1.69	590	582.5	590	75.61	0.01	0.13	98	91	0	561.5	834.6	541348	11.14	380	9931	100		Undefined	783.33	773
7	30	1	Akt2 (Ab-474)	213	21440	36244	240	0	1150.01	1119.5	351.2	0.01	0.31	517	548.64	517	68.99	0.03	0.13	100	97	0	602.5	633.01	437002	8.72	380	9983	100		Undefined	766.8	686
7	31	1	IKK alpha (Ab-23)	214	22053	36236	240	0	2998.78	2599	1566.2	0.06	0.52	510	539.73	510	462.63	0.02	0.86	99	88	0	2089	2488.78	1142537	5.32	381	10304	100		Undefined	2829.42	954
7	1	2	Chk2 (Ab-68)	184	4060	36783	240	0	14369.6	12036.5	6757.87	0.08	0.47	505	528.64	505	99.04	0.02	0.19	100	100	0	11531.5	13864.6	5460439	139.76	380	10028	100		Undefined	6982.02	692
7	2	2	p53 (Ab-315)	185	4665	36791	240	0	9555.48	8751	4098.03	0.04	0.43	495	509.33	495	268.05	0.01	0.53	100	100	0	8256	9060.48	3621528	33.75	379	9749	100		Undefined	3148.15	886
7	3	2	Tau (Ab-404)	186	5260	36794	240	0	3249.62	2997	1166.05	0.04	0.36	493	489.99	493	57.12	0	0.12	100	100	0	2504	2756.62	1238107	48.31	381	9746	100		Undefined	1280.67	639
7	4	2	Beta-Catenin (Ab-41/45)	187	5860	36793	240	0	1405.8	1386.5	338.63	0.01	0.24	495	495.2	495	54.24	0	0.11	100	100	0	891.5	910.8	534204	16.79	380	9779	100		Undefined	692.12	669
7	5	2	ICAM-1 (Ab-512)	188	6468	36800	240	0	977.81	913	300.81	0.03	0.31	496	498.28	496	49.77	0	0.1	99	97	0	417	481.81	370589	9.64	379	9776	100		Undefined	627.22	604
7	6	2	Rb (Ab-780)	189	7059	36797	240	0	3311.03	2620	2306.49	0.1	0.7	496	495.31	496	195.95	0	0.4	100	100	0	2124	2815.03	1248259	14.37	377	9712	100		Undefined	3455.91	1222
7	7	2	CDK2 (Ab-160)	190	7657	36797	240	0	1173.37	1054	401.45	0.05	0.34	497	492.63	497	196.04	0	0.4	99	77	0	557	676.37	444707	3.47	379	9749	100		Undefined	766.81	681
7	8	2	Caveolin-1 (Ab-14)	191	8257	36791	240	0	885.61	860.5	190.85	0.01	0.22	497	500.36	497	77.88	0	0.16	98	89	0	363.5	388.61	336533	4.95	380	9784	100		Undefined	638.82	621.5
7	9	2	Chk1 (Ab-280)	192	8863	36800	240	0	833.75	764	205.57	0.04	0.25	495	514.51	495	84.95	0.02	0.17	98	88	0	269	338.75	315993	3.76	379	9764	100		Undefined	590.1	607
7	10	2	Chk1 (Ab-317)	193	9457	36802	240	0	2281.45	1796	2742.94	0.1	1.2	499	549.36	499	302.69	0.04	0.55	100	100	0	1297	1782.45	869233	5.72	381	9768	100		Undefined	1650.9	932.5
7	11	2	Src (Ab-418)	194	10062	36800	240	0	25336.4	19757	13288.1	0.11	0.52	503	563.62	503	364.41	0.05	0.65	100	100	0	19254	24833.4	9602500	67.98	379	9762	100		Undefined	17422.2	9637.5
7	12	2	MKK3 (Ab-189)	195	10655	36804	240	0	1701.02	1548	1015.93	0.04	0.6	503	556.78	503	202.75	0.04	0.36	100	97	0	1045	1198.02	651490	5.64	383	9727	100		Undefined	955.52	825
7	13	2	Chk2 (Ab-516)	196	11256	36808	240	0	2218.28	1974	1083	0.05	0.49	586	574.51	586	161.26	0.01	0.28	100	99	0	1388	1632.28	836292	10.19	377	9759	100		Undefined	3475.18	1190
7	14	2	TYK2 (Ab-1054)	197	11850	36808	240	0	1158.76	1073	340.95	0.03	0.29	594	597.09	594	137.49	0	0.23	95	84	0	479	564.76	440330	4.09	380	9769	100		Undefined	800.35	767
7	15	2	JAK1 (Ab-1022)	198	12454	36810	240	0	2071.72	1984.5	630.42	0.02	0.3	593	602.6	593	217.36	0.01	0.36	100	99	0	1391.5	1478.72	791397	6.76	382	9793	100		Undefined	1576.76	843
7	16	2	JAK2 (Ab-221)	199	13049	36827	240	0	1135.81	1063	321.1	0.03	0.28	595	593	595	186.24	0	0.31	91	65	0	468	540.81	430471	2.91	379	9723	100		Undefined	828.58	773
7	17	2	JAK2 (Ab-1007)	200	13654	36811	240	0	3521.67	3108	1468	0.05	0.42	596	599.51	596	153.32	0	0.26	100	100	0	2512	2925.67	1341757	19.06	381	9763	100		Undefined	2773.06	963
7	18	2	IkB-alpha (Ab-32/36)	201	14255	36817	240	0	1430.4	1362	445.6	0.02	0.31	592	574.21	592	105.96	0.01	0.18	100	100	0	770	838.4	542123	8.08	379	9791	100		Undefined	847.5	812
7	19	2	FKHR (Ab-256)	202	14864	36814	240	0	1660.32	1600.5	410.15	0.02	0.25	583	559.98	583	105.34	0.02	0.19	100	100	0	1017.5	1077.32	634244	10.45	382	9789	100		Undefined	1039.3	841
7	20	2	BRCA1 (Ab-1524)	203	15460	36815	240	0	2109.48	1928	890.83	0.04	0.42	583	560.62	583	111.01	0.02	0.2	100	100	0	1345	1526.48	801603	13.95	380	9706	100		Undefined	2139.27	937
7	21	2	HDAC8 (Ab-39)	204	16058	36814	240	0	1867.12	1936	419.1	0.02	0.22	592	580.27	592	199.31	0.01	0.34	100	92	0	1344	1275.12	707639	6.46	379	9707	100		Undefined	1078.58	890
7	22	2	HSP27 (Ab-15)	205	16645	36837	240	0	887.99	881	180.61	0	0.2	595	584.93	595	137.53	0.01	0.24	82	53	0	286	292.99	336547	2.2	379	9764	100		Undefined	709.85	697
7	23	2	cdc25C (Ab-216)	206	17255	36821	240	0	13773.6	10923	7744.88	0.1	0.56	593	599.07	593	345.72	0	0.58	100	100	0	10330	13180.6	5220215	38.11	379	9765	100		Undefined	15021.2	10234.5
7	24	2	Chk1 (Ab-345)	207	17850	36828	240	0	1263.4	1197.5	303.38	0.02	0.24	597	627.53	597	201.7	0.02	0.32	99	83	0	600.5	666.4	480092	3.15	380	9739	100		Undefined	975.06	897
7	25	2	ATM (Ab-1981)	208	18444	36838	240	0	1143.16	1025	348.73	0.05	0.31	591	615.18	591	241.67	0.02	0.39	88	46	0	434	552.16	432114	2.18	378	9710	100		Undefined	1030.94	870
7	26	2	FAK (Ab-925)	209	19055	36829	240	0	1444.35	1391	342.83	0.02	0.24	587	567.47	587	157.65	0.01	0.28	99	98	0	804	857.35	547409	5.56	379	9766	100		Undefined	965.4	820
7	27	2	p21Cip1 (Ab-145)	210	19651	36834	240	0	1041.79	990	209.68	0.02	0.2	593	585.04	593	78.84	0.01	0.13	99	96	0	397	448.79	397965	5.79	382	9789	100		Undefined	694.43	692
7	28	2	p27Kip1 (Ab-10)	211	20253	36835	240	0	718.39	707	109.16	0.01	0.15	592	585.14	592	77.88	0.01	0.13	71	38	0	115	126.39	275144	1.71	383	9732	100		Undefined	635.89	590
7	29	2	p27Kip1 (Ab-187)	212	20835	36827	240	0	1048.65	915.5	889.91	0.06	0.85	584	575.68	584	98	0.01	0.17	92	78	0	331.5	464.65	398488	4.83	380	9700	100		Undefined	862.22	764
7	30	2	Akt2 (Ab-474)	213	21446	36837	240	0	1086.57	1007	323.5	0.03	0.3	505	541.91	505	93.12	0.03	0.17	100	96	0	502	581.57	413985	5.85	381	9822	100		Undefined	692.72	666
7	31	2	IKK alpha (Ab-23)	214	22055	36837	240	0	2776.25	2393.5	1356.02	0.06	0.49	506	530.75	506	460.32	0.02	0.87	100	90	0	1887.5	2270.25	1054976	4.88	380	10047	100		Undefined	3048.21	1647
7	1	3	Chk2 (Ab-68)	184	4057	37391	240	0	14944.2	11106	9246.58	0.13	0.62	506	534.61	506	258.2	0.02	0.48	100	100	0	10600	14438.2	5678792	55.81	380	10048	100		Undefined	6883.02	863
7	2	3	p53 (Ab-315)	185	4665	37393	240	0	9332.77	8522.5	3422.02	0.04	0.37	496	518.82	496	329.21	0.02	0.63	100	99	0	8026.5	8836.77	3583784	26.77	384	9769	100		Undefined	3005.62	734
7	3	3	Tau (Ab-404)	186	5261	37394	240	0	3338.93	3148	1092.19	0.03	0.33	495	495.18	495	66.49	0	0.13	100	100	0	2653	2843.93	1275472	42.77	382	9736	100		Undefined	1185.24	642.5
7	4	3	Beta-Catenin (Ab-41/45)	187	5860	37391	240	0	1316.33	1301	270.4	0.01	0.21	496	488.48	496	46.47	0.01	0.1	100	99	0	805	820.33	501520	17.81	381	9740	100		Undefined	650.23	596.5
7	5	3	ICAM-1 (Ab-512)	188	6456	37409	240	0	1008.75	938	889.77	0.03	0.88	496	493.93	496	49.04	0	0.1	98	95	0	442	512.75	380297	10.5	377	9743	100		Undefined	606.53	575.5
7	6	3	Rb (Ab-780)	189	7058	37393	240	0	3354.34	2803	2224.3	0.08	0.66	496	490.55	496	196.42	0	0.4	100	100	0	2307	2858.34	1264588	14.58	377	9747	100		Undefined	3940.37	1241.5
7	7	3	CDK2 (Ab-160)	190	7655	37394	240	0	1850.89	1777	552.32	0.02	0.3	496	485.97	496	79.71	0.01	0.16	100	100	0	1281	1354.89	707039	17.12	382	9723	100		Undefined	752.76	689.5
7	8	3	Caveolin-1 (Ab-14)	191	8251	37406	240	0	919.72	906	214.45	0.01	0.23	496	494.25	496	66.56	0	0.13	98	93	0	410	423.72	348573	6.39	379	9781	100		Undefined	583.77	567.5
7	9	3	Chk1 (Ab-280)	192	8857	37402	240	0	829.74	808	149.39	0.01	0.18	495	514.39	495	97.6	0.02	0.19	97	79	0	313	334.74	314471	3.23	379	9775	100		Undefined	581.36	587
7	10	3	Chk1 (Ab-317)	193	9452	37400	240	0	2047.71	1857.5	771.52	0.04	0.38	496	550.63	496	811.09	0.05	1.47	92	34	0	1361.5	1551.71	778129	1.85	380	9769	100		Undefined	1552.56	1007
7	11	3	Src (Ab-418)	194	10061	37402	240	0	23682.4	19206.5	15009.5	0.09	0.63	501	588.28	501	961.29	0.07	1.63	100	100	0	18705.5	23181.4	8999310	24.02	380	9781	100		Undefined	15751.9	6530
7	12	3	MKK3 (Ab-189)	195	10660	37402	240	0	1580.4	1469.5	368.89	0.03	0.23	500	546.71	500	130.03	0.04	0.24	100	100	0	969.5	1080.4	600553	7.95	380	9749	100		Undefined	1033.65	903
7	13	3	Chk2 (Ab-516)	196	11253	37412	240	0	2286.08	1908.5	1498.51	0.08	0.66	582	569.58	582	155.16	0.01	0.27	100	99	0	1326.5	1704.08	877853	11.06	384	9738	100		Undefined	2350.51	966
7	14	3	TYK2 (Ab-1054)	197	11851	37422	240	0	1215.56	1169.5	444.26	0.02	0.37	595	586.73	595	148.14	0.01	0.25	87	76	0	574.5	620.56	461914	4.24	380	9774	100		Undefined	779.31	727.5
7	15	3	JAK1 (Ab-1022)	198	12459	37405	240	0	2187.02	1954	1135.69	0.05	0.52	595	587.08	595	199.93	0.01	0.34	100	99	0	1359	1592.02	826695	8	378	9771	100		Undefined	1473.69	910
7	16	3	JAK2 (Ab-221)	199	13058	37408	240	0	1240.45	1096	1320.44	0.05	1.06	595	592.36	595	165.57	0	0.28	97	78	0	501	645.45	465170	3.91	375	9715	100		Undefined	782.16	746
7	17	3	JAK2 (Ab-1007)	200	13653	37411	240	0	3498.46	3050	1480.29	0.06	0.42	596	595.5	596	163.54	0	0.27	100	100	0	2454	2902.46	1332914	17.75	381	9760	100		Undefined	2509.64	1189.5
7	18	3	IkB-alpha (Ab-32/36)	201	14256	37417	240	0	1736.98	1632	497.75	0.03	0.29	593	574.72	593	103.01	0.01	0.18	100	100	0	1039	1143.98	661791	11.28	381	9775	100		Undefined	843.13	779.5
7	19	3	FKHR (Ab-256)	202	14858	37423	240	0	1304.89	1197	352.31	0.04	0.27	585	561.82	585	106.48	0.02	0.19	100	99	0	612	719.89	494554	6.98	379	9797	100		Undefined	1053.23	793
7	20	3	BRCA1 (Ab-1524)	203	15461	37406	240	0	2122.35	1995.5	880.96	0.03	0.42	590	570.93	590	118.92	0.01	0.21	99	98	0	1405.5	1532.35	806493	13.05	380	9799	100		Undefined	1618.59	791.5
7	21	3	HDAC8 (Ab-39)	204	16062	37414	240	0	1722.12	1703	418.72	0	0.24	593	588.45	593	218.36	0	0.37	100	96	0	1110	1129.12	659571	5.19	383	9704	100		Undefined	998.3	791.5
7	22	3	HSP27 (Ab-15)	205	16637	37426	240	0	871.61	800.5	384.83	0.04	0.44	594	586.4	594	139.69	0.01	0.24	73	44	0	206.5	277.61	331210	2.04	380	9728	100		Undefined	769.65	755
7	23	3	cdc25C (Ab-216)	206	17255	37418	240	0	14090.8	11487.5	8462.96	0.09	0.6	595	596.5	595	139.75	0	0.23	100	100	0	10892.5	13495.8	5298156	96.56	376	9805	100		Undefined	13004.2	4203
7	24	3	Chk1 (Ab-345)	207	17853	37428	240	0	1234.27	1203	305.83	0.01	0.25	597	609.46	597	117.72	0.01	0.19	98	96	0	606	637.27	469024	5.31	380	9793	100		Undefined	976.56	905.5
7	25	3	ATM (Ab-1981)	208	18448	37431	240	0	1009.84	984.5	481.5	0.01	0.48	596	640.06	596	1005.86	0.03	1.57	0	0	0	388.5	413.84	383738	0.37	380	9741	100		Undefined	730.11	720
7	26	3	FAK (Ab-925)	209	19057	37429	240	0	1440.88	1388	317.03	0.02	0.22	595	606.82	595	996.7	0.01	1.64	25	0	0	793	845.88	543211	0.84	377	9751	100		Undefined	881.67	813
7	27	3	p21Cip1 (Ab-145)	210	19649	37440	240	0	1052.72	997	222.1	0.02	0.21	593	590.77	593	82.94	0	0.14	99	95	0	404	459.72	401087	5.57	381	9665	100		Undefined	720.99	709
7	28	3	p27Kip1 (Ab-10)	211	20223	37461	240	0	898.86	689	3495.74	0.12	3.89	595	586.93	595	82.18	0.01	0.14	56	36	0	94	303.86	342465	3.8	381	9726	100		Undefined	653.73	594
7	29	3	p27Kip1 (Ab-187)	212	20841	37431	240	0	1010.61	868	418.42	0.07	0.41	573	570.46	573	137.98	0	0.24	88	53	0	295	437.61	384030	3.19	380	9814	100		Undefined	724.42	692.5
7	30	3	Akt2 (Ab-474)	213	21444	37446	240	0	1100.4	1065	311.89	0.01	0.28	501	533.7	501	136.21	0.03	0.26	95	83	0	564	599.4	419252	4.16	381	9792	100		Undefined	631.56	599
7	31	3	IKK alpha (Ab-23)	214	22055	37438	240	0	2727.13	2300	1952.44	0.07	0.72	500	516.11	500	69.01	0.01	0.13	100	100	0	1800	2227.13	1022674	32.04	375	10062	100		Undefined	2823.55	1545.5
7	1	4	Chk2 (Ab-68)	184	4056	37989	240	0	14408	11464	6993.95	0.1	0.49	508	540.08	508	237.87	0.03	0.44	100	100	0	10956	13900	5431828	58.3	377	10014	100		Undefined	7272.45	977
7	2	4	p53 (Ab-315)	185	4656	37993	240	0	9480.73	8618	3897.93	0.04	0.41	498	511.77	498	250.74	0.01	0.49	100	100	0	8120	8982.73	3612158	35.77	381	9755	100		Undefined	2862.8	747
7	3	4	Tau (Ab-404)	186	5256	37990	240	0	3410.29	3095	1064.7	0.04	0.31	493	488.53	493	111.68	0	0.23	100	100	0	2602	2917.29	1299322	26.16	381	9751	100		Undefined	1321.83	727.5
7	4	4	Beta-Catenin (Ab-41/45)	187	5853	37990	240	0	1360.66	1325	311.37	0.01	0.23	494	486.98	494	49.77	0.01	0.1	100	100	0	831	866.66	518411	17.55	381	9772	100		Undefined	650.37	613
7	5	4	ICAM-1 (Ab-512)	188	6455	37993	240	0	948.5	935.5	315.69	0.01	0.33	497	503.96	497	494.9	0.01	0.98	43	6	0	438.5	451.5	364223	0.9	384	9748	100		Undefined	598.84	571.5
7	6	4	Rb (Ab-780)	189	7056	37988	240	0	3517.93	2616	2571.55	0.13	0.73	495	503.44	495	507.96	0.01	1.01	100	93	0	2121	3022.93	1326260	5.93	377	9759	100		Undefined	3252.72	726
7	7	4	CDK2 (Ab-160)	190	7650	37994	240	0	1856.72	1775	483.26	0.02	0.26	497	486.67	497	81.96	0.01	0.17	100	100	0	1278	1359.72	707409	16.72	381	9743	100		Undefined	804.37	681
7	8	4	Caveolin-1 (Ab-14)	191	8251	37998	240	0	886.13	862	178.48	0.01	0.2	497	570.59	497	4319.97	0.06	7.57	0	0	0	365	389.13	335844	0.07	379	9713	100		Undefined	625.82	626
7	9	4	Chk1 (Ab-280)	192	8847	38002	240	0	834.63	790	419.36	0.02	0.5	497	518	497	66.3	0.02	0.13	98	83	0	293	337.63	316324	4.78	379	9748	100		Undefined	604.11	586
7	10	4	Chk1 (Ab-317)	193	9446	37999	240	0	1998.26	1725	940.04	0.06	0.47	497	531.11	497	138.17	0.03	0.26	99	98	0	1228	1501.26	759338	10.62	380	9774	100		Undefined	1334.71	709
7	11	4	Src (Ab-418)	194	10058	38000	240	0	25264.8	18545	14655.9	0.13	0.58	500	562.34	500	512.76	0.05	0.91	100	100	0	18045	24764.8	9575359	48.18	379	9784	100		Undefined	16549.1	4298
7	12	4	MKK3 (Ab-189)	195	10658	38009	240	0	1574.22	1409	508.88	0.05	0.32	500	542.75	500	109.17	0.04	0.2	100	100	0	909	1074.22	593480	9.45	377	9725	100		Undefined	899.98	799
7	13	4	Chk2 (Ab-516)	196	11249	38010	240	0	2895.92	2624.5	1238.92	0.04	0.43	514	559.34	514	121.87	0.04	0.22	100	100	0	2110.5	2381.92	1100450	19.17	380	9707	100		Undefined	2828.44	1270
7	14	4	TYK2 (Ab-1054)	197	11845	38006	240	0	1229.25	1156.5	397.53	0.03	0.32	593	587.27	593	147.54	0	0.25	97	80	0	563.5	636.25	469573	4.35	382	9754	100		Undefined	798.14	754.5
7	15	4	JAK1 (Ab-1022)	198	12459	38004	240	0	2240.83	1974	2644.4	0.06	1.18	593	586.59	593	176.23	0	0.3	100	99	0	1381	1647.83	847033	9.39	378	9820	100		Undefined	1702.43	1002
7	16	4	JAK2 (Ab-221)	199	13061	38014	240	0	1136.63	1109.5	265.19	0.01	0.23	592	584.17	592	155.01	0.01	0.27	99	80	0	517.5	544.63	434191	3.56	382	9760	100		Undefined	886.32	819
7	17	4	JAK2 (Ab-1007)	200	13651	38012	240	0	3413.11	3084	1377.35	0.04	0.4	594	586.57	594	104.56	0.01	0.18	100	100	0	2490	2819.11	1307222	27.03	383	9719	100		Undefined	2729.31	885
7	18	4	IkB-alpha (Ab-32/36)	201	14252	38017	240	0	1405.44	1326.5	331.51	0.03	0.24	593	575.18	593	119.53	0.01	0.21	99	99	0	733.5	812.44	536879	6.95	382	9762	100		Undefined	883.6	827
7	19	4	FKHR (Ab-256)	202	14855	38020	240	0	1754.47	1710	588.78	0.01	0.34	583	561.25	583	126.66	0.02	0.23	100	100	0	1127	1171.47	664945	9.42	379	9779	100		Undefined	985.72	792
7	20	4	BRCA1 (Ab-1524)	203	15462	38025	240	0	2217.55	1937	1319.24	0.06	0.59	590	575.95	590	183.35	0.01	0.32	100	98	0	1347	1627.55	847105	8.95	382	9731	100		Undefined	1721.47	886.5
7	21	4	HDAC8 (Ab-39)	204	16044	38017	240	0	1767.91	1771.5	403.14	0	0.23	594	591.11	594	207.18	0	0.35	99	99	0	1177.5	1173.91	671805	5.68	380	9761	100		Undefined	1070.83	923
7	22	4	HSP27 (Ab-15)	205	16651	38033	240	0	870.91	863	152.62	0	0.18	597	590.36	597	150.79	0	0.26	78	37	0	266	273.91	332689	1.86	382	9793	100		Undefined	705.41	700.5
7	23	4	cdc25C (Ab-216)	206	17251	38017	240	0	14699.7	12913	7383.7	0.06	0.5	597	597.91	597	136.08	0	0.23	100	100	0	12316	14102.7	5585869	103.63	380	9751	100		Undefined	9460.37	2144
7	24	4	Chk1 (Ab-345)	207	17844	38042	240	0	1154.13	1086	244.2	0.03	0.21	595	595.46	595	110.31	0	0.19	99	97	0	491	559.13	443185	5.06	384	9776	100		Undefined	859.06	802
7	25	4	ATM (Ab-1981)	208	18452	38027	240	0	981.13	965	181.71	0.01	0.19	595	633.49	595	1232.35	0.03	1.95	0	0	0	370	386.13	372830	0.28	380	9758	100		Undefined	715.89	718
7	26	4	FAK (Ab-925)	209	19045	38027	240	0	1459.2	1460.5	266.54	0	0.18	595	638.89	595	1233.35	0.03	1.93	7	0	0	865.5	864.2	554495	0.67	380	9739	100		Undefined	953.35	857.5
7	27	4	p21Cip1 (Ab-145)	210	19641	38030	240	0	1040.85	995	250.03	0.02	0.24	596	606.22	596	87.09	0.01	0.14	96	88	0	399	444.85	396565	4.99	381	9762	100		Undefined	684.56	626
7	28	4	p27Kip1 (Ab-10)	211	20256	38027	240	0	724.96	696	114.28	0.02	0.16	595	595.76	595	389.38	0	0.65	1	0	0	101	129.96	276211	0.33	381	9655	100		Undefined	644.46	605
7	29	4	p27Kip1 (Ab-187)	212	20828	38028	240	0	913.26	857.5	251.97	0.03	0.28	516	551.23	516	160.57	0.03	0.29	86	51	0	341.5	397.26	345212	2.25	378	9740	100		Undefined	703.31	674
7	30	4	Akt2 (Ab-474)	213	21447	38035	240	0	1072.02	1047	283.59	0.01	0.26	503	533.55	503	347.94	0.03	0.65	73	33	0	544	569.02	407366	1.55	380	9806	100		Undefined	708.25	623
7	31	4	IKK alpha (Ab-23)	214	22048	38040	240	0	2747.02	2422	1149.22	0.05	0.42	504	529.94	504	328.92	0.02	0.62	100	97	0	1918	2243.02	1043868	6.74	380	10006	100		Undefined	2471.79	951.5
7	1	5	Chk2 (Ab-68)	184	4054	38593	240	0	14678.1	12272.5	7763.67	0.08	0.53	510	552.21	510	295.9	0.03	0.54	100	100	0	11762.5	14168.1	5607031	47.74	382	10015	100		Undefined	6274.21	839.5
7	2	5	p53 (Ab-315)	185	4654	38592	240	0	14595.3	12229	8407.84	0.08	0.58	498	508.19	498	217.34	0.01	0.43	100	100	0	11731	14097.3	5575403	64.82	382	9769	100		Undefined	4261.17	1693
7	3	5	Tau (Ab-404)	186	5255	38591	240	0	3146.96	2938.5	1025.03	0.03	0.33	492	486.08	492	160.64	0.01	0.33	100	100	0	2446.5	2654.96	1195845	16.56	380	9765	100		Undefined	1411.48	669
7	4	5	Beta-Catenin (Ab-41/45)	187	5853	38597	240	0	1299.05	1254	244.65	0.02	0.19	493	485.76	493	68.79	0.01	0.14	100	100	0	761	806.05	494938	11.82	381	9787	100		Undefined	706.25	627.5
7	5	5	ICAM-1 (Ab-512)	188	6451	38604	240	0	976.9	1002	317.35	0.01	0.32	495	496.37	495	494.46	0	1	51	7	0	507	481.9	374154	0.97	383	9767	100		Undefined	615.4	609
7	6	5	Rb (Ab-780)	189	7048	38594	240	0	3337.14	2720	1983.11	0.09	0.59	494	493.48	494	505.41	0	1.02	99	97	0	2226	2843.14	1261440	5.63	378	9786	100		Undefined	3582.39	979
7	7	5	CDK2 (Ab-160)	190	7648	38590	240	0	1852.11	1748	549.37	0.03	0.3	497	490.64	497	78.16	0.01	0.16	100	100	0	1251	1355.11	698245	17.42	377	9887	100		Undefined	830.56	701
7	8	5	Caveolin-1 (Ab-14)	191	8247	38590	240	0	897.56	871	295.65	0.01	0.33	498	569.87	498	4307.18	0.06	7.56	0	0	0	373	399.56	341071	0.08	380	9771	100		Undefined	620.54	617.5
7	9	5	Chk1 (Ab-280)	192	8853	38601	240	0	840.75	863	168.15	0.01	0.2	497	576.18	497	4310.59	0.06	7.48	0	0	0	366	343.75	320327	0.06	381	9755	100		Undefined	583.48	599
7	10	5	Chk1 (Ab-317)	193	9448	38595	240	0	1889.6	1675	899.66	0.05	0.48	498	520.76	498	101.43	0.02	0.19	100	100	0	1177	1391.6	712380	13.5	377	9774	100		Undefined	1235.71	765.5
7	11	5	Src (Ab-418)	194	10056	38600	240	0	23827.8	19373	13550	0.09	0.57	498	535.33	498	181.79	0.03	0.34	100	100	0	18875	23329.8	9078388	128.13	381	9798	100		Undefined	15485.6	8822
7	12	5	MKK3 (Ab-189)	195	10659	38594	240	0	1531.68	1426.5	517.89	0.03	0.34	500	540.35	500	103.79	0.03	0.19	100	100	0	926.5	1031.68	578976	9.55	378	9751	100		Undefined	849.48	771
7	13	5	Chk2 (Ab-516)	196	11250	38603	240	0	2242.69	2094.5	1070.92	0.03	0.48	576	562.24	576	119.03	0.01	0.21	100	100	0	1518.5	1666.69	852224	14.12	380	9717	100		Undefined	3440.91	1025
7	14	5	TYK2 (Ab-1054)	197	11846	38610	240	0	1114.22	1102	339.07	0	0.3	596	595.39	596	171.51	0	0.29	93	64	0	506	518.22	424519	3.03	381	9774	100		Undefined	798.3	760
7	15	5	JAK1 (Ab-1022)	198	12451	38607	240	0	2202.65	2066	790.62	0.03	0.36	591	594.36	591	169.83	0	0.29	100	100	0	1475	1611.65	839211	9.47	381	9818	100		Undefined	1717.97	883.5
7	16	5	JAK2 (Ab-221)	199	13057	38611	240	0	1218.28	1108.5	1108.83	0.04	0.91	592	586.55	592	139.22	0	0.24	97	85	0	516.5	626.28	462947	4.54	380	9759	100		Undefined	792.89	792
7	17	5	JAK2 (Ab-1007)	200	13649	38608	240	0	3212.87	2961	1186.08	0.04	0.37	594	584.61	594	185.4	0.01	0.32	100	100	0	2367	2618.87	1217677	14.18	379	9727	100		Undefined	2311.48	889
7	18	5	IkB-alpha (Ab-32/36)	201	14247	38613	240	0	1717.45	1639.5	586.98	0.02	0.34	596	579.49	596	123.02	0.01	0.21	100	100	0	1043.5	1121.45	652631	9.25	380	9771	100		Undefined	864.07	814
7	19	5	FKHR (Ab-256)	202	14850	38617	240	0	1775.14	1718	528.89	0.01	0.3	591	574.25	591	135.47	0.01	0.24	100	100	0	1127	1184.14	672777	8.86	379	9775	100		Undefined	1088.09	805
7	20	5	BRCA1 (Ab-1524)	203	15450	38607	240	0	2083.39	1956	712.94	0.03	0.34	594	585.27	594	217.79	0.01	0.37	99	98	0	1362	1489.39	789606	6.88	379	9719	100		Undefined	1479.68	871
7	21	5	HDAC8 (Ab-39)	204	16043	38625	240	0	1836.71	1769.5	906.3	0.02	0.49	594	590.64	594	128.85	0	0.22	100	99	0	1175.5	1242.71	701625	9.67	382	9728	100		Undefined	1040.76	857
7	22	5	HSP27 (Ab-15)	205	16644	38634	240	0	835.31	791	127.95	0.02	0.15	595	588.78	595	127.64	0	0.22	78	40	0	196	240.31	320758	1.93	384	9767	100		Undefined	726.17	715
7	23	5	cdc25C (Ab-216)	206	17249	38620	240	0	14904.2	12506.5	9100.21	0.08	0.61	597	592.16	597	143.87	0	0.24	100	100	0	11909.5	14307.2	5663586	99.48	380	9787	100		Undefined	14115.6	6492
7	24	5	Chk1 (Ab-345)	207	17853	38633	240	0	1219.96	1156	846.52	0.02	0.69	594	581.48	594	99.69	0.01	0.17	99	97	0	562	625.96	467245	6.4	383	9736	100		Undefined	822.62	762
7	25	5	ATM (Ab-1981)	208	18455	38629	240	0	976.5	977	217.93	0	0.22	595	594.83	595	90.35	0	0.15	93	80	0	382	381.5	370095	4.22	379	9762	100		Undefined	719.59	696
7	26	5	FAK (Ab-925)	209	19050	38631	240	0	1486.28	1464	304.1	0.01	0.2	597	628.96	597	730.23	0.02	1.16	65	4	0	867	889.28	566271	1.17	381	9737	100		Undefined	1003.89	911
7	27	5	p21Cip1 (Ab-145)	210	19645	38630	240	0	1158.92	1077.5	638.64	0.03	0.55	598	622.03	598	88.51	0.02	0.14	99	98	0	479.5	560.92	440390	6.07	380	9733	100		Undefined	753.6	765
7	28	5	p27Kip1 (Ab-10)	211	20245	38634	240	-50	796.45	694	934.53	0.06	1.17	596	600.12	596	390.54	0	0.65	3	1	0	98	200.45	305836	0.5	384	9725	100		Undefined	651.14	607
7	29	5	p27Kip1 (Ab-187)	212	20827	38633	240	0	1084.36	970	322.85	0.05	0.3	574	569.44	574	404.32	0	0.71	48	22	0	396	510.36	412056	1.27	380	9846	100		Undefined	751.81	715.5
7	30	5	Akt2 (Ab-474)	213	21452	38644	240	0	1185.38	1081	332.19	0.04	0.28	513	553.67	513	366.12	0.03	0.66	85	35	0	568	672.38	453999	1.73	383	9797	100		Undefined	770.99	722
7	31	5	IKK alpha (Ab-23)	214	22045	38636	240	0	2785.92	2421	1264.66	0.06	0.45	508	536.93	508	336.43	0.02	0.63	100	96	0	1913	2277.92	1067008	6.68	383	9980	100		Undefined	2726.23	1085
7	1	6	Chk2 (Ab-68)	184	4053	39193	240	0	13961.9	11304.5	8151.91	0.09	0.58	510	552.68	510	316.72	0.03	0.57	100	99	0	10794.5	13451.9	5361385	42.34	384	10269	100		Undefined	5510.57	770
7	2	6	p53 (Ab-315)	185	4657	39195	240	0	8630.3	7780	3249.31	0.05	0.38	496	509.97	496	284.03	0.01	0.56	100	100	0	7284	8134.3	3288145	28.59	381	10018	100		Undefined	4290.39	2933.5
7	3	6	Tau (Ab-404)	186	5254	39194	240	0	3097.28	2835.5	1015.46	0.04	0.33	493	487.08	493	167.35	0.01	0.34	100	99	0	2342.5	2604.28	1183162	15.6	382	9991	100		Undefined	1340.44	659
7	4	6	Beta-Catenin (Ab-41/45)	187	5849	39203	240	0	1318.73	1222.5	352.98	0.03	0.27	494	483.21	494	177.23	0.01	0.37	98	95	0	728.5	824.73	501119	4.71	380	10051	100		Undefined	731.94	659
7	5	6	ICAM-1 (Ab-512)	188	6457	39201	240	0	994.53	965	274.35	0.01	0.28	495	492.07	495	184.54	0	0.38	87	70	0	470	499.53	377921	2.72	380	10018	100		Undefined	626.68	597
7	6	6	Rb (Ab-780)	189	7049	39197	240	0	3389.89	2509.5	2317.22	0.13	0.68	495	489.88	495	160.32	0	0.33	100	100	0	2014.5	2894.89	1281378	18.09	378	10037	100		Undefined	3497.02	1040
7	7	6	CDK2 (Ab-160)	190	7659	39248	240	0	1036.78	863	597.29	0.08	0.58	497	498.51	497	150.3	0	0.3	85	61	0	366	539.78	392941	3.58	379	10151	100		Undefined	709.26	664.5
7	8	6	Caveolin-1 (Ab-14)	191	8247	39195	240	0	944.55	885	220.03	0.03	0.23	497	504.94	497	82.47	0.01	0.16	100	97	0	388	447.55	357986	5.33	379	10014	100		Undefined	651.17	666
7	9	6	Chk1 (Ab-280)	192	8850	39195	240	0	847.2	777	553.03	0.04	0.65	495	510.17	495	73.18	0.01	0.14	96	88	0	282	352.2	322784	4.61	381	10015	100		Undefined	570.21	591.5
7	10	6	Chk1 (Ab-317)	193	9453	39198	240	0	1999.09	1825	981.43	0.04	0.49	495	516.81	495	85.34	0.02	0.17	100	100	0	1330	1504.09	757656	17.37	379	10038	100		Undefined	1258.7	833
7	11	6	Src (Ab-418)	194	10056	39200	240	0	22266.9	18270.5	12177.9	0.09	0.55	495	523.63	495	137.81	0.02	0.26	100	100	0	17775.5	21771.9	8461409	157.78	380	10029	100		Undefined	14413.1	4541
7	12	6	MKK3 (Ab-189)	195	10657	39206	240	0	1597.78	1530.5	437.92	0.02	0.27	498	537.65	498	148.22	0.03	0.28	100	100	0	1032.5	1099.78	607156	7.15	380	10043	100		Undefined	921.45	816
7	13	6	Chk2 (Ab-516)	196	11254	39205	240	0	2066.76	1742.5	1013.87	0.07	0.49	578	562.5	578	116.02	0.01	0.21	100	100	0	1164.5	1488.76	793634	12.97	384	10033	100		Undefined	2867.98	1401
7	14	6	TYK2 (Ab-1054)	197	11864	39207	240	0	1204.26	1086.5	1027.84	0.04	0.85	594	593.84	594	218.81	0	0.37	82	53	0	492.5	610.26	457618	2.79	380	10001	100		Undefined	812.5	779
7	15	6	JAK1 (Ab-1022)	198	12453	39214	240	0	1831.04	1616	742.53	0.05	0.41	593	593.07	593	198.33	0	0.33	100	100	0	1023	1238.04	699457	6.24	382	10024	100		Undefined	1460.79	875
7	16	6	JAK2 (Ab-221)	199	13065	39214	240	0	1203.06	1140.5	447.76	0.02	0.37	590	579.12	590	204.63	0.01	0.35	86	70	0	550.5	613.06	459569	3.05	382	10001	100		Undefined	728.4	697.5
7	17	6	JAK2 (Ab-1007)	200	13649	39209	240	0	3389.81	3139.5	1253.91	0.03	0.37	594	581.01	594	183.85	0.01	0.32	100	100	0	2545.5	2795.81	1274568	15.28	376	9990	100		Undefined	2729.04	1033
7	18	6	IkB-alpha (Ab-32/36)	201	14253	39217	240	0	1446.06	1392	411.24	0.02	0.28	593	582.71	593	107.17	0.01	0.18	100	99	0	799	853.06	550947	8.06	381	10009	100		Undefined	900.88	846
7	19	6	FKHR (Ab-256)	202	14846	39222	240	0	1562.71	1329.5	1070.16	0.07	0.68	593	584.5	593	225.01	0.01	0.38	99	78	0	736.5	969.71	596957	4.35	382	10035	100		Undefined	1049.05	818
7	20	6	BRCA1 (Ab-1524)	203	15456	39215	240	0	2274.19	1974	909.21	0.06	0.4	595	592.37	595	415.93	0	0.7	100	87	0	1379	1679.19	861919	4.04	379	10068	100		Undefined	1861.45	937.5
7	21	6	HDAC8 (Ab-39)	204	16058	39216	240	0	1975.36	1918	780.12	0.01	0.39	592	586.48	592	123.08	0	0.21	100	99	0	1326	1383.36	748662	11.28	379	9979	100		Undefined	1071.15	853
7	22	6	HSP27 (Ab-15)	205	16650	39235	240	0	889.9	864	194.27	0.01	0.22	592	576.81	592	114.28	0.01	0.2	82	51	0	272	297.9	338161	2.74	380	10000	100		Undefined	764.31	749
7	23	6	cdc25C (Ab-216)	206	17251	39220	240	0	14699.2	11551.5	10260.5	0.1	0.7	594	576.01	594	108.53	0.01	0.19	100	100	0	10957.5	14105.2	5585689	130.13	380	9979	100		Undefined	11779.9	5599
7	24	6	Chk1 (Ab-345)	207	17835	39230	240	0	1423.36	1138	2644.3	0.1	1.86	595	584.25	595	95.42	0.01	0.16	100	98	0	543	828.36	540878	8.79	380	9988	100		Undefined	967.94	877
7	25	6	ATM (Ab-1981)	208	18442	39227	240	0	1098.49	1085	234.33	0.01	0.21	597	596.13	597	127.92	0	0.21	97	85	0	488	501.49	419624	3.93	382	10037	100		Undefined	769.8	761
7	26	6	FAK (Ab-925)	209	19046	39227	240	0	1618.06	1504	1906.1	0.03	1.18	596	614.82	596	80.77	0.01	0.13	100	100	0	908	1022.06	616479	12.42	381	9975	100		Undefined	920.89	833
7	27	6	p21Cip1 (Ab-145)	210	19631	39226	240	0	1181.05	1147	315.04	0.01	0.27	598	633.52	598	83.56	0.03	0.13	99	95	0	549	583.05	449979	6.55	381	9929	100		Undefined	798.98	784
7	28	6	p27Kip1 (Ab-10)	211	20218	39237	240	0	796.14	800	129.41	0	0.16	595	613.64	595	83.73	0.01	0.14	84	60	0	205	201.14	300143	2.18	377	10046	100		Undefined	683.31	699
7	29	6	p27Kip1 (Ab-187)	212	20843	39251	240	0	1149.06	1071	312.74	0.03	0.27	590	589.27	590	142.15	0	0.24	97	84	0	481	559.06	437793	3.94	381	10128	100		Undefined	811.69	773
7	30	6	Akt2 (Ab-474)	213	21442	39234	240	0	1144.42	1098	374.41	0.02	0.33	570	560.62	570	163.52	0.01	0.29	88	66	0	528	574.42	439459	3.57	384	9988	100		Undefined	681.62	668
7	31	6	IKK alpha (Ab-23)	214	22045	39238	240	0	2814.58	2602	1185.55	0.03	0.42	508	532.63	508	61.24	0.02	0.11	100	100	0	2094	2306.58	1069540	37.26	380	10279	100		Undefined	2516.61	836.5
8	1	1	cdc25A (Ab-75)	215	4072	40615	240	0	2106.47	2035	685.82	0.01	0.33	507	530.35	507	133.96	0.02	0.25	100	100	0	1528	1599.47	806777	11.77	383	10290	100		Undefined	988.86	902
8	2	1	Src (Ab-529)	216	4677	40618	240	0	2699.76	2585.5	785.95	0.02	0.29	496	498.39	496	70.86	0	0.14	100	100	0	2089.5	2203.76	1025909	31.07	380	10050	100		Undefined	1016.84	764.5
8	3	1	MEK1 (Ab-221)	217	5281	40616	240	0	1059.33	1046	305.88	0.01	0.29	494	486.26	494	57.01	0.01	0.12	100	98	0	552	565.33	403604	10.05	381	10026	100		Undefined	622.83	605
8	4	1	IkB-alpha (Ab-42)	218	5877	40615	240	0	1765.79	1554	2848.58	0.06	1.61	494	490.18	494	153.26	0	0.31	98	97	0	1060	1271.79	669234	8.32	379	9971	100		Undefined	785.73	695.5
8	5	1	STAT1 (Ab-727)	219	6458	40640	240	0	1117.28	1024	414.11	0.04	0.37	495	500.85	495	242.66	0.01	0.48	85	55	0	529	622.28	423451	2.54	379	9952	100		Undefined	758.79	669
8	6	1	MSK1 (Ab-376)	220	7066	40621	240	0	1363.04	1267	440.37	0.03	0.32	496	493.5	496	196.08	0	0.4	100	95	0	771	867.04	519318	4.43	381	10042	100		Undefined	823.46	778
8	7	1	Rac1/cdc42 (Ab-71)	221	7666	40624	240	0	1383.03	1279	456.99	0.03	0.33	497	493.73	497	68.28	0	0.14	100	99	0	782	886.03	526935	13.02	381	10024	100		Undefined	813.06	721
8	8	1	MEK1 (Ab-217)	222	8269	40619	240	0	1241.59	1191.5	346.79	0.02	0.28	496	509.2	496	539.7	0.01	1.06	63	20	0	695.5	745.59	466836	1.36	376	10057	100		Undefined	720.89	701.5
8	9	1	FAK (Ab-397)	223	8871	40629	240	0	1500.62	1407.5	460.2	0.03	0.31	493	507.47	493	93.94	0.01	0.19	100	100	0	914.5	1007.62	564233	10.57	376	10036	100		Undefined	809.3	795
8	10	1	Pyk2 (Ab-402)	224	9466	40623	240	0	983.35	910	523.52	0.03	0.53	495	510.62	495	85.66	0.01	0.17	99	87	0	415	488.35	374657	5.52	381	10070	100		Undefined	623.94	611.5
8	11	1	NFkB-p65 (Ab-529)	225	10080	40622	240	0	2173.37	1962.5	768.66	0.04	0.35	497	521.69	497	112.76	0.02	0.22	100	100	0	1465.5	1676.37	821533	14.65	378	10055	100		Undefined	1192.37	755
8	12	1	Beta-Catenin (Ab-37)	226	10669	40624	240	0	3345.68	2742.5	1864.11	0.09	0.56	497	537.45	497	146.77	0.03	0.27	100	99	0	2245.5	2848.68	1264668	19.13	378	9978	100		Undefined	2153.8	753.5
8	13	1	mTOR (Ab-2448)	227	11254	40634	240	0	1049.83	952.5	946.38	0.04	0.9	535	585.45	535	740.33	0.04	1.26	14	1	0	417.5	514.83	403134	0.63	384	10028	100		Undefined	684.79	671
8	14	1	4E-BP1 (Ab-36)	228	11878	40625	240	0	1125.62	1061	525.38	0.03	0.47	594	617.53	594	775.11	0.02	1.26	10	1	0	467	531.62	425485	0.66	378	10084	100		Undefined	738.15	713.5
8	15	1	PDGF Receptor beta (Ab-751)	229	12468	40634	240	0	2894.59	2573	1242.63	0.05	0.43	590	581.33	590	271.86	0.01	0.47	100	100	0	1983	2304.59	1105734	8.51	382	9968	100		Undefined	2374.31	937.5
8	16	1	elF4E (Ab-209)	230	13057	40629	240	0	1118.66	989	375.95	0.05	0.34	590	571.69	590	129.59	0.01	0.23	99	84	0	399	528.66	421733	4.22	377	10056	100		Undefined	819.51	736
8	17	1	Met (Ab-1349)	231	13677	40636	240	0	1557.02	1512	461.73	0.01	0.3	593	578.4	593	116.55	0.01	0.2	100	99	0	919	964.02	591667	8.4	380	10023	100		Undefined	830.28	827
8	18	1	FGF Receptor 1 (Ab-154)	232	14261	40634	240	0	2079.74	1980	866.01	0.02	0.42	598	583.52	598	149.84	0.01	0.26	100	100	0	1382	1481.74	792380	9.99	381	10020	100		Undefined	941.4	884
8	19	1	c-Kit (Ab-721)	233	14870	40632	240	0	1914.64	1782	687.19	0.03	0.36	595	585.5	595	198.67	0.01	0.34	100	98	0	1187	1319.64	725647	6.69	379	10066	100		Undefined	1144.06	909.5
8	20	1	BRCA1 (Ab-1423)	234	15472	40639	240	0	56800.4	46334	30304.2	0.09	0.53	594	583.87	594	178.45	0.01	0.31	100	100	0	45740	56206.4	21470552	315.02	378	10070	100		Undefined	25833.8	3103
8	21	1	CDC2 (Ab-15)	235	16083	40645	240	0	1234.38	1010	1500	0.09	1.22	594	583.8	594	124.69	0.01	0.21	97	86	0	416	640.38	474001	5.22	384	10042	100		Undefined	752.36	717.5
8	22	1	p44/42 MAP Kinase (Ab-202)	236	16674	40645	240	0	1286.81	1205	407.04	0.03	0.32	591	575.15	591	103	0.01	0.18	100	95	0	614	695.81	491562	6.91	382	9987	100		Undefined	802.92	708.5
8	23	1	p44/42 MAP Kinase (Ab-204)	237	17267	40652	240	0	971.49	877.5	253.1	0.04	0.26	593	577.77	593	88.38	0.01	0.15	97	82	0	284.5	378.49	369165	4.45	380	10029	100		Undefined	729.58	700.5
8	24	1	HSP27 (Ab-78)	238	17881	40647	240	0	861.18	808	179.22	0.03	0.21	596	592.43	596	88.7	0	0.15	89	61	0	212	265.18	328109	3.03	381	9995	100		Undefined	673.11	700.5
8	25	1	SAPK/JNK (Ab-183)	239	18450	40648	240	0	1223	1170	516.9	0.02	0.42	598	607.74	598	109.88	0.01	0.18	99	95	0	572	625	463517	5.6	379	9990	100		Undefined	935.99	796
8	26	1	P38 MAPK (Ab-182)	240	19066	40652	240	0	15556	12457	8632.59	0.1	0.55	598	612.75	598	192.82	0.01	0.31	100	100	0	11859	14958	5895725	77.5	379	10043	100		Undefined	21142.6	8691
8	27	1	HSF1 (Ab-303)	241	19658	40645	240	0	1540.44	1481	391.78	0.02	0.25	596	599.31	596	110.86	0	0.18	100	100	0	885	944.44	579207	8.49	376	10040	100		Undefined	884.32	772
8	28	1	EGFR (Ab-1110)	242	20263	40655	240	0	1981.47	1873	626.96	0.02	0.32	593	585.57	593	75.63	0.01	0.13	100	100	0	1280	1388.47	758904	18.46	383	10051	100		Undefined	1194.24	850
8	29	1	Histone H2A.X (Ab-139)	243	20871	40657	240	0	2665.72	2494.5	822.95	0.03	0.31	594	584.45	594	163.72	0.01	0.28	100	100	0	1900.5	2071.72	1012973	12.71	380	10028	100		Undefined	1664.46	847
8	30	1	eIF2a (Ab-51)	244	21464	40658	240	0	3143.05	2922	991.9	0.03	0.32	581	565.04	581	175.06	0.01	0.31	100	100	0	2341	2562.05	1188072	14.73	378	10037	100		Undefined	2768.11	1671.5
8	31	1	Integrin beta-3 (Ab-785)	245	22064	40662	240	0	1446.66	1294.5	681.09	0.05	0.47	502	528.32	502	161.52	0.02	0.31	100	96	0	792.5	944.66	555518	5.69	384	10298	100		Undefined	731.05	686.5
8	1	2	cdc25A (Ab-75)	215	4077	41211	240	0	1490.23	1315.5	924.57	0.05	0.62	507	531.02	507	85.11	0.02	0.16	100	100	0	808.5	983.23	566286	11.27	380	10029	100		Undefined	969.06	846
8	2	2	Src (Ab-529)	216	4674	41214	240	0	2638.12	2497	720.01	0.02	0.27	496	491.82	496	57.56	0	0.12	100	100	0	2001	2142.12	1007760	37.29	382	9760	100		Undefined	940.68	667.5
8	3	2	MEK1 (Ab-221)	217	5274	41209	240	0	1037.37	1003.5	289.38	0.01	0.28	489	475.93	489	50.25	0.01	0.11	98	97	0	514.5	548.37	394200	11.17	380	9796	100		Undefined	628.72	606
8	4	2	IkB-alpha (Ab-42)	218	5876	41210	240	0	1466.18	1371	485.15	0.03	0.33	490	491.22	490	92.86	0	0.19	100	100	0	881	976.18	558616	10.5	381	9718	100		Undefined	708.94	657
8	5	2	STAT1 (Ab-727)	219	6462	41218	240	0	1166.83	1038.5	394.32	0.05	0.34	495	489.87	495	75.92	0	0.15	98	97	0	543.5	671.83	441060	8.92	378	9710	100		Undefined	702.71	654
8	6	2	MSK1 (Ab-376)	220	7067	41214	240	0	1583.16	1519	358.22	0.02	0.23	496	486.44	496	64.78	0.01	0.13	100	100	0	1023	1087.16	601599	16.93	380	9807	100		Undefined	823.28	659
8	7	2	Rac1/cdc42 (Ab-71)	221	7673	41216	240	0	1364.51	1308	465.36	0.02	0.34	498	489.77	498	75.39	0.01	0.15	100	100	0	810	866.51	521243	11.6	382	9763	100		Undefined	749.25	666
8	8	2	MEK1 (Ab-217)	222	8265	41218	240	0	1117.39	1054.5	284.37	0.03	0.25	498	501.82	498	85.1	0	0.17	100	98	0	556.5	619.39	420140	7.23	376	9794	100		Undefined	661.9	632
8	9	2	FAK (Ab-397)	223	8876	41225	240	0	1349.31	1280.5	438.22	0.02	0.32	495	513.18	495	151.75	0.02	0.3	99	98	0	785.5	854.31	515435	5.51	382	9806	100		Undefined	802.35	787.5
8	10	2	Pyk2 (Ab-402)	224	9478	41225	240	0	851.91	812	213.72	0.02	0.25	496	515.41	496	81.7	0.02	0.16	98	83	0	316	355.91	321170	4.12	377	9779	100		Undefined	621.65	605
8	11	2	NFkB-p65 (Ab-529)	225	10076	41223	240	0	2041.28	1882	651.45	0.04	0.32	499	524.17	499	81.28	0.02	0.16	100	100	0	1383	1542.28	777727	18.66	381	9789	100		Undefined	1186.05	754
8	12	2	Beta-Catenin (Ab-37)	226	10672	41225	240	0	3470.25	2770	1960.88	0.1	0.57	500	537.39	500	100.59	0.03	0.19	100	100	0	2270	2970.25	1329107	29.16	383	9745	100		Undefined	2146.18	927
8	13	2	mTOR (Ab-2448)	227	11261	41228	240	0	898.86	868	209.54	0.02	0.23	511	576.16	511	736.79	0.05	1.28	7	0	0	357	387.86	341566	0.44	380	9765	100		Undefined	737.15	680
8	14	2	4E-BP1 (Ab-36)	228	11874	41226	240	0	1089.21	972	1029.29	0.05	0.94	588	591.28	588	664.08	0	1.12	10	1	0	384	501.21	416080	0.75	382	9828	100		Undefined	698.82	707.5
8	15	2	PDGF Receptor beta (Ab-751)	229	12479	41221	240	0	2697.32	2329.5	1485.97	0.06	0.55	592	583.45	592	311.25	0.01	0.53	100	99	0	1737.5	2105.32	1024981	6.79	380	9793	100		Undefined	2041.55	823
8	16	2	elF4E (Ab-209)	230	13082	41226	240	0	987.73	935.5	250.64	0.02	0.25	589	568.38	589	118.12	0.02	0.21	91	75	0	346.5	398.73	377312	3.55	382	9771	100		Undefined	747.52	720.5
8	17	2	Met (Ab-1349)	231	13675	41225	240	0	1359.87	1311	344.12	0.02	0.25	592	573.97	592	116.61	0.01	0.2	100	99	0	719	767.87	520832	6.74	383	9739	100		Undefined	878.1	841
8	18	2	FGF Receptor 1 (Ab-154)	232	14273	41232	240	0	1707.25	1623.5	466.97	0.02	0.27	597	578.62	597	101.22	0.01	0.17	100	100	0	1026.5	1110.25	655584	11.15	384	9758	100		Undefined	907.52	824.5
8	19	2	c-Kit (Ab-721)	233	14871	41232	240	0	1724.05	1661	452.61	0.02	0.26	593	582.66	593	175.92	0.01	0.3	100	99	0	1068	1131.05	656864	6.49	381	9795	100		Undefined	993.2	871.5
8	20	2	BRCA1 (Ab-1423)	234	15472	41237	240	0	56066.5	46815	29658.3	0.08	0.53	588	592.83	588	304.75	0	0.51	100	100	0	46227	55478.5	21361348	182.03	381	9773	100		Undefined	19487	2878
8	21	2	CDC2 (Ab-15)	235	16066	41248	240	0	981.78	905	606.18	0.04	0.62	589	578.73	589	166.68	0.01	0.29	89	41	0	316	392.78	372093	2.42	379	9739	100		Undefined	825.81	756
8	22	2	p44/42 MAP Kinase (Ab-202)	236	16661	41245	240	0	1201.86	1180	422.19	0.01	0.35	591	579.66	591	181.76	0.01	0.31	99	80	0	589	610.86	457907	3.42	381	9765	100		Undefined	828.72	790.5
8	23	2	p44/42 MAP Kinase (Ab-204)	237	17263	41238	240	0	950.64	889	230.72	0.03	0.24	597	588.57	597	188.53	0.01	0.32	79	33	0	292	353.64	358393	1.92	377	9793	100		Undefined	718.8	733
8	24	2	HSP27 (Ab-78)	238	17869	41244	240	0	825.18	800	150.25	0.01	0.18	595	599.98	595	125.61	0	0.21	74	36	0	205	230.18	311918	1.79	378	9797	100		Undefined	677.01	679
8	25	2	SAPK/JNK (Ab-183)	239	18467	41241	240	0	1019.66	976	249.28	0.02	0.24	596	609.84	596	153.93	0.01	0.25	97	56	0	380	423.66	388490	2.66	381	9789	100		Undefined	909.41	785
8	26	2	P38 MAPK (Ab-182)	240	19066	41245	240	0	13849.1	11487	7579.48	0.08	0.55	598	636.12	598	307.16	0.03	0.48	100	100	0	10889	13251.1	5276509	43.02	381	9766	100		Undefined	17898.1	6053
8	27	2	HSF1 (Ab-303)	241	19659	41245	240	0	1753.64	1796.5	388.31	0.01	0.22	597.5	609.25	597.5	105.35	0.01	0.17	100	99	0	1199	1156.14	666383	10.86	380	9804	100		Undefined	939.52	876
8	28	2	EGFR (Ab-1110)	242	20266	41247	240	0	1836.98	1798	428.93	0.01	0.23	595	620.37	595	2221.24	0.02	3.58	3	0	0	1203	1241.98	699889	0.55	381	9823	100		Undefined	1377.84	878
8	29	2	Histone H2A.X (Ab-139)	243	20874	41251	240	0	2377.51	2282	595.95	0.02	0.25	595	616.88	595	2224.58	0.02	3.61	12	1	0	1687	1782.51	908209	0.79	382	9799	100		Undefined	1703.42	979
8	30	2	eIF2a (Ab-51)	244	21468	41258	240	0	2879.54	2708	960.41	0.03	0.33	585	568.74	585	118.3	0.01	0.21	100	100	0	2123	2294.54	1091344	19.53	379	9762	100		Undefined	2267.57	1762.5
8	31	2	Integrin beta-3 (Ab-785)	245	22062	41266	240	0	1399.91	1345.5	503.57	0.02	0.36	503	531.37	503	252.55	0.02	0.48	97	75	0	842.5	896.91	534767	3.44	382	10026	100		Undefined	745.46	705
8	1	3	cdc25A (Ab-75)	215	4066	41815	240	0	1294.38	1215	460.07	0.03	0.36	507	535.44	507	126.92	0.02	0.24	100	97	0	708	787.38	493158	5.98	381	10031	100		Undefined	878.73	733
8	2	3	Src (Ab-529)	216	4665	41815	240	0	1342.75	1283.5	464.72	0.02	0.35	494	489.79	494	66.69	0	0.14	100	99	0	789.5	848.75	512931	12.79	382	9788	100		Undefined	864.57	666
8	3	3	MEK1 (Ab-221)	217	5270	41818	240	0	1004.83	988.5	282.14	0.01	0.28	484	468.15	484	81.19	0.01	0.17	97	93	0	504.5	520.83	379825	6.61	378	9830	100		Undefined	863.79	591
8	4	3	IkB-alpha (Ab-42)	218	5873	41803	240	0	1470.23	1386	445.05	0.03	0.3	483	473.15	483	81.5	0.01	0.17	99	99	0	903	987.23	563100	12.23	383	9764	100		Undefined	804.04	748
8	5	3	STAT1 (Ab-727)	219	6460	41819	240	0	1187	1107	394.76	0.03	0.33	493	480.3	493	92.57	0.01	0.19	99	97	0	614	694	449874	7.63	379	9764	100		Undefined	704.05	669
8	6	3	MSK1 (Ab-376)	220	7062	41818	240	0	1534.75	1466	408.57	0.02	0.27	492	477.28	492	85.54	0.01	0.18	100	99	0	974	1042.75	580137	12.36	378	9808	100		Undefined	794.1	698
8	7	3	Rac1/cdc42 (Ab-71)	221	7667	41818	240	0	1358.66	1357	366.55	0	0.27	496	483	496	74.05	0.01	0.15	100	100	0	861	862.66	516290	11.83	380	9814	100		Undefined	741.52	606
8	8	3	MEK1 (Ab-217)	222	8265	41819	240	0	1072.25	975	382.86	0.04	0.36	499	500.7	499	76.36	0	0.15	100	97	0	476	573.25	405312	7.48	378	9796	100		Undefined	664.28	615
8	9	3	FAK (Ab-397)	223	8875	41825	240	0	1266.33	1155.5	438.21	0.04	0.35	496	509.55	496	138.05	0.01	0.27	100	94	0	659.5	770.33	483739	5.48	382	9789	100		Undefined	705.91	684
8	10	3	Pyk2 (Ab-402)	224	9473	41817	240	0	893.91	867	211.5	0.01	0.24	496	512.29	496	77.48	0.01	0.15	100	93	0	371	397.91	338791	4.93	379	9769	100		Undefined	649.9	651
8	11	3	NFkB-p65 (Ab-529)	225	10076	41828	240	0	2035.19	1924	594.03	0.02	0.29	496	518.03	496	76.35	0.02	0.15	100	100	0	1428	1539.19	773373	19.87	380	9820	100		Undefined	1214.03	734
8	12	3	Beta-Catenin (Ab-37)	226	10679	41823	240	0	3318.78	2585.5	1934.62	0.11	0.58	499	533.96	499	110.67	0.03	0.21	100	99	0	2086.5	2819.78	1254497	25.16	378	9748	100		Undefined	2470.8	831.5
8	13	3	mTOR (Ab-2448)	227	11256	41828	240	0	905.5	900	204.28	0	0.23	510	554.89	510	167.27	0.04	0.3	93	59	0	390	395.5	344994	2.1	381	9778	100		Undefined	667.92	616.5
8	14	3	4E-BP1 (Ab-36)	228	11878	41826	240	0	1031.64	1005.5	220.71	0.01	0.21	587	572.96	587	198.04	0.01	0.35	85	57	0	418.5	444.64	389960	2.32	378	9843	100		Undefined	709.1	714
8	15	3	PDGF Receptor beta (Ab-751)	229	12474	41829	240	0	2521.51	2313	915.13	0.04	0.36	589	577.9	589	225.48	0.01	0.39	100	100	0	1724	1932.51	963218	8.62	382	9803	100		Undefined	1947.98	935.5
8	16	3	elF4E (Ab-209)	230	13072	41828	240	0	1087.01	990	493.57	0.04	0.45	571	562.52	571	194.25	0.01	0.35	94	59	0	419	516.01	409803	2.7	377	9808	100		Undefined	793.65	775.5
8	17	3	Met (Ab-1349)	231	13674	41829	240	0	1246.72	1165	285.01	0.03	0.23	584	568.58	584	105.86	0.01	0.19	100	99	0	581	662.72	473752	6.41	380	9812	100		Undefined	885.14	796
8	18	3	FGF Receptor 1 (Ab-154)	232	14271	41832	240	0	1731.04	1689	508.38	0.01	0.29	593	578.34	593	109.33	0.01	0.19	100	100	0	1096	1138.04	656065	10.54	379	9780	100		Undefined	922.13	832
8	19	3	c-Kit (Ab-721)	233	14874	41837	240	0	1471.37	1412.5	323.81	0.02	0.22	594	586.06	594	146.08	0.01	0.25	100	100	0	818.5	877.37	559121	6.06	380	9777	100		Undefined	1052	931
8	20	3	BRCA1 (Ab-1423)	234	15466	41839	240	0	57772	48170	29266.7	0.08	0.51	591	605.18	591	515.61	0.01	0.85	100	100	0	47579	57181	21895576	110.87	379	9802	100		Undefined	26004.3	4265
8	21	3	CDC2 (Ab-15)	235	16082	41837	240	0	952.12	911	277.06	0.02	0.29	593	603.99	593	512.51	0.01	0.85	20	2	0	318	359.12	360852	0.68	379	9823	100		Undefined	771.7	721
8	22	3	p44/42 MAP Kinase (Ab-202)	236	16671	41840	240	0	1317.1	1147	1826.47	0.06	1.39	594	592.57	594	284.85	0	0.48	89	49	0	553	723.1	501814	2.54	381	9753	100		Undefined	860.33	742
8	23	3	p44/42 MAP Kinase (Ab-204)	237	17264	41847	240	0	934.96	895.5	205.1	0.02	0.22	596	589.8	596	136.13	0	0.23	94	60	0	299.5	338.96	355284	2.54	380	9786	100		Undefined	717.95	720
8	24	3	HSP27 (Ab-78)	238	17873	41844	240	0	784.6	787	146.12	0	0.19	593	599.44	593	359.63	0	0.6	14	0	0	194	191.6	299717	0.51	382	9793	100		Undefined	620.57	591
8	25	3	SAPK/JNK (Ab-183)	239	18468	41849	240	0	988.84	977	181.74	0.01	0.18	594	596.78	594	348.4	0	0.58	53	3	0	383	394.84	371802	1.13	376	9792	100		Undefined	858.04	791
8	26	3	P38 MAPK (Ab-182)	240	19062	41851	240	0	14171.3	11614	9464.63	0.09	0.67	596	615.93	596	297.88	0.01	0.48	100	100	0	11018	13575.3	5399251	45.51	381	9780	100		Undefined	17961.2	9782
8	27	3	HSF1 (Ab-303)	241	19663	41850	240	0	973.83	986	174.24	0.01	0.18	597	605.63	597	166.69	0.01	0.28	92	53	0	389	376.83	371031	2.21	381	9810	100		Undefined	807.69	791
8	28	3	EGFR (Ab-1110)	242	20263	41856	240	0	1755.07	1680	408.52	0.02	0.23	597	626.63	597	2221.67	0.02	3.55	1	0	0	1083	1158.07	670436	0.51	382	9817	100		Undefined	1154.75	938.5
8	29	3	Histone H2A.X (Ab-139)	243	20871	41861	240	0	2500.62	2335	759.76	0.03	0.3	597	613.32	597	2223.26	0.01	3.62	19	1	0	1738	1903.62	952736	0.85	381	9808	100		Undefined	1494.24	859
8	30	3	eIF2a (Ab-51)	244	21467	41861	240	0	3043.21	2884	789.12	0.02	0.26	592	572.45	592	80.87	0.01	0.14	100	100	0	2292	2451.21	1159462	30.55	381	9773	100		Undefined	2135.52	1425
8	31	3	Integrin beta-3 (Ab-785)	245	22067	41866	240	0	1174.21	1143	267.77	0.01	0.23	506	532.43	506	83.59	0.02	0.16	100	100	0	637	668.21	446201	7.68	380	10030	100		Undefined	784.41	755.5
8	1	4	cdc25A (Ab-75)	215	4066	42410	240	0	2243.11	2212.5	646.22	0.01	0.29	503	521.73	503	112.61	0.02	0.22	100	100	0	1709.5	1740.11	852380	15.29	380	10018	100		Undefined	821.78	714
8	2	4	Src (Ab-529)	216	4664	42414	240	0	2551.54	2499	656.92	0.01	0.26	492	489.88	492	95.71	0	0.2	100	99	0	2007	2059.54	977239	21.54	383	9879	100		Undefined	936.46	692
8	3	4	MEK1 (Ab-221)	217	5278	42419	240	0	1069.5	1028	417.8	0.02	0.39	488	474.44	488	108.87	0.01	0.23	94	78	0	540	581.5	399992	5.47	374	9781	100		Undefined	609.08	575
8	4	4	IkB-alpha (Ab-42)	218	5867	42418	240	0	1431.54	1356	574	0.02	0.4	485	468.08	485	96.34	0.02	0.21	100	98	0	871	946.54	542555	10	379	9782	100		Undefined	722.77	677
8	5	4	STAT1 (Ab-727)	219	6461	42420	240	0	1185.62	1160	363.26	0.01	0.31	489	470.65	489	128.33	0.02	0.27	97	90	0	671	696.62	451723	5.57	381	9774	100		Undefined	658.66	594.5
8	6	4	MSK1 (Ab-376)	220	7066	42416	240	0	1518.42	1480.5	392.82	0.01	0.26	492	476.72	492	129.88	0.01	0.27	100	98	0	988.5	1026.42	577000	8.02	380	9801	100		Undefined	787.93	679.5
8	7	4	Rac1/cdc42 (Ab-71)	221	7666	42423	240	0	1383.62	1370	361.06	0	0.26	496	485.86	496	68.43	0.01	0.14	100	100	0	874	887.62	529926	13.12	383	9791	100		Undefined	794.6	670
8	8	4	MEK1 (Ab-217)	222	8263	42415	240	0	1142.45	1106	299.71	0.01	0.26	499	505.76	499	83.05	0.01	0.16	100	99	0	607	643.45	437559	7.67	383	9788	100		Undefined	684.63	655
8	9	4	FAK (Ab-397)	223	8865	42422	240	0	1317.83	1249	322.61	0.02	0.24	498	511.99	498	84.81	0.01	0.17	100	100	0	751	819.83	504729	9.5	383	9812	100		Undefined	808.41	792
8	10	4	Pyk2 (Ab-402)	224	9474	42417	240	0	883.71	880.5	197.29	0	0.22	501	567.19	501	228.56	0.05	0.4	69	36	0	379.5	382.71	337579	1.38	382	9853	100		Undefined	600.93	605.5
8	11	4	NFkB-p65 (Ab-529)	225	10069	42428	240	0	2064.36	1962	600.5	0.02	0.29	501	542.01	501	140.52	0.03	0.26	100	100	0	1461	1563.36	776200	10.83	376	9758	100		Undefined	1289.53	772
8	12	4	Beta-Catenin (Ab-37)	226	10671	42429	240	0	3532.84	2749.5	2195.57	0.11	0.62	498	530.6	498	216.77	0.03	0.41	100	100	0	2251.5	3034.84	1335415	13.85	378	9789	100		Undefined	2496.06	805
8	13	4	mTOR (Ab-2448)	227	11272	42426	240	0	967.77	889	393.22	0.04	0.41	506	552.64	506	194.89	0.04	0.35	95	49	0	383	461.77	368722	2.13	381	9750	100		Undefined	657.78	615.5
8	14	4	4E-BP1 (Ab-36)	228	11864	42434	240	0	1102.65	955	879.15	0.06	0.8	587	572.62	587	254.48	0.01	0.44	81	32	0	368	515.65	421214	2.08	382	9770	100		Undefined	762.59	721.5
8	15	4	PDGF Receptor beta (Ab-751)	229	12467	42430	240	0	2314.72	2158	793.51	0.03	0.34	586	566.74	586	151.53	0.01	0.27	100	100	0	1572	1728.72	877279	11.54	379	9829	100		Undefined	1941.28	882
8	16	4	elF4E (Ab-209)	230	13075	42432	240	0	1013.6	957	207.78	0.02	0.2	511	554.2	511	140.54	0.04	0.25	100	86	0	446	502.6	388210	3.27	383	9817	100		Undefined	771.94	727
8	17	4	Met (Ab-1349)	231	13667	42436	240	0	1297.32	1253.5	329.69	0.01	0.25	542	556.91	542	137.81	0.01	0.25	99	98	0	711.5	755.32	492982	5.37	380	9777	100		Undefined	835.58	780
8	18	4	FGF Receptor 1 (Ab-154)	232	14265	42431	240	0	1303.11	1266	285.46	0.01	0.22	588	566.73	588	111.61	0.02	0.2	100	99	0	678	715.11	493878	6.6	379	9756	100		Undefined	903.06	843.5
8	19	4	c-Kit (Ab-721)	233	14855	42435	240	0	3017.38	1224	25277.8	0.39	8.38	595	585.38	595	130.77	0.01	0.22	100	93	0	629	2422.38	1155656	18.6	383	9719	100		Undefined	1040.37	872
8	20	4	BRCA1 (Ab-1423)	234	15467	42436	240	0	55635	45988.5	29794.2	0.08	0.54	593	609.22	593	481.79	0.01	0.79	100	100	0	45395.5	55042	21141296	114.21	380	9803	100		Undefined	26040.3	4748
8	21	4	CDC2 (Ab-15)	235	16067	42459	240	0	1008.34	916	597.68	0.04	0.59	595	606.3	595	270.95	0.01	0.45	62	11	0	321	413.34	381151	1.48	378	9817	100		Undefined	797.3	793.5
8	22	4	p44/42 MAP Kinase (Ab-202)	236	16663	42451	240	0	1170.01	1070	650.92	0.04	0.56	594	596.66	594	248.3	0	0.42	91	45	0	476	576.01	445774	2.31	381	9809	100		Undefined	905.97	773
8	23	4	p44/42 MAP Kinase (Ab-204)	237	17269	42437	240	0	986.31	987	283.7	0	0.29	595	602.26	595	133.2	0.01	0.22	90	72	0	392	391.31	371839	2.88	377	9850	100		Undefined	741.2	686
8	24	4	HSP27 (Ab-78)	238	17880	42445	240	0	798.69	790	174.47	0	0.22	594	603.57	594	362.83	0.01	0.6	15	1	0	196	204.69	302702	0.54	379	9699	100		Undefined	648.24	670
8	25	4	SAPK/JNK (Ab-183)	239	18439	42453	240	0	1010.71	998	230.72	0.01	0.23	596	598.17	596	362.77	0	0.61	55	8	0	402	414.71	384070	1.14	380	9710	100		Undefined	799.87	768.5
8	26	4	P38 MAPK (Ab-182)	240	19061	42447	240	0	13579.2	11309	6418.92	0.08	0.47	594	590.61	594	177.55	0	0.3	100	100	0	10715	12985.2	5160091	73.15	380	9843	100		Undefined	18367.7	5420
8	27	4	HSF1 (Ab-303)	241	19660	42449	240	0	1746.34	1770	346.05	0.01	0.2	593	578.96	593	127.33	0.01	0.22	99	99	0	1177	1153.34	663611	9.17	380	9784	100		Undefined	885.02	770
8	28	4	EGFR (Ab-1110)	242	20259	42452	240	0	1830.57	1785	416.96	0.01	0.23	595	582.93	595	75.81	0.01	0.13	100	100	0	1190	1235.57	693785	16.46	379	9795	100		Undefined	1123.36	935
8	29	4	Histone H2A.X (Ab-139)	243	20865	42459	240	0	2552.81	2393.5	686.14	0.03	0.27	588	566.83	588	64.43	0.02	0.11	100	100	0	1805.5	1964.81	964961	30.82	378	9772	100		Undefined	1543.1	881
8	30	4	eIF2a (Ab-51)	244	21462	42456	240	0	2899.89	2698	1024.51	0.03	0.35	576	560.38	576	90.3	0.01	0.16	100	100	0	2122	2323.89	1104858	25.91	381	9755	100		Undefined	2132.16	1702
8	31	4	Integrin beta-3 (Ab-785)	245	22059	42464	240	0	1186.91	1131	265.25	0.02	0.22	505	530.21	505	83.66	0.02	0.16	100	99	0	626	681.91	452212	7.85	381	10030	100		Undefined	733.2	676
8	1	5	cdc25A (Ab-75)	215	4065	43012	240	0	2170.21	2138.5	758.76	0.01	0.35	504	521.81	504	82.67	0.02	0.16	100	100	0	1634.5	1666.21	829021	19.94	382	10140	100		Undefined	821.93	683
8	2	5	Src (Ab-529)	216	4676	43046	240	0	1280.34	1144.5	557.64	0.05	0.44	493	493.82	493	83.5	0	0.17	99	94	0	651.5	787.34	489089	9.42	382	9779	100		Undefined	751.48	682.5
8	3	5	MEK1 (Ab-221)	217	5264	43014	240	0	973.97	976	242.43	0	0.25	487	475.33	487	93.77	0.01	0.2	97	89	0	489	486.97	372056	5.32	382	9776	100		Undefined	587.01	535
8	4	5	IkB-alpha (Ab-42)	218	5873	43018	240	0	2123.02	1323	13550.5	0.21	6.38	486	470.77	486	93.16	0.01	0.2	100	99	0	837	1637.02	804625	17.73	379	9781	100		Undefined	694.43	627
8	5	5	STAT1 (Ab-727)	219	6463	43017	240	0	1166.03	1076	322.84	0.03	0.28	491	475.43	491	115.96	0.01	0.24	98	96	0	585	675.03	444258	5.96	381	9743	100		Undefined	699	682.5
8	6	5	MSK1 (Ab-376)	220	7062	43020	240	0	1550.4	1484	442.21	0.02	0.29	494	484.65	494	63.41	0.01	0.13	100	100	0	990	1056.4	590702	16.81	381	9771	100		Undefined	740.73	686.5
8	7	5	Rac1/cdc42 (Ab-71)	221	7665	43025	240	0	1304.02	1261	359.79	0.01	0.28	497	496.53	497	69.21	0	0.14	100	99	0	764	807.02	499439	11.67	383	9751	100		Undefined	739.11	697
8	8	5	MEK1 (Ab-217)	222	8255	43027	240	0	1143.36	1065	353.35	0.03	0.31	498	503.95	498	78.58	0.01	0.16	100	95	0	567	645.36	434476	8.14	380	9827	100		Undefined	649.15	614
8	9	5	FAK (Ab-397)	223	8870	43028	240	0	1292.26	1200	414.75	0.03	0.32	502	519.77	502	107.4	0.02	0.21	100	99	0	698	790.26	489766	7.19	379	9820	100		Undefined	741.31	715
8	10	5	Pyk2 (Ab-402)	224	9474	43036	240	0	1276.93	1154	511.59	0.04	0.4	505	606.06	505	276.87	0.08	0.46	92	56	0	649	771.93	487787	2.42	382	9822	100		Undefined	1090.45	962.5
8	11	5	NFkB-p65 (Ab-529)	225	10077	43019	240	0	2081.41	2005.5	530.47	0.02	0.25	505	608.1	505	312.62	0.08	0.51	98	97	0	1500.5	1576.41	786772	4.71	378	9762	100		Undefined	1378.65	921
8	12	5	Beta-Catenin (Ab-37)	226	10662	43020	240	0	3261.34	2508	2131.86	0.11	0.65	502	544.13	502	229.07	0.03	0.42	100	99	0	2006	2759.34	1236047	11.86	379	9734	100		Undefined	2421.09	791
8	13	5	mTOR (Ab-2448)	227	11259	43022	240	0	917.68	843	438.05	0.04	0.48	505	554.73	505	165.4	0.04	0.3	90	50	0	338	412.68	347802	2.19	379	9821	100		Undefined	672.17	618
8	14	5	4E-BP1 (Ab-36)	228	11864	43028	240	0	1036.57	970	479.86	0.03	0.46	587	572.9	587	245.57	0.01	0.43	82	27	0	383	449.57	391823	1.89	378	9783	100		Undefined	757.46	727
8	15	5	PDGF Receptor beta (Ab-751)	229	12466	43036	240	0	2475.49	2104	1517.6	0.07	0.61	569.5	565.44	569.5	417.83	0	0.74	99	97	0	1534.5	1905.99	943162	4.57	381	9788	100		Undefined	2011.34	776.5
8	16	5	elF4E (Ab-209)	230	13058	43042	240	0	956.69	925	236.59	0.01	0.25	504	554.45	504	416.36	0.04	0.75	50	4	0	421	452.69	359714	0.97	376	9807	100		Undefined	782.57	689
8	17	5	Met (Ab-1349)	231	13667	43034	240	0	1329.37	1270.5	439.25	0.02	0.33	502	545.41	502	136.48	0.04	0.25	99	97	0	768.5	827.37	505160	5.74	380	9807	100		Undefined	713.65	685
8	18	5	FGF Receptor 1 (Ab-154)	232	14258	43033	240	0	1344.32	1323	274.59	0.01	0.2	532.5	559.55	532.5	184.91	0.02	0.33	100	97	0	790.5	811.82	508152	4.24	378	9844	100		Undefined	861.5	776
8	19	5	c-Kit (Ab-721)	233	14871	43015	240	0	2929.44	1185	16362.4	0.39	5.59	594	578.17	594	215.37	0.01	0.37	97	70	0	591	2335.44	1119046	10.92	382	9844	100		Undefined	954.2	795
8	20	5	BRCA1 (Ab-1423)	234	15462	43037	240	0	53291.6	43922	27378.4	0.08	0.51	595	601.42	595	261.62	0	0.44	100	100	0	43327	52696.6	20250808	201.4	380	9775	100		Undefined	24660	6462
8	21	5	CDC2 (Ab-15)	235	16068	43053	240	0	1084.85	1004.5	585.52	0.03	0.54	594	605.21	594	242.46	0.01	0.4	77	43	0	410.5	490.85	410075	1.98	378	9783	100		Undefined	754.13	719
8	22	5	p44/42 MAP Kinase (Ab-202)	236	16665	43046	240	0	1224.23	1144	360.2	0.03	0.29	594	592.83	594	143.74	0	0.24	98	85	0	550	630.23	468882	4.39	383	9733	100		Undefined	787.7	732.5
8	23	5	p44/42 MAP Kinase (Ab-204)	237	17254	43055	240	0	952.72	875	579.59	0.04	0.61	596	593.4	596	122.88	0	0.21	87	57	0	279	356.72	364891	2.92	383	9822	100		Undefined	699.29	700.5
8	24	5	HSP27 (Ab-78)	238	17874	43038	240	0	809.73	790	131.21	0.01	0.16	595	593.93	595	90.78	0	0.15	89	57	0	195	214.73	307696	2.38	380	9793	100		Undefined	645.59	666.5
8	25	5	SAPK/JNK (Ab-183)	239	18451	43035	240	0	1082.99	996.5	1122.36	0.04	1.04	596	602.51	596	92.52	0	0.15	100	92	0	400.5	486.99	413704	5.19	382	9740	100		Undefined	848.83	810
8	26	5	P38 MAPK (Ab-182)	240	19060	43050	240	0	13338.4	10850	8462.31	0.09	0.63	595	588.2	595	106.83	0	0.18	100	100	0	10255	12743.4	5068576	119.35	380	9802	100		Undefined	17950.6	4362
8	27	5	HSF1 (Ab-303)	241	19659	43050	240	0	1271.46	1213	323.26	0.02	0.25	593	586.22	593	95.48	0	0.16	99	99	0	620	678.46	479340	7.18	377	9774	100		Undefined	853.49	802
8	28	5	EGFR (Ab-1110)	242	20257	43054	240	0	1862.78	1817.5	390.49	0.01	0.21	595	588.76	595	138.81	0	0.24	100	100	0	1222.5	1267.78	707855	9.18	380	9803	100		Undefined	1293.25	1048
8	29	5	Histone H2A.X (Ab-139)	243	20864	43055	240	0	2580.29	2477	569.38	0.02	0.22	590	574.14	590	80.5	0.01	0.14	100	100	0	1887	1990.29	990832	24.92	384	9789	100		Undefined	1492.78	931.5
8	30	5	eIF2a (Ab-51)	244	21463	43055	240	0	3009.57	2782	925.06	0.03	0.31	525	554.63	525	89.6	0.02	0.16	100	100	0	2257	2484.57	1152666	27.4	383	9787	100		Undefined	2048.06	1242
8	31	5	Integrin beta-3 (Ab-785)	245	22064	43064	240	0	1441.56	1393	407.93	0.01	0.28	502	522	502	83.04	0.02	0.16	100	99	0	891	939.56	552119	11.07	383	10026	100		Undefined	789.79	693
8	1	6	cdc25A (Ab-75)	215	4085	43638	240	0	1086.64	819.5	590.2	0.12	0.54	516	545.22	516	138.16	0.02	0.25	97	55	0	303.5	570.64	410751	3.92	378	10353	100		Undefined	700.12	669.5
8	2	6	Src (Ab-529)	216	4679	43616	240	0	1424.32	1185.5	871.82	0.08	0.61	497	510.53	497	103.15	0.01	0.2	99	97	0	688.5	927.32	535545	8.86	376	9922	100		Undefined	789.47	661
8	3	6	MEK1 (Ab-221)	217	5272	43623	240	0	1047.58	994	373.88	0.02	0.36	492	484.78	492	91.06	0.01	0.19	97	89	0	502	555.58	402271	6.18	384	10028	100		Undefined	590.59	588
8	4	6	IkB-alpha (Ab-42)	218	5866	43616	240	0	1333.67	1285	394.55	0.02	0.3	491	482.1	491	93.27	0.01	0.19	98	97	0	794	842.67	508128	9.13	381	10002	100		Undefined	663.54	579
8	5	6	STAT1 (Ab-727)	219	6462	43612	240	0	1204.21	1155	334.21	0.02	0.28	496	489.17	496	66.26	0.01	0.14	100	99	0	659	708.21	460009	10.79	382	9994	100		Undefined	659.07	623
8	6	6	MSK1 (Ab-376)	220	7055	43611	240	0	1603.48	1590	553.1	0	0.34	496	495.48	496	69.29	0	0.14	100	99	0	1094	1107.48	610924	15.99	381	10015	100		Undefined	783.35	657
8	7	6	Rac1/cdc42 (Ab-71)	221	7659	43619	240	0	1405.38	1384	355.37	0.01	0.25	499	523.74	499	1234.71	0.02	2.36	18	0	0	885	906.38	529829	0.71	377	10043	100		Undefined	841.68	775.5
8	8	6	MEK1 (Ab-217)	222	8259	43626	240	0	1134.76	1089	359.33	0.02	0.32	497	529.16	497	1234.95	0.03	2.33	6	0	0	592	637.76	430074	0.49	379	10048	100		Undefined	713.77	690
8	9	6	FAK (Ab-397)	223	8862	43619	240	0	1330.46	1270	393.71	0.02	0.3	498	511.46	498	74.11	0.01	0.14	100	100	0	772	832.46	501584	11.05	377	10049	100		Undefined	805.94	786
8	10	6	Pyk2 (Ab-402)	224	9468	43624	240	0	977.92	912	235.34	0.03	0.24	498	519.61	498	103.05	0.02	0.2	99	96	0	414	479.92	370633	4.45	379	10040	100		Undefined	681.83	707
8	11	6	NFkB-p65 (Ab-529)	225	10071	43631	240	0	2090.4	1949.5	725.93	0.03	0.35	497	529.38	497	186.11	0.03	0.35	100	100	0	1452.5	1593.4	794353	8.39	380	10075	100		Undefined	1237.12	785
8	12	6	Beta-Catenin (Ab-37)	226	10669	43626	240	0	3453.09	2942	1745.19	0.07	0.51	504	549.84	504	202.47	0.04	0.37	100	100	0	2438	2949.09	1298362	14.34	376	10074	100		Undefined	2672.94	935.5
8	13	6	mTOR (Ab-2448)	227	11277	43637	240	0	1112.06	974	1193.39	0.06	1.07	520	559.98	520	128.31	0.03	0.23	95	86	0	454	592.06	421471	4.3	379	10086	100		Undefined	719.59	693
8	14	6	4E-BP1 (Ab-36)	228	11871	43623	240	0	1130.83	994	948.77	0.06	0.84	587	576.06	587	309.02	0.01	0.54	63	27	0	407	543.83	430845	1.8	381	10008	100		Undefined	757.15	721
8	15	6	PDGF Receptor beta (Ab-751)	229	12467	43636	240	0	2463.62	2136.5	1140.46	0.06	0.46	523	562.66	523	240.12	0.03	0.43	100	100	0	1613.5	1940.62	941104	7.92	382	10023	100		Undefined	2227.62	944
8	16	6	elF4E (Ab-209)	230	13067	43640	240	0	1064.78	993	361.73	0.03	0.34	506	553.86	506	398.03	0.04	0.72	65	18	0	487	558.78	403553	1.28	379	10038	100		Undefined	682.53	655.5
8	17	6	Met (Ab-1349)	231	13666	43640	240	0	1479.93	1385.5	448.39	0.03	0.3	503	544.13	503	92.23	0.03	0.17	100	98	0	882.5	976.93	562374	10.15	380	10040	100		Undefined	768.46	757
8	18	6	FGF Receptor 1 (Ab-154)	232	14260	43647	240	0	1751.78	1666	598.94	0.02	0.34	557.5	557.24	557.5	101.2	0	0.18	99	98	0	1108.5	1194.28	663924	11.8	379	10034	100		Undefined	947.57	878
8	19	6	c-Kit (Ab-721)	233	14850	43655	240	0	1667.7	1611.5	520.06	0.01	0.31	589	572.27	589	217.36	0.01	0.38	98	96	0	1022.5	1078.7	633725	5.04	380	10154	100		Undefined	1144.71	1083.5
8	20	6	BRCA1 (Ab-1423)	234	15463	43636	240	0	55498.2	44134	35040.7	0.1	0.63	594	597.18	594	249.48	0	0.42	100	100	0	43540	54904.2	21144828	220.06	381	10117	100		Undefined	25777.7	7083.5
8	21	6	CDC2 (Ab-15)	235	16080	43652	240	0	1517.19	1151	3519.01	0.12	2.32	593	603.47	593	225.87	0.01	0.37	94	60	0	558	924.19	575014	4.05	379	10045	100		Undefined	867.41	797
8	22	6	p44/42 MAP Kinase (Ab-202)	236	16663	43647	240	0	1224.09	1151	526.44	0.03	0.43	594	591.91	594	216.51	0	0.37	91	62	0	557	630.09	465155	2.92	380	9997	100		Undefined	752.05	726
8	23	6	p44/42 MAP Kinase (Ab-204)	237	17263	43646	240	0	1023.94	991.5	425.01	0.01	0.42	593	586	593	140.12	0.01	0.24	95	63	0	398.5	430.94	391144	3.13	382	10032	100		Undefined	741.63	714.5
8	24	6	HSP27 (Ab-78)	238	17870	43648	240	0	838.77	795	157.66	0.02	0.19	594	578.94	594	89.36	0.01	0.15	90	63	0	201	244.77	317894	2.91	379	10067	100		Undefined	651.93	621
8	25	6	SAPK/JNK (Ab-183)	239	18463	43647	240	0	1124.21	1111	242.85	0.01	0.22	594	580.32	594	89.37	0.01	0.15	100	98	0	517	530.21	428325	6.09	381	10049	100		Undefined	822.71	753
8	26	6	P38 MAPK (Ab-182)	240	19059	43648	240	0	13102.4	11125	7059.66	0.07	0.54	591	573.51	591	104.36	0.01	0.18	100	100	0	10534	12511.4	4952724	120.05	378	10016	100		Undefined	17065.2	4330
8	27	6	HSF1 (Ab-303)	241	19656	43649	240	0	1432.7	1394.5	350.4	0.01	0.24	594	588.82	594	97.67	0	0.17	100	100	0	800.5	838.7	541559	8.64	378	10046	100		Undefined	928.1	856
8	28	6	EGFR (Ab-1110)	242	20261	43652	240	0	2056.07	1950.5	517.71	0.02	0.25	597	600.85	597	144.82	0	0.24	100	100	0	1353.5	1459.07	785419	10.05	382	10062	100		Undefined	1271.88	965
8	29	6	Histone H2A.X (Ab-139)	243	20865	43659	240	0	2743.86	2570	757.44	0.03	0.28	596	589.41	596	79.1	0	0.13	100	100	0	1974	2147.86	1034436	27.24	377	10057	100		Undefined	1822.99	957
8	30	6	eIF2a (Ab-51)	244	21463	43662	240	0	3315.62	2991.5	2104.76	0.04	0.63	590	570.07	590	79.39	0.01	0.14	100	100	0	2401.5	2725.62	1273198	34.59	384	10028	100		Undefined	2032.53	1143.5
8	31	6	Integrin beta-3 (Ab-785)	245	22056	43663	240	0	1588.76	1433	496.85	0.04	0.31	508	535.26	508	83.23	0.02	0.16	100	100	0	925	1080.76	608494	12.66	383	10266	100		Undefined	930.72	768
9	1	1	p70 S6 Kinase (Ab-424)	246	4034	45182	240	0	1260.24	1102.5	543.4	0.06	0.43	513	541.58	513	97.96	0.02	0.18	99	96	0	589.5	747.24	481413	7.34	382	10231	100		Undefined	781.73	699
9	2	1	CaMKII (Ab-286)	247	4637	45167	240	0	3194.22	3108	995.3	0.01	0.31	501	523.23	501	116.78	0.02	0.22	100	100	0	2607	2693.22	1210609	22.87	379	10003	100		Undefined	1821.06	1525
9	3	1	MEK1 (Ab-291)	248	5230	45174	240	0	3015.33	2388.5	1779.62	0.1	0.59	497	506.2	497	108.2	0.01	0.21	100	100	0	1891.5	2518.33	1151856	23.19	382	9995	100		Undefined	2325.46	949
9	4	1	14-3-3 zeta (Ab-58)	249	5833	45172	240	0	1242.58	1227	323.57	0.01	0.26	495	494.89	495	151.42	0	0.31	100	98	0	732	747.58	477150	4.94	384	9990	100		Undefined	747.06	680
9	5	1	AMPK1/AMPK2 (Ab-183/172)	250	6425	45175	240	0	1491.32	1437	439.29	0.02	0.29	494	495.05	494	135.6	0	0.27	99	97	0	943	997.32	571177	7.35	383	9970	100		Undefined	718.95	666
9	6	1	HSP90B (Ab-254)	251	7025	45181	240	0	1115.39	1037	337.57	0.03	0.3	494	497.79	494	81.68	0	0.16	100	99	0	543	621.39	426078	7.56	382	9995	100		Undefined	700.1	682
9	7	1	IkB-epsilon (Ab-22)	252	7628	45176	240	0	12368.2	10866.5	5288.64	0.06	0.43	496	501.74	496	87.61	0	0.17	100	100	0	10370.5	11872.2	4675175	135.44	378	9996	100		Undefined	6171.42	857
9	8	1	Keratin 18 (Ab-33)	253	8220	45189	240	0	905.5	806	306.34	0.05	0.34	497	497.87	497	74	0	0.15	95	82	0	309	408.5	344090	5.51	380	9949	100		Undefined	623.49	614
9	9	1	Myc (Ab-62)	254	8824	45175	240	0	1179.62	1091	428.36	0.03	0.36	496	509.36	496	72.73	0.01	0.14	100	99	0	595	683.62	451796	9.22	383	10034	100		Undefined	742.75	706
9	10	1	Shc (Ab-349)	255	9433	45178	240	0	8274.73	7749	4599.31	0.03	0.56	495	513.67	495	75.64	0.02	0.15	100	100	0	7254	7779.73	3111299	102.6	376	10030	100		Undefined	6205.2	1083
9	11	1	SHP-2 (Ab-580)	256	10036	45185	240	0	1904.2	1849	635.04	0.01	0.33	494	527.69	494	258.25	0.03	0.49	100	98	0	1355	1410.2	725499	5.33	381	9995	100		Undefined	1065.95	874
9	12	1	Trk B (Ab-515)	257	10634	45187	240	0	6550.92	5125	4108.18	0.11	0.63	496	546.74	496	280.7	0.04	0.51	100	100	0	4629	6054.92	2489349	21.39	380	9982	100		Undefined	2458.54	1292
9	13	1	CrkII (Ab-221)	258	11228	45182	240	0	4302.44	3120	2784.71	0.14	0.65	499	567.59	499	727.62	0.06	1.28	100	99	0	2621	3803.44	1630624	5.13	379	10028	100		Undefined	5339.58	3005
9	14	1	eEF2K (Ab-366)	259	11840	45187	240	0	2127.92	1893	1233.17	0.05	0.58	585	584.74	585	714.38	0	1.22	99	35	0	1308	1542.92	806481	2.16	379	10061	100		Undefined	1798.02	844
9	15	1	Caspase 9 (Ab-125)	260	12448	45183	240	0	1267.18	1125.5	575.27	0.05	0.45	587	574.89	587	155.01	0.01	0.27	96	84	0	538.5	680.18	481529	4.47	380	9996	100		Undefined	863.53	735.5
9	16	1	MDM2 (Ab-166)	261	13028	45191	240	0	33963.7	31756.5	12785.5	0.03	0.38	512	558.17	512	138.58	0.04	0.25	100	100	0	31244.5	33451.7	12906196	241.06	380	9968	100		Undefined	11608.6	1159
9	17	1	Caspase 9 (Ab-153)	262	13636	45185	240	0	4260.19	3325	2787.75	0.11	0.65	515	555.69	515	109.34	0.03	0.2	100	100	0	2810	3745.19	1618873	33.88	380	9959	100		Undefined	3275.14	1079
9	18	1	Caspase 9 (Ab-144)	263	14200	45195	240	0	888.14	855	208.92	0.02	0.24	589	613	589	2556.7	0.02	4.17	0	0	0	266	299.14	337495	0.11	380	9989	100		Undefined	703.13	685
9	19	1	Caspase 9 (Ab-196)	264	14829	45200	240	0	15470.6	13394	7076.34	0.06	0.46	589	610.9	589	2539.5	0.02	4.16	100	100	0	12805	14881.6	5863366	5.85	379	10100	100		Undefined	7547.74	1183
9	20	1	Caspase 3 (Ab-150)	265	15444	45214	240	0	794.53	779.5	138.61	0.01	0.17	586	560.94	586	108.15	0.02	0.19	69	39	0	193.5	208.53	303511	2.16	382	9905	100		Undefined	640.16	608.5
9	21	1	ERK3 (Ab-189)	266	16020	45205	240	0	1069.61	983	907.65	0.04	0.85	596	605.64	596	228.51	0.01	0.38	71	37	0	387	473.61	405384	2.03	379	9899	100		Undefined	761.83	699
9	22	1	ERK8 (Ab-175/177)	267	16621	45202	240	0	1469.34	1411	599.5	0.02	0.41	593	627.95	593	710.69	0.02	1.13	56	7	0	818	876.34	562756	1.18	383	10024	100		Undefined	891.45	881
9	23	1	PI3-kinase p85-subunit alpha/gamma (Ab-467/199)	268	17216	45206	240	0	1220.85	1103.5	455.07	0.04	0.37	596	618.37	596	699.87	0.02	1.13	32	2	0	507.5	624.85	463924	0.86	380	10061	100		Undefined	798.22	801.5
9	24	1	PI3-kinase p85-alpha (Ab-607)	269	17834	45206	240	0	1163.6	1056	786.53	0.04	0.68	595	588.36	595	207.08	0	0.35	84	54	0	461	568.6	444494	2.78	382	10057	100		Undefined	774.61	715
9	25	1	Beta-Actin	A	18434	45210	240	0	39939.4	32349.5	24723.5	0.09	0.62	594	576.04	594	112.72	0.01	0.2	100	100	0	31755.5	39345.4	15256854	349.21	382	9949	100		Undefined	35775.7	7307
9	26	1	GAPDH	G	19013	45211	240	0	1317.57	1243	464.91	0.03	0.35	588	568.57	588	116.86	0.01	0.21	97	92	0	655	729.57	501994	6.41	381	10009	100		Undefined	873.79	748
9	27	1	Negative control	N	19632	45214	240	0	867.84	798	187.4	0.04	0.22	594	582.46	594	93.31	0.01	0.16	89	62	0	204	273.84	332381	3.06	383	10041	100		Undefined	668.9	608
9	28	1	Negative control	N	20224	45208	240	0	951.71	870	786.33	0.04	0.83	595	578.58	595	71.92	0.01	0.12	89	81	0	275	356.71	359745	5.19	378	10029	100		Undefined	618.89	596
9	29	1	Empty	E	20830	45219	240	-50	590.71	600	96.76	0.01	0.16	593	580.73	593	470.11	0.01	0.81	0	0	0	7	-2.29	222698	0.02	377	10016	100		Undefined	578.9	603
9	30	1	Empty	E	21430	45221	240	-50	561.53	593	74.31	0.02	0.13	586	563.45	586	75.44	0.02	0.13	0	0	0	7	-24.47	213380	-0.03	380	10001	100		Undefined	561.69	597.5
9	31	1	Positive Marker	P	22028	45218	240	0	54667.9	48207	23596.6	0.05	0.43	515	546.14	515	148.06	0.03	0.27	99	99	0	47692	54152.9	20609786	365.54	377	10246	100		Undefined	9025.71	764.5
9	1	2	p70 S6 Kinase (Ab-424)	246	4027	45771	240	0	1192.56	1052	428.61	0.05	0.36	505	528.31	505	106.65	0.02	0.2	98	95	0	547	687.56	454364	6.23	381	10043	100		Undefined	687	675.5
9	2	2	CaMKII (Ab-286)	247	4635	45770	240	0	2960.04	2847	743.83	0.02	0.25	497	514.86	497	130.32	0.02	0.25	100	100	0	2350	2463.04	1124817	18.76	380	9782	100		Undefined	1926.9	1227
9	3	2	MEK1 (Ab-291)	248	5231	45773	240	0	2719.62	2212	1824.07	0.09	0.67	496	494.51	496	82.98	0	0.17	100	100	0	1716	2223.62	1038893	26.81	382	9715	100		Undefined	2149.62	869
9	4	2	14-3-3 zeta (Ab-58)	249	5825	45775	240	0	1224.31	1193	271.99	0.01	0.22	497	485.23	497	89.46	0.01	0.18	100	99	0	696	727.31	468910	8.26	383	9760	100		Undefined	744.21	690
9	5	2	AMPK1/AMPK2 (Ab-183/172)	250	6430	45770	240	0	1250.82	1273	313.2	0.01	0.25	495	485.4	495	62.7	0.01	0.13	100	98	0	778	755.82	474061	12.21	379	9766	100		Undefined	683.34	628
9	6	2	HSP90B (Ab-254)	251	7030	45773	240	0	1380.35	1372	393.47	0	0.29	493	485.51	493	63.66	0.01	0.13	100	99	0	879	887.35	525913	14.06	381	9739	100		Undefined	670.21	609
9	7	2	IkB-epsilon (Ab-22)	252	7626	45774	240	0	11386	9793	5829.92	0.07	0.51	494	488.71	494	72.24	0	0.15	100	100	0	9299	10892	4338058	150.84	381	9744	100		Undefined	5765.38	1093.5
9	8	2	Keratin 18 (Ab-33)	253	8227	45774	240	0	876.46	719.5	389.73	0.09	0.44	496	496.76	496	66.43	0	0.13	95	74	0	223.5	380.46	334809	5.72	382	9710	100		Undefined	539.58	509.5
9	9	2	Myc (Ab-62)	254	8821	45776	240	0	1067.28	986	253.33	0.03	0.24	496	509.18	496	72.07	0.01	0.14	100	99	0	490	571.28	406634	7.74	381	9759	100		Undefined	734.07	699
9	10	2	Shc (Ab-349)	255	9429	45776	240	0	8031.62	7782	3861.98	0.01	0.48	497	512.14	497	77.57	0.01	0.15	100	100	0	7285	7534.62	3043985	96.94	379	9791	100		Undefined	4399.97	870.5
9	11	2	SHP-2 (Ab-580)	256	10029	45778	240	0	1559.4	1506	399.87	0.02	0.26	497	529.91	497	276.34	0.03	0.52	100	94	0	1009	1062.4	587892	3.73	377	9760	100		Undefined	887.16	777
9	12	2	Trk B (Ab-515)	257	10640	45784	240	0	4560.2	3803	2318.9	0.08	0.51	497	546.38	497	286.62	0.04	0.52	100	100	0	3306	4063.2	1732877	14	380	9753	100		Undefined	1845.46	945
9	13	2	CrkII (Ab-221)	258	11227	45782	240	0	3498.01	2725	2171.98	0.11	0.62	500	568.03	500	772.15	0.06	1.36	100	91	0	2225	2998.01	1329245	3.79	380	9762	100		Undefined	5260.48	1790
9	14	2	eEF2K (Ab-366)	259	11839	45784	240	0	2113.14	1815	1273.18	0.07	0.6	583	585.75	583	773.56	0	1.32	92	30	0	1232	1530.14	802995	1.97	380	9811	100		Undefined	1796.15	909
9	15	2	Caspase 9 (Ab-125)	260	12444	45787	240	0	1585.01	1360	710.64	0.07	0.45	516	560.27	516	159.11	0.04	0.28	99	96	0	844	1069.01	603887	6.44	381	9770	100		Undefined	822.48	694
9	16	2	MDM2 (Ab-166)	261	13036	45787	240	0	28314.1	26858.5	8468.85	0.02	0.3	503	550.94	503	133.73	0.04	0.24	100	100	0	26355.5	27811.1	10759359	207.61	380	9709	100		Undefined	11767.8	3141.5
9	17	2	Caspase 9 (Ab-153)	262	13625	45795	240	0	3000.27	2350.5	1953.25	0.11	0.65	499	542.84	499	103.34	0.04	0.19	100	100	0	1851.5	2501.27	1152102	23.78	384	9786	100		Undefined	3198.69	1114
9	18	2	Caspase 9 (Ab-144)	263	14234	45794	240	0	874.59	890	159.07	0.01	0.18	511	600.01	511	2580.31	0.07	4.3	0	0	0	379	363.59	335842	0.11	384	9805	100		Undefined	636.69	611.5
9	19	2	Caspase 9 (Ab-196)	264	14839	45795	240	0	14738.4	12967	7784.82	0.06	0.53	588	613.04	588	2582.42	0.02	4.21	100	97	0	12379	14150.4	5556373	5.47	377	9790	100		Undefined	8185.48	1522.5
9	20	2	Caspase 3 (Ab-150)	265	15446	45788	240	0	755.24	705	507.45	0.03	0.67	587	561.67	587	88.77	0.02	0.16	69	36	0	118	168.24	286237	2.18	379	9687	100		Undefined	646.27	608
9	21	2	ERK3 (Ab-189)	266	16022	45784	240	0	894.55	857	219.48	0.02	0.25	594	597.58	594	128.75	0	0.22	80	50	0	263	300.55	342614	2.31	383	9715	100		Undefined	879.75	721.5
9	22	2	ERK8 (Ab-175/177)	267	16619	45813	240	0	1677.68	1401	2579.76	0.08	1.54	597	627.59	597	201.55	0.02	0.32	98	91	0	804	1080.68	630806	5.21	376	9791	100		Undefined	964.45	847.5
9	23	2	PI3-kinase p85-subunit alpha/gamma (Ab-467/199)	268	17231	45814	240	0	1097.37	1066	246.94	0.01	0.23	597	616.86	597	157.32	0.01	0.26	98	74	0	469	500.37	419195	3.05	382	9828	100		Undefined	833.72	773
9	24	2	PI3-kinase p85-alpha (Ab-607)	269	17839	45808	240	0	1250.05	1062	1891.29	0.07	1.51	594	593.81	594	198.52	0	0.33	95	56	0	468	656.05	473769	3.31	379	9764	100		Undefined	808.25	730.5
9	25	2	Beta-Actin	A	18433	45807	240	0	35910.7	29553	19482.7	0.08	0.54	589	578.01	589	212.89	0.01	0.37	100	100	0	28964	35321.7	13610136	165.97	379	9704	100		Undefined	34750.5	7062
9	26	2	GAPDH	G	19016	45814	240	0	1280.02	1219.5	451.51	0.02	0.35	587	570	587	141.21	0.01	0.25	93	89	0	632.5	693.02	488967	5.03	382	9759	100		Undefined	859.85	718.5
9	27	2	Negative control	N	19629	45818	240	0	832.64	805	139.8	0.01	0.17	593	575.87	593	92.76	0.01	0.16	89	65	0	212	239.64	315570	2.77	379	9803	100		Undefined	627.46	604
9	28	2	Negative control	N	20231	45816	240	0	1000	889.5	1172.47	0.05	1.17	591	579.85	591	474.45	0.01	0.82	16	2	0	298.5	409	380000	0.89	380	9781	100		Undefined	656.99	622.5
9	29	2	Empty	E	20828	45818	240	-50	574.01	593	132.92	0.01	0.23	551.5	563.74	551.5	475.91	0.01	0.84	0	0	0	41.5	22.51	216400	0.02	377	9746	100		Undefined	563.63	587
9	30	2	Empty	E	21428	45820	240	-50	530	501	52.37	0.02	0.1	510	539.41	510	65.9	0.02	0.12	31	1	0	-9	20	199810	-0.14	377	9750	100		Undefined	517.62	496
9	31	2	Positive Marker	P	22027	45819	240	0	53795.4	47336	20748	0.06	0.39	507	534.98	507	144.03	0.02	0.27	100	100	0	46829	53288.4	20442250	369.79	380	10009	100		Undefined	9520.8	799
9	1	3	p70 S6 Kinase (Ab-424)	246	4039	46386	240	0	1226.79	1072	492.92	0.06	0.4	503	525.73	503	77.54	0.02	0.15	100	99	0	569	723.79	464955	9.04	379	9990	100		Undefined	747.87	719
9	2	3	CaMKII (Ab-286)	247	4632	46373	240	0	3072.17	3098	746.58	0	0.24	495	503.51	495	93.56	0.01	0.19	100	100	0	2603	2577.17	1176642	27.45	383	9725	100		Undefined	1902.63	1406
9	3	3	MEK1 (Ab-291)	248	5229	46372	240	0	2789.22	2118	1935.23	0.12	0.69	496	492.03	496	105.86	0	0.22	100	100	0	1622	2293.22	1051535	21.7	377	9756	100		Undefined	2254.33	1053
9	4	3	14-3-3 zeta (Ab-58)	249	5823	46380	240	0	1313.06	1260.5	314.46	0.02	0.24	497	490.09	497	82.95	0.01	0.17	100	99	0	763.5	816.06	501590	9.92	382	9759	100		Undefined	740.08	748
9	5	3	AMPK1/AMPK2 (Ab-183/172)	250	6424	46376	240	0	1362.08	1272	415.17	0.03	0.3	497	489.14	497	63.04	0.01	0.13	100	99	0	775	865.08	518951	13.85	381	9758	100		Undefined	739.08	697.5
9	6	3	HSP90B (Ab-254)	251	7022	46378	240	0	1380.85	1295	449.92	0.03	0.33	496	486.49	496	70.28	0.01	0.14	100	100	0	799	884.85	521960	12.73	378	9752	100		Undefined	760.31	693
9	7	3	IkB-epsilon (Ab-22)	252	7622	46376	240	0	11138.7	9683	5357.75	0.06	0.48	495	494.39	495	92.18	0	0.19	100	100	0	9188	10643.7	4254987	115.48	382	9753	100		Undefined	5696.87	1384
9	8	3	Keratin 18 (Ab-33)	253	8222	46378	240	0	935.28	824	392.19	0.06	0.42	496	501.76	496	72.27	0.01	0.14	96	77	0	328	439.28	354473	6	379	9752	100		Undefined	589.23	591.5
9	9	3	Myc (Ab-62)	254	8818	46373	240	0	1060.18	996	300.79	0.03	0.28	497	513.62	497	90.72	0.01	0.18	99	98	0	499	563.18	401808	6.02	379	9786	100		Undefined	692.01	623.5
9	10	3	Shc (Ab-349)	255	9433	46381	240	0	7415.3	6034	4648.93	0.09	0.63	497	522.89	497	112.74	0.02	0.22	100	100	0	5537	6918.3	2825230	61.13	381	9821	100		Undefined	4967.91	1407
9	11	3	SHP-2 (Ab-580)	256	10039	46378	240	0	1492.64	1436	509.19	0.02	0.34	496	530.2	496	186.33	0.03	0.35	100	97	0	940	996.64	561232	5.17	376	9769	100		Undefined	836.34	726
9	12	3	Trk B (Ab-515)	257	10631	46390	240	0	6033.23	4666	4175.06	0.11	0.69	497	543.27	497	218.39	0.04	0.4	100	100	0	4169	5536.23	2298661	25.14	381	9728	100		Undefined	2535.25	1087
9	13	3	CrkII (Ab-221)	258	11227	46386	240	0	3595.74	2896	1931.12	0.09	0.54	502	551.88	502	195.72	0.04	0.35	100	100	0	2394	3093.74	1362786	15.55	379	9793	100		Undefined	5928.66	2085.5
9	14	3	eEF2K (Ab-366)	259	11839	46385	240	0	2048.74	1779	1439.62	0.06	0.7	575	582.48	575	476.84	0.01	0.82	98	80	0	1204	1473.74	774425	3.07	378	9841	100		Undefined	1683.54	905
9	15	3	Caspase 9 (Ab-125)	260	12449	46390	240	0	1235.89	1078	442.48	0.06	0.36	507	560.54	507	385.21	0.04	0.69	78	36	0	571	728.89	468404	1.75	379	9753	100		Undefined	838.6	766
9	16	3	MDM2 (Ab-166)	261	13034	46394	240	0	29496	27430.5	9320.46	0.03	0.32	497	533.44	497	118.82	0.03	0.22	100	100	0	26933.5	28999	11267488	243.76	382	9709	100		Undefined	9902.7	1449
9	17	3	Caspase 9 (Ab-153)	262	13628	46402	240	0	3023.35	2238.5	2201.95	0.13	0.73	496	527.07	496	91.55	0.03	0.17	100	100	0	1742.5	2527.35	1142828	27.27	378	9747	100		Undefined	3210.03	1016
9	18	3	Caspase 9 (Ab-144)	263	14222	46404	240	0	810.85	787	123.38	0.01	0.15	499	539.37	499	89.25	0.03	0.17	99	89	0	288	311.85	309745	3.04	382	9774	100		Undefined	606.37	604
9	19	3	Caspase 9 (Ab-196)	264	14832	46400	240	0	15348.4	12798.5	7813.68	0.08	0.51	567	556.98	567	99.14	0.01	0.18	100	100	0	12231.5	14781.4	5863073	149.2	382	9786	100		Undefined	9786.94	1641
9	20	3	Caspase 3 (Ab-150)	265	15429	46406	240	0	755.88	728	140.86	0.02	0.19	581	559.68	581	86.89	0.02	0.16	69	49	0	147	174.88	284210	2.26	376	9784	100		Undefined	646.55	596
9	21	3	ERK3 (Ab-189)	266	16029	46414	240	0	920.86	871	209.37	0.02	0.23	594	597.87	594	143.86	0	0.24	80	47	0	277	326.86	344402	2.25	374	9791	100		Undefined	788.49	711
9	22	3	ERK8 (Ab-175/177)	267	16621	46403	240	0	1343.91	1298	351.65	0.02	0.26	598	629.78	598	165.13	0.02	0.26	100	96	0	700	745.91	512028	4.32	381	9729	100		Undefined	911.22	869
9	23	3	PI3-kinase p85-subunit alpha/gamma (Ab-467/199)	268	17232	46411	240	0	1034.54	980	433.06	0.02	0.42	598	619.81	598	172	0.02	0.28	92	59	0	382	436.54	394161	2.41	381	9738	100		Undefined	823.85	771
9	24	3	PI3-kinase p85-alpha (Ab-607)	269	17826	46409	240	0	1057.84	983	583.98	0.03	0.55	594	601.2	594	297.26	0.01	0.49	60	27	0	389	463.84	400920	1.54	379	9798	100		Undefined	728.37	704
9	25	3	Beta-Actin	A	18430	46413	240	0	35988.8	29955	21511.4	0.08	0.6	588.5	594.35	588.5	307.93	0	0.52	100	100	0	29366.5	35400.3	13711740	114.94	381	9750	100		Undefined	31562.5	11134
9	26	3	GAPDH	G	19019	46416	240	0	1416.86	1353	365.22	0.02	0.26	592	581.01	592	208.75	0.01	0.36	97	92	0	761	824.86	534158	4	377	9718	100		Undefined	850.14	766
9	27	3	Negative control	N	19616	46418	240	0	846.79	799	181.52	0.03	0.21	594	585.13	594	72.38	0.01	0.12	90	72	0	205	252.79	319239	3.62	377	9778	100		Undefined	593.58	597
9	28	3	Negative control	N	20227	46418	240	0	981.14	966	698.73	0.01	0.71	593	582.71	593	84.59	0.01	0.15	90	85	0	373	388.14	369891	4.71	377	9772	100		Undefined	661.19	611
9	29	3	Empty	E	20827	46417	240	-50	580.01	595	63.04	0.01	0.11	574	560.06	574	80.73	0.01	0.14	11	0	0	21	6.01	219825	0.25	379	9757	100		Undefined	569.16	584
9	30	3	Empty	E	21427	46419	240	-50	526.97	505	57.21	0.02	0.11	504	528.63	504	56.69	0.02	0.11	27	1	0	1	22.97	199195	-0.03	378	9749	100		Undefined	510.82	500
9	31	3	Positive Marker	P	22027	46420	240	0	54718.4	49189	21251	0.05	0.39	500	512.94	500	50.42	0.01	0.1	100	100	0	48689	54218.4	20738288	1075.02	379	10009	100		Undefined	11494.6	782
9	1	4	p70 S6 Kinase (Ab-424)	246	4034	46974	240	0	1245.57	1214.5	432.71	0.01	0.35	503	525.64	503	70.58	0.02	0.13	100	98	0	711.5	742.57	475808	10.2	382	9952	100		Undefined	666.26	673
9	2	4	CaMKII (Ab-286)	247	4630	46969	240	0	3051.1	3028.5	777.49	0	0.25	496	534.69	496	146.44	0.03	0.27	100	100	0	2532.5	2555.1	1153317	17.18	378	9703	100		Undefined	1973.62	1241
9	3	4	MEK1 (Ab-291)	248	5221	46980	240	0	2752.56	2137.5	1798.61	0.11	0.65	493	493.08	493	117.52	0	0.24	100	98	0	1644.5	2259.56	1045971	19.23	380	9749	100		Undefined	2112.89	1023
9	4	4	14-3-3 zeta (Ab-58)	249	5821	46980	240	0	1164.34	1146.5	227.89	0.01	0.2	497	492.01	497	104.46	0	0.21	100	99	0	649.5	667.34	442450	6.44	380	9752	100		Undefined	815.23	762
9	5	4	AMPK1/AMPK2 (Ab-183/172)	250	6426	46974	240	0	1306.64	1267	367.09	0.01	0.28	497	490.39	497	63.7	0.01	0.13	100	99	0	770	809.64	497831	12.81	381	9700	100		Undefined	688.98	611
9	6	4	HSP90B (Ab-254)	251	7012	46975	240	0	1245.57	1185	394.49	0.02	0.32	495	486.76	495	61.54	0.01	0.13	99	98	0	690	750.57	478299	12.33	384	9735	100		Undefined	700.89	675
9	7	4	IkB-epsilon (Ab-22)	252	7622	46975	240	0	11038.8	9297.5	5360.77	0.07	0.49	495	497.4	495	95.3	0	0.19	100	100	0	8802.5	10543.8	4238889	110.62	384	9751	100		Undefined	5606.36	958.5
9	8	4	Keratin 18 (Ab-33)	253	8214	46976	240	0	919.58	804	400.76	0.06	0.44	496	499.15	496	70.69	0	0.14	93	74	0	308	423.58	351278	5.95	382	9714	100		Undefined	565.52	575.5
9	9	4	Myc (Ab-62)	254	8818	46976	240	0	1089.02	996	576.44	0.04	0.53	497	513.63	497	78.02	0.01	0.15	100	98	0	499	592.02	410561	7.38	377	9811	100		Undefined	716.69	660
9	10	4	Shc (Ab-349)	255	9428	46981	240	0	7400.02	7320.5	3064	0	0.41	500	526.81	500	121.01	0.02	0.23	100	100	0	6820.5	6900.02	2812006	56.8	380	9756	100		Undefined	4599.89	1033.5
9	11	4	SHP-2 (Ab-580)	256	10025	46983	240	0	1569.78	1550	405.72	0.01	0.26	497	525.78	497	148.95	0.02	0.28	100	100	0	1053	1072.78	602797	7.01	384	9753	100		Undefined	896.89	780
9	12	4	Trk B (Ab-515)	257	10625	46985	240	0	6040.99	4589.5	3885.92	0.12	0.64	497	539.23	497	169.53	0.04	0.31	100	100	0	4092.5	5543.99	2319739	32.45	384	9724	100		Undefined	2636.71	880.5
9	13	4	CrkII (Ab-221)	258	11221	46986	240	0	4181.41	3047	3365.52	0.14	0.8	502	548.24	502	172.08	0.04	0.31	100	100	0	2545	3679.41	1597297	21.11	382	9753	100		Undefined	6170.87	1978
9	14	4	eEF2K (Ab-366)	259	11826	46992	240	0	1994.37	1790	839.93	0.05	0.42	511	570.41	511	332.96	0.05	0.58	100	98	0	1279	1483.37	755866	4.28	379	9801	100		Undefined	1713.57	833.5
9	15	4	Caspase 9 (Ab-125)	260	12430	46993	240	0	1659.75	1492	603.71	0.05	0.36	500	539.29	500	331.52	0.03	0.61	97	80	0	992	1159.75	630705	3.38	380	9785	100		Undefined	757.95	729
9	16	4	MDM2 (Ab-166)	261	13027	46994	240	0	29903.1	28166	9441.71	0.03	0.32	495	514.95	495	108.43	0.02	0.21	100	100	0	27671	29408.1	11422995	271.03	382	9753	100		Undefined	10544.7	1478.5
9	17	4	Caspase 9 (Ab-153)	262	13632	47003	240	0	2899.77	2205	1981.33	0.12	0.68	494	522.47	494	101.01	0.02	0.19	100	100	0	1711	2405.77	1107714	23.54	382	9693	100		Undefined	3200.92	1135
9	18	4	Caspase 9 (Ab-144)	263	14214	47002	240	0	791.69	770	135.36	0.01	0.17	500	541.93	500	103.93	0.03	0.19	93	76	0	270	291.69	303217	2.4	383	9731	100		Undefined	606.02	604
9	19	4	Caspase 9 (Ab-196)	264	14834	47003	240	0	14635.4	12534	7175.38	0.07	0.49	511	550.86	511	91.64	0.03	0.17	100	100	0	12023	14124.4	5561448	153.69	380	9801	100		Undefined	7203.52	891.5
9	20	4	Caspase 3 (Ab-150)	265	15434	46997	240	0	756.43	775.5	119.53	0.01	0.16	578	557.86	578	90.13	0.02	0.16	78	52	0	197.5	178.43	287442	2.2	380	9720	100		Undefined	615.85	589.5
9	21	4	ERK3 (Ab-189)	266	16024	47002	240	0	908.29	876	303.45	0.02	0.33	593	595.67	593	201.4	0	0.34	58	26	0	283	315.29	346968	1.55	382	9682	100		Undefined	822.18	693.5
9	22	4	ERK8 (Ab-175/177)	267	16620	46998	240	0	1465.36	1361	415.82	0.03	0.28	599	629.61	599	223.17	0.02	0.35	99	94	0	762	866.36	552439	3.74	377	9775	100		Undefined	871.26	830
9	23	4	PI3-kinase p85-subunit alpha/gamma (Ab-467/199)	268	17227	47006	240	0	1111.56	1056	378.17	0.02	0.34	598	614.74	598	143.38	0.01	0.23	98	76	0	458	513.56	422394	3.47	380	9766	100		Undefined	816.9	798
9	24	4	PI3-kinase p85-alpha (Ab-607)	269	17828	47027	240	0	1149.28	1008.5	840.29	0.06	0.73	595	585.07	595	153.8	0.01	0.26	92	64	0	413.5	554.28	436727	3.67	380	9787	100		Undefined	932.08	746.5
9	25	4	Beta-Actin	A	18431	47012	240	0	34144.4	28235	17415.9	0.08	0.51	593	590.27	593	249.51	0	0.42	100	100	0	27642	33551.4	12940712	134.48	379	9737	100		Undefined	28688.9	5877
9	26	4	GAPDH	G	19024	47012	240	0	1311.67	1271.5	491.36	0.01	0.37	588	575.97	588	179.43	0.01	0.31	97	87	0	683.5	723.67	501059	4.1	382	9756	100		Undefined	863.28	709
9	27	4	Negative control	N	19640	47015	240	0	854.85	866	143.65	0.01	0.17	590	577.42	590	173.23	0.01	0.3	70	32	0	276	264.85	325697	1.6	381	9777	100		Undefined	663.29	668.5
9	28	4	Negative control	N	20235	47013	240	0	933.86	885	560.68	0.02	0.6	595	588.95	595	87.41	0	0.15	90	71	0	290	338.86	357670	3.95	383	9709	100		Undefined	665.73	611.5
9	29	4	Empty	E	20826	47017	240	-50	581.11	601	68.13	0.01	0.12	593	577.05	593	72	0.01	0.12	0	0	0	8	-11.89	221403	0.06	381	9727	100		Undefined	589.68	600
9	30	4	Empty	E	21426	47018	240	-50	531.45	500	54.37	0.03	0.1	508	536.67	508	62.07	0.02	0.12	37	0	0	-8	23.45	200358	-0.08	377	9755	100		Undefined	514.68	490
9	31	4	Positive Marker	P	22023	47019	240	0	53097.2	46956	19237.7	0.05	0.36	501	523.1	501	86.83	0.02	0.17	100	100	0	46455	52596.2	20176912	605.46	380	10000	100		Undefined	9156.27	953
9	1	5	p70 S6 Kinase (Ab-424)	246	4033	47569	240	0	1268.99	1165	513.8	0.04	0.4	505	534.83	505	89.58	0.02	0.17	100	96	0	660	763.99	480948	8.2	379	10047	100		Undefined	690.7	642.5
9	2	5	CaMKII (Ab-286)	247	4634	47568	240	0	3611.01	3520	881.73	0.01	0.24	504	577.03	504	194.06	0.06	0.34	100	100	0	3016	3107.01	1372182	15.63	380	9756	100		Undefined	2198.09	1806
9	3	5	MEK1 (Ab-291)	248	5227	47578	240	0	2747.86	2172.5	1911.5	0.1	0.7	494	535.68	494	174.59	0.04	0.33	99	98	0	1678.5	2253.86	1038693	12.67	378	9705	100		Undefined	2217.66	917.5
9	4	5	14-3-3 zeta (Ab-58)	249	5819	47573	240	0	1197.63	1167	260.31	0.01	0.22	494	485.59	494	62.78	0.01	0.13	100	100	0	673	703.63	453900	11.34	379	9751	100		Undefined	780.35	705.5
9	5	5	AMPK1/AMPK2 (Ab-183/172)	250	6423	47566	240	0	1325.34	1273.5	414.29	0.02	0.31	495	489.9	495	73.98	0	0.15	100	99	0	778.5	830.34	506278	11.29	382	9737	100		Undefined	706.32	680
9	6	5	HSP90B (Ab-254)	251	7014	47575	240	0	1557.45	1554	423.51	0	0.27	496	492.31	496	110.23	0	0.22	100	99	0	1058	1061.45	598060	9.66	384	9728	100		Undefined	671.16	630
9	7	5	IkB-epsilon (Ab-22)	252	7618	47576	240	0	10572.6	9113	4932.22	0.06	0.47	496	495.39	496	109.64	0	0.22	100	100	0	8617	10076.6	4007035	91.91	379	9765	100		Undefined	6594.59	1115.5
9	8	5	Keratin 18 (Ab-33)	253	8214	47568	240	0	938.88	771	472.3	0.09	0.5	493	498.17	493	70.04	0	0.14	93	67	0	278	445.88	354898	6.29	378	9713	100		Undefined	573.11	578
9	9	5	Myc (Ab-62)	254	8820	47579	240	0	1127.58	1095	247.46	0.01	0.22	496	511.1	496	67.81	0.01	0.13	100	99	0	599	631.58	427353	9.09	379	9777	100		Undefined	716.72	680
9	10	5	Shc (Ab-349)	255	9428	47578	240	0	7561.14	6167	4098.87	0.09	0.54	500	527.71	500	194.86	0.02	0.37	100	100	0	5667	7061.14	2865671	36.09	379	9772	100		Undefined	4667.82	994
9	11	5	SHP-2 (Ab-580)	256	10028	47581	240	0	1559.63	1465.5	500.46	0.03	0.32	497	524.66	497	195.85	0.02	0.37	100	99	0	968.5	1062.63	592660	5.28	380	9781	100		Undefined	975.39	793
9	12	5	Trk B (Ab-515)	257	10629	47582	240	0	6467.73	5325	3788.48	0.08	0.59	497	527.4	497	127.05	0.03	0.24	100	100	0	4828	5970.73	2444802	46.75	378	9747	100		Undefined	2352.58	935.5
9	13	5	CrkII (Ab-221)	258	11220	47584	240	0	3751.73	2953.5	2281.36	0.1	0.61	499	546.54	499	229.22	0.04	0.42	100	100	0	2454.5	3252.73	1425659	13.98	380	9753	100		Undefined	6716.37	2154
9	14	5	eEF2K (Ab-366)	259	11828	47594	240	0	1993.16	1821	949.16	0.04	0.48	501	558.81	501	305.7	0.05	0.55	100	99	0	1320	1492.16	757400	4.69	380	9784	100		Undefined	1698.76	909
9	15	5	Caspase 9 (Ab-125)	260	12428	47599	240	0	2609.07	2554	923.27	0.01	0.35	496	537.65	496	270.38	0.04	0.5	99	97	0	2058	2113.07	978400	7.66	375	9759	100		Undefined	770.37	675
9	16	5	MDM2 (Ab-166)	261	13025	47592	240	0	29175	26747.5	10161.7	0.04	0.35	494	519.36	494	88.78	0.02	0.17	100	100	0	26253.5	28681	11203195	322.77	384	9727	100		Undefined	9824.34	1434.5
9	17	5	Caspase 9 (Ab-153)	262	13618	47594	240	0	3039.68	2389	1766.43	0.1	0.58	497	534.13	497	227.14	0.03	0.43	100	100	0	1892	2542.68	1152038	11.03	379	9791	100		Undefined	2929.3	1130
9	18	5	Caspase 9 (Ab-144)	263	14234	47599	240	0	799.4	764.5	260.66	0.02	0.33	505	549.39	505	134.41	0.04	0.24	73	44	0	259.5	294.4	305372	1.86	382	9775	100		Undefined	626.29	605.5
9	19	5	Caspase 9 (Ab-196)	264	14829	47603	240	0	14480	12286	7168.61	0.07	0.5	583	561.31	583	131.78	0.02	0.23	100	100	0	11703	13897	5487929	105.62	379	9736	100		Undefined	9098.31	2141.5
9	20	5	Caspase 3 (Ab-150)	265	15425	47600	240	-50	776.69	788	135.7	0.01	0.17	593	584.84	593	132.07	0.01	0.23	56	25	0	195	183.69	294367	1.45	379	9789	100		Undefined	627.28	601
9	21	5	ERK3 (Ab-189)	266	16029	47599	240	0	960.46	888	503.34	0.03	0.52	597	610.29	597	252.97	0.01	0.41	58	24	0	291	363.46	364014	1.38	379	9770	100		Undefined	716.33	695
9	22	5	ERK8 (Ab-175/177)	267	16624	47609	240	0	1633.73	1528	518.97	0.03	0.32	598	624.16	598	317.95	0.02	0.51	99	77	0	930	1035.73	619183	3.18	379	9768	100		Undefined	920.75	917
9	23	5	PI3-kinase p85-subunit alpha/gamma (Ab-467/199)	268	17220	47607	240	0	1124.39	1081	344.43	0.02	0.31	598	609.13	598	165.82	0.01	0.27	94	76	0	483	526.39	428394	3.11	381	9807	100		Undefined	753.26	742.5
9	24	5	PI3-kinase p85-alpha (Ab-607)	269	17842	47618	240	0	1349.53	1075	2842.82	0.1	2.11	595	580.89	595	140.64	0.01	0.24	88	73	0	480	754.53	508774	5.47	377	9747	100		Undefined	806.41	717
9	25	5	Beta-Actin	A	18431	47611	240	0	34921.2	28732	18946.2	0.08	0.54	594	581.31	594	173.92	0.01	0.3	100	100	0	28138	34327.2	13235121	197.44	379	9671	100		Undefined	27983.9	5398
9	26	5	GAPDH	G	19009	47610	240	0	1511.66	1427	524.95	0.03	0.35	588	573.53	588	139.41	0.01	0.24	99	95	0	839	923.66	569896	6.73	377	9727	100		Undefined	883.09	853
9	27	5	Negative control	N	19621	47616	240	0	922.21	898	188.63	0.01	0.2	592	581.36	592	84.84	0.01	0.15	92	86	0	306	330.21	351363	4.02	381	9772	100		Undefined	651.74	616
9	28	5	Negative control	N	20218	47618	240	0	954.98	977	175.74	0.01	0.18	597	598.53	597	110.89	0	0.19	95	74	0	380	357.98	361937	3.21	379	9784	100		Undefined	660.92	622.5
9	29	5	Empty	E	20824	47616	240	-50	615.38	594	60.36	0.02	0.1	593	589.19	593	102.14	0	0.17	12	0	0	1	22.38	235074	0.26	382	9764	100		Undefined	614.51	595
9	30	5	Empty	E	21424	47618	240	-50	573.09	578	89.54	0	0.16	569	559.81	569	170.89	0.01	0.31	1	0	0	9	4.09	217200	0.08	379	9755	100		Undefined	552.78	576
9	31	5	Positive Marker	P	22022	47614	240	0	52530.2	47827	20790.1	0.04	0.4	506	534.83	506	182.43	0.02	0.34	100	100	0	47321	52024.2	20171590	285.02	384	10007	100		Undefined	9509.02	850.5
9	1	6	p70 S6 Kinase (Ab-424)	246	4027	48186	240	0	1266.61	1050	583.05	0.08	0.46	504	525.16	504	91.74	0.02	0.17	100	99	0	546	762.61	482578	8.08	381	10321	100		Undefined	820.29	773
9	2	6	CaMKII (Ab-286)	247	4629	48172	240	0	3139.46	3218	737.96	0.01	0.24	501	541.43	501	162.85	0.03	0.3	100	100	0	2717	2638.46	1189856	15.95	379	10036	100		Undefined	2178.64	1693
9	3	6	MEK1 (Ab-291)	248	5229	48175	240	0	2578.33	2318	1132.43	0.05	0.44	494	495.45	494	84.78	0	0.17	100	100	0	1824	2084.33	972032	24.57	377	9999	100		Undefined	2074.93	1120
9	4	6	14-3-3 zeta (Ab-58)	249	5826	48179	240	0	1526.78	1479	414.86	0.01	0.27	492	485.12	492	61.59	0.01	0.13	100	100	0	987	1034.78	580177	16.91	380	10000	100		Undefined	770.99	680
9	5	6	AMPK1/AMPK2 (Ab-183/172)	250	6422	48175	240	0	1553.38	1600	600.81	0.01	0.39	495	496.25	495	77.06	0	0.16	100	97	0	1105	1058.38	594944	13.72	383	10001	100		Undefined	705.29	627
9	6	6	HSP90B (Ab-254)	251	7016	48173	240	0	1087.7	928	444.25	0.07	0.41	498	495.36	498	125.98	0	0.25	99	83	0	430	589.7	414414	4.7	381	10011	100		Undefined	697.48	660.5
9	7	6	IkB-epsilon (Ab-22)	252	7626	48177	240	0	10822.5	9952	4731.18	0.04	0.44	497	504.29	497	182.04	0.01	0.36	100	100	0	9455	10325.5	4134197	56.68	382	10046	100		Undefined	5826.95	1581
9	8	6	Keratin 18 (Ab-33)	253	8229	48151	240	0	905.61	738	482.84	0.09	0.53	496	504.12	496	76.83	0.01	0.15	92	69	0	242	409.61	343227	5.23	379	9955	100		Undefined	587.62	595
9	9	6	Myc (Ab-62)	254	8822	48170	240	0	1779.86	1119	6551.21	0.2	3.68	496	516.49	496	102.41	0.02	0.2	100	96	0	623	1283.86	674568	12.34	379	9979	100		Undefined	1392.82	721
9	10	6	Shc (Ab-349)	255	9427	48182	240	0	7835.29	6602	3928.9	0.07	0.5	497	526.02	497	193.3	0.02	0.37	100	100	0	6105	7338.29	2977410	37.81	380	10038	100		Undefined	4824.25	1701
9	11	6	SHP-2 (Ab-580)	256	10028	48189	240	0	1559.64	1468	451.63	0.03	0.29	496	525.43	496	200.55	0.03	0.38	99	97	0	972	1063.64	587984	5.16	377	10032	100		Undefined	855.95	767.5
9	12	6	Trk B (Ab-515)	257	10631	48186	240	0	6460.96	5344.5	3307.56	0.08	0.51	495	527.27	495	204.29	0.03	0.39	100	99	0	4849.5	5965.96	2455165	29.05	380	9997	100		Undefined	2276.98	795.5
9	13	6	CrkII (Ab-221)	258	11218	48184	240	0	4123.85	3365	2523.08	0.09	0.61	495	548.76	495	318.09	0.04	0.58	100	100	0	2870	3628.85	1558815	11.24	378	10002	100		Undefined	5737.66	3433
9	14	6	eEF2K (Ab-366)	259	11826	48193	240	0	2105.87	1923	1103.46	0.04	0.52	500	557.49	500	292.6	0.05	0.52	100	98	0	1423	1605.87	802335	5.29	381	10037	100		Undefined	1827.13	1000.5
9	15	6	Caspase 9 (Ab-125)	260	12430	48197	240	0	2363.87	2238	915.14	0.02	0.39	496	533.89	496	116.97	0.03	0.22	100	100	0	1742	1867.87	895905	15.64	379	10016	100		Undefined	734.95	683
9	16	6	MDM2 (Ab-166)	261	13030	48194	240	0	30215.9	27415	10224.1	0.04	0.34	499	531.76	499	91.6	0.03	0.17	100	100	0	26916	29716.9	11482057	324.07	380	9985	100		Undefined	13374.9	2240
9	17	6	Caspase 9 (Ab-153)	262	13620	48208	240	0	3894.06	2877.5	3272.72	0.13	0.84	504	545.87	504	223.71	0.03	0.41	97	97	0	2373.5	3390.06	1471954	14.97	378	10016	100		Undefined	2456.13	1030
9	18	6	Caspase 9 (Ab-144)	263	14222	48194	240	0	999.43	977.5	255.33	0.01	0.26	533	562.67	533	324.73	0.02	0.58	66	24	0	444.5	466.43	381783	1.34	382	10007	100		Undefined	668.16	617
9	19	6	Caspase 9 (Ab-196)	264	14827	48202	240	0	15013.1	12484	7403.66	0.08	0.49	594	571.64	594	135.19	0.02	0.24	100	100	0	11890	14419.1	5704971	106.83	380	10016	100		Undefined	7582.42	2111
9	20	6	Caspase 3 (Ab-150)	265	15425	48208	240	0	883.53	880	247.04	0	0.28	597	586.19	597	127.05	0.01	0.22	78	52	0	283	286.53	334857	2.34	379	9941	100		Undefined	679.48	685
9	21	6	ERK3 (Ab-189)	266	15994	48207	240	0	1044.21	917	401.36	0.06	0.38	599	601.63	599	239.53	0	0.4	56	42	0	318	445.21	398889	1.85	382	10028	100		Undefined	679.75	611.5
9	22	6	ERK8 (Ab-175/177)	267	16622	48208	240	0	1818.51	1688	640.95	0.03	0.35	600	633.24	600	311.94	0.02	0.49	99	92	0	1088	1218.51	685580	3.8	377	10108	100		Undefined	1022.53	998.5
9	23	6	PI3-kinase p85-subunit alpha/gamma (Ab-467/199)	268	17233	48207	240	0	1320.76	1250	400.45	0.02	0.3	596	614.11	596	259.9	0.01	0.42	97	66	0	654	724.76	501887	2.72	380	9982	100		Undefined	838.91	814
9	24	6	PI3-kinase p85-alpha (Ab-607)	269	17812	48211	240	0	1235.03	1175	417.53	0.02	0.34	593	580.44	593	208.64	0.01	0.36	90	68	0	582	642.03	468076	3.14	379	9988	100		Undefined	819.14	776
9	25	6	Beta-Actin	A	18432	48212	240	0	34245.6	29718	17813.5	0.06	0.52	596	596.56	596	350.23	0	0.59	100	100	0	29122	33649.6	13150310	96.08	384	10023	100		Undefined	26397	5349
9	26	6	GAPDH	G	19017	48213	240	0	1453.08	1316	487.17	0.04	0.34	595	598.07	595	202.77	0	0.34	99	88	0	721	858.08	552169	4.22	380	10010	100		Undefined	821.57	793
9	27	6	Negative control	N	19631	48214	240	0	988.46	949.5	228.49	0.02	0.23	595	609.56	595	88.4	0.01	0.15	94	86	0	354.5	393.46	377591	4.29	382	10039	100		Undefined	686.4	681.5
9	28	6	Negative control	N	20231	48224	240	0	992.27	975.5	253.34	0.01	0.26	595	618.03	595	269.72	0.02	0.44	73	28	0	380.5	397.27	379048	1.39	382	10003	100		Undefined	1941.13	614
9	29	6	Empty	E	20823	48215	240	-50	617.32	600	54.21	0.01	0.09	595	616.94	595	258.77	0.02	0.42	0	0	0	5	22.32	236432	0	383	9968	100		Undefined	621.36	599.5
9	30	6	Empty	E	21423	48217	240	-50	607.57	597.5	116.84	0.01	0.19	590	587.27	590	177.25	0	0.3	1	0	0	7.5	17.57	230877	0.11	380	10005	100		Undefined	613.71	598
9	31	6	Positive Marker	P	22022	48219	240	0	52950.6	46514	21280.2	0.06	0.4	517	549.49	517	183.19	0.03	0.33	100	100	0	45997	52433.6	19962368	286.05	377	10274	100		Undefined	13414.3	859.5

## Sheet: treated A2058-KO
slide 4000027977 = A2058-KO								0
Block	Column	Row	Name	ID	X	Y	Dia.	Flags	F532 Mean	F532 Median	F532 SD	F532 |log Mean/Median|	F532 CV	B532	B532 Mean	B532 Median	B532 SD	B532 |log Mean/Median|	B532 CV	% > B532+1SD	% > B532+2SD	F532 % Sat.	F532 Median - B532	F532 Mean - B532	F532 Total Intensity	SNR 532	F Pixels	B Pixels	Circularity	AutoFlag	Normalisation	ExcludedMean 532	ExcludedMedian 532
1	1	1	Positive Marker	P	4063	9437	240	0	49975.4	47427	18932.7	0.02	0.38	202	210.74	202	93.79	0.02	0.45	100	100	0	47225	49773.4	19040624	530.62	381	10267	100		Undefined	4739.85	985
1	2	1	Empty	E	4665	9435	240	-50	203.55	201	16.07	0.01	0.08	200	211.66	200	89.97	0.02	0.43	0	0	0	1	3.55	77961	-0.09	383	10022	100		Undefined	237.52	198
1	3	1	Empty	E	5265	9435	240	-50	207.28	190	37.35	0.04	0.18	198	205.86	198	28.66	0.02	0.14	19	19	0	-8	9.28	79387	0.05	383	10009	100		Undefined	225.82	197
1	4	1	GSK3 beta (Phospho-Ser9)	1	5863	9441	240	0	761.17	756	261.94	0	0.34	195	202.24	195	30.3	0.02	0.15	100	100	0	561	566.17	290007	18.44	381	10005	100		Undefined	307.28	294
1	5	1	c-Jun (Phospho-Ser73)	2	6466	9436	240	0	1137.5	1091	437.34	0.02	0.38	195	203.77	195	34.1	0.02	0.17	100	100	0	896	942.5	432251	27.38	380	10033	100		Undefined	398.85	309
1	6	1	Elk-1 (Phospho-Ser383)	3	7065	9422	240	0	651.73	581.5	280.51	0.05	0.43	196	290.86	196	5775.19	0.17	19.86	0	0	0	385.5	455.73	248961	0.06	382	10000	100		Undefined	375.58	311
1	7	1	PDK1 (Phospho-Ser241)	4	7659	9430	240	0	1215.24	1115.5	471.12	0.04	0.39	194	203.19	194	35.96	0.02	0.18	100	100	0	921.5	1021.24	456932	28.15	376	10009	100		Undefined	370.38	298
1	8	1	Raf1 (Phospho-Ser259)	5	8262	9433	240	0	705.09	676	231.98	0.02	0.33	193	206.95	193	43.84	0.03	0.21	100	100	0	483	512.09	270754	11.36	384	10030	100		Undefined	388.12	327.5
1	9	1	GSK3 alpha (Phospho-Ser21)	6	8864	9435	240	0	1550.02	1498	561.35	0.01	0.36	192	205.58	192	44.97	0.03	0.22	100	100	0	1306	1358.02	595206	29.9	384	9994	100		Undefined	392.33	317
1	10	1	MEK2 (Phospho-Thr394)	7	9459	9436	240	0	1617.69	1590	531.16	0.01	0.33	193	205.2	193	43.32	0.03	0.21	100	100	0	1397	1424.69	613103	32.61	379	10016	100		Undefined	545.64	457
1	11	1	NFkB-p65 (Phospho-Thr254)	8	10067	9423	240	0	495.09	492	190.51	0	0.38	193	204.67	193	40.66	0.03	0.2	99	95	0	299	302.09	188134	7.14	380	10056	100		Undefined	324.43	300
1	12	1	NFkB-p100/p52 (Phospho-Ser865)	9	10663	9433	240	0	1420.74	1397	372.3	0.01	0.26	192	201.9	192	38.32	0.02	0.19	100	100	0	1205	1228.74	542724	31.81	382	9967	100		Undefined	588.9	381
1	13	1	NFkB-p100/p52 (Phospho-Ser869)	10	11260	9429	240	0	675.56	652	228.21	0.02	0.34	191	200.81	191	78.53	0.02	0.39	100	98	0	461	484.56	254010	6.05	376	10020	100		Undefined	384.25	311.5
1	14	1	NFkB-p105/p50 (Phospho-Ser893)	11	11869	9427	240	0	552.66	495	197.78	0.05	0.36	192	202.27	192	79.57	0.02	0.39	100	93	0	303	360.66	210012	4.4	380	10018	100		Undefined	373.77	302.5
1	15	1	NFkB-p105/p50 (Phospho-Ser907)	12	12458	9424	240	0	716.72	670	252.65	0.03	0.35	193	203.94	193	43.17	0.02	0.21	100	100	0	477	523.72	272355	11.88	380	10021	100		Undefined	359.47	339.5
1	16	1	Rel (Phospho-Ser503)	13	13062	9426	240	0	2063.5	1960	896.86	0.02	0.43	192	204.78	192	47.6	0.03	0.23	100	100	0	1768	1871.5	782067	39.05	379	10063	100		Undefined	544.86	394.5
1	17	1	c-Jun (Phospho-Thr239)	14	13666	9433	240	0	439.69	399	112.95	0.04	0.26	190	201.96	190	43.4	0.03	0.21	97	96	0	209	249.69	167523	5.48	381	9991	100		Undefined	238.81	199.5
1	18	1	c-Jun (Phospho-Ser243)	15	14256	9427	240	0	1253.75	1252	411.23	0	0.33	192	203.19	192	41.24	0.02	0.2	100	100	0	1060	1061.75	477678	25.47	381	9993	100		Undefined	394.3	320.5
1	19	1	JunB (Phospho-Ser79)	16	14860	9417	240	0	607.17	492	307.59	0.09	0.51	192	206.51	192	45.81	0.03	0.22	99	99	0	300	415.17	230118	8.75	379	10022	100		Undefined	359.1	324
1	20	1	JunB (Phospho-Ser259)	17	15457	9426	240	0	795.12	768	279.59	0.02	0.35	191	205.7	191	51.04	0.03	0.25	100	100	0	577	604.12	302939	11.55	381	9992	100		Undefined	332.94	309.5
1	21	1	JunD (Phospho-Ser255)	18	16060	9424	240	0	1194.2	1194.5	407.51	0	0.34	192	203.11	192	51.66	0.02	0.25	100	100	0	1002.5	1002.2	451408	19.19	378	10010	100		Undefined	381.2	316
1	22	1	Myc (Phospho-Thr58)	19	16661	9428	240	0	934.81	875	317.1	0.03	0.34	193	198.5	193	35.01	0.01	0.18	100	100	0	682	741.81	356163	21.03	381	10014	100		Undefined	319.91	306
1	23	1	Myc (Phospho-Thr358)	20	17260	9426	240	0	834.41	807	288.68	0.01	0.35	195	199.6	195	30.93	0.01	0.15	100	100	0	612	639.41	317076	20.52	380	10035	100		Undefined	346.48	311
1	24	1	Myc (Phospho-Ser373)	21	17860	9438	240	0	862.1	690.5	1480.14	0.1	1.72	194	202.01	194	35.67	0.02	0.18	100	100	0	496.5	668.1	325872	18.51	378	9991	100		Undefined	451.55	373
1	25	1	STAT1 (Phospho-Tyr701)	22	18451	9424	240	0	766.11	752	245.88	0.01	0.32	195	198.62	195	36.21	0.01	0.18	100	100	0	557	571.11	292655	15.67	382	10006	100		Undefined	326.94	293
1	26	1	STAT3 (Phospho-Tyr705)	23	19051	9429	240	0	618.69	584	211.62	0.03	0.34	197	196.83	197	32.94	0	0.17	99	99	0	387	421.69	232629	12.81	376	10007	100		Undefined	241.39	211.5
1	27	1	STAT3 (Phospho-Ser727)	24	19649	9418	240	0	469.1	469	134.94	0	0.29	196	198.37	196	39.3	0.01	0.2	100	99	0	273	273.1	177787	6.89	379	10058	100		Undefined	307.99	288
1	28	1	STAT4 (Phospho-Tyr693)	25	20258	9424	240	0	880	873	253.25	0	0.29	195	194.42	195	35.66	0	0.18	100	100	0	678	685	332640	19.23	378	10055	100		Undefined	471.58	271
1	29	1	STAT5A (Phospho-Tyr694)	26	20862	9428	240	0	754.35	772	250.78	0.01	0.33	194	191.77	194	35.16	0.01	0.18	100	100	0	578	560.35	284390	16	377	10018	100		Undefined	258.13	217
1	30	1	STAT5A (Phospho-Ser780)	27	21459	9432	240	0	744.08	666	580.38	0.05	0.78	194	191.05	194	29.95	0.01	0.16	100	100	0	472	550.08	282008	18.46	379	9986	100		Undefined	325.13	267
1	31	1	STAT6 (Phospho-Tyr641)	28	22061	9424	240	0	863.88	856	309.85	0	0.36	192	190.71	192	25.64	0	0.13	100	100	0	664	671.88	329140	26.26	381	10254	100		Undefined	307.48	277.5
1	1	2	Positive Marker	P	4064	10033	240	0	51633.2	46133.5	22294.4	0.05	0.43	202	214.42	202	104.08	0.03	0.49	100	100	0	45931.5	51431.2	19723876	494.01	382	10010	100		Undefined	8250.94	658
1	2	2	Empty	E	4665	10036	240	-50	200.17	200	17.35	0	0.09	200	207.89	200	41.91	0.02	0.2	2	0	0	0	0.17	76263	-0.18	381	9771	100		Undefined	203.25	199
1	3	2	Empty	E	5264	10035	240	-50	210.21	206	21.95	0.01	0.1	199	207.87	199	31.71	0.02	0.15	9	6	0	7	11.21	80719	0.07	384	9759	100		Undefined	216.64	207
1	4	2	GSK3 beta (Phospho-Ser9)	1	5864	10034	240	0	711.39	709	201.31	0	0.28	196	204.67	196	31.87	0.02	0.16	100	100	0	513	515.39	271751	15.9	382	9746	100		Undefined	311.02	297.5
1	5	2	c-Jun (Phospho-Ser73)	2	6471	10038	240	0	440.97	406	131.89	0.04	0.3	196	204.86	196	36.95	0.02	0.18	99	93	0	210	244.97	167570	6.39	380	9778	100		Undefined	314.34	299
1	6	2	Elk-1 (Phospho-Ser383)	3	7058	10021	240	0	772.95	662.5	379.43	0.07	0.49	196	205.37	196	38.56	0.02	0.19	100	100	0	466.5	576.95	293720	14.72	380	9816	100		Undefined	337.49	301
1	7	2	PDK1 (Phospho-Ser241)	4	7670	10030	240	0	778.14	750	294.14	0.02	0.38	194	203.04	194	35.65	0.02	0.18	100	100	0	556	584.14	294914	16.13	379	9778	100		Undefined	373.85	305
1	8	2	Raf1 (Phospho-Ser259)	5	8260	10033	240	0	623.54	585	227.01	0.03	0.36	193	206.99	193	48.23	0.03	0.23	99	97	0	392	430.54	236944	8.64	380	9734	100		Undefined	355.95	303
1	9	2	GSK3 alpha (Phospho-Ser21)	6	8861	10029	240	0	1277.75	1269.5	437.42	0	0.34	191	208	191	68.03	0.04	0.33	100	100	0	1078.5	1086.75	485544	15.73	380	9763	100		Undefined	361.96	317
1	10	2	MEK2 (Phospho-Thr394)	7	9462	10029	240	0	1259.05	1220.5	426.33	0.01	0.34	192	205.5	192	64.57	0.03	0.31	100	100	0	1028.5	1067.05	475922	16.32	378	9825	100		Undefined	459.95	371
1	11	2	NFkB-p65 (Phospho-Thr254)	8	10056	10030	240	0	454.34	488	156.35	0.03	0.34	192	204.04	192	71.28	0.03	0.35	92	72	0	296	262.34	172648	3.51	380	9803	100		Undefined	317.39	289
1	12	2	NFkB-p100/p52 (Phospho-Ser865)	9	10671	10023	240	0	693.24	645	224.49	0.03	0.32	192	204.05	192	41.92	0.03	0.21	100	100	0	453	501.24	264126	11.67	381	9797	100		Undefined	573.25	474
1	13	2	NFkB-p100/p52 (Phospho-Ser869)	10	11262	10024	240	0	1376.09	1330	482.43	0.01	0.35	193	201.74	193	38.5	0.02	0.19	100	100	0	1137	1183.09	525666	30.5	382	9750	100		Undefined	365.23	309
1	14	2	NFkB-p105/p50 (Phospho-Ser893)	11	11864	10026	240	0	1434.67	1325	564.25	0.03	0.39	192	202.75	192	46.34	0.02	0.23	100	100	0	1133	1242.67	546611	26.58	381	9776	100		Undefined	409.92	331
1	15	2	NFkB-p105/p50 (Phospho-Ser907)	12	12462	10024	240	0	1105.42	1072	398.31	0.01	0.36	193	205.45	193	47.54	0.03	0.23	100	100	0	879	912.42	424481	18.93	384	9717	100		Undefined	365.47	333
1	16	2	Rel (Phospho-Ser503)	13	13047	10034	240	0	371.66	302	249.52	0.09	0.67	192	210.36	192	100.59	0.04	0.48	63	38	0	110	179.66	141976	1.6	382	9741	100		Undefined	289.69	291
1	17	2	c-Jun (Phospho-Thr239)	14	13658	10026	240	0	365.36	402	94.83	0.04	0.26	191	205.62	191	57	0.03	0.28	93	57	0	211	174.36	138837	2.8	380	9786	100		Undefined	237.82	201
1	18	2	c-Jun (Phospho-Ser243)	15	14262	10019	240	0	563.17	575	172.26	0.01	0.31	192	203.83	192	44.92	0.03	0.22	100	100	0	383	371.17	212877	8	378	9791	100		Undefined	334.03	298.5
1	19	2	JunB (Phospho-Ser79)	16	14870	10015	240	0	455.65	401	262.39	0.06	0.58	193	207.37	193	48.4	0.03	0.23	98	85	0	208	262.65	173146	5.13	380	9793	100		Undefined	314.77	290
1	20	2	JunB (Phospho-Ser259)	17	15463	10013	240	0	563.51	521	179.89	0.03	0.32	191	207.14	191	49.25	0.04	0.24	99	99	0	330	372.51	215826	7.24	383	9730	100		Undefined	350.13	319
1	21	2	JunD (Phospho-Ser255)	18	16066	10009	240	0	839.54	807	311.39	0.02	0.37	192	203.62	192	50.91	0.03	0.25	100	99	0	615	647.54	316506	12.49	377	9761	100		Undefined	426.38	372
1	22	2	Myc (Phospho-Thr58)	19	16660	10020	240	0	749.91	685.5	246.17	0.04	0.33	194	201.49	194	107.46	0.02	0.53	98	96	0	491.5	555.91	284966	5.1	380	9737	100		Undefined	318.77	295.5
1	23	2	Myc (Phospho-Thr358)	20	17264	10030	240	0	690.72	609	235.91	0.05	0.34	195	204.19	195	191.89	0.02	0.94	97	61	0	414	495.72	262473	2.54	380	9741	100		Undefined	325.21	311
1	24	2	Myc (Phospho-Ser373)	21	17851	10036	240	0	455.38	412.5	159.01	0.04	0.35	194	202.04	194	37.21	0.02	0.18	99	98	0	218.5	261.38	173043	6.81	380	9766	100		Undefined	322.84	287
1	25	2	STAT1 (Phospho-Tyr701)	22	18459	10028	240	0	699.43	621	609.81	0.05	0.87	193	197.64	193	32.29	0.01	0.16	99	99	0	428	506.43	263687	15.54	377	9785	100		Undefined	281.09	270
1	26	2	STAT3 (Phospho-Tyr705)	23	19058	10025	240	0	568.71	566	207.92	0	0.37	195	197.03	195	34.52	0	0.18	97	97	0	371	373.71	214972	10.77	378	9768	100		Undefined	288.27	213
1	27	2	STAT3 (Phospho-Ser727)	24	19659	10025	240	0	383.02	390	104.08	0.01	0.27	196	198.23	196	38.75	0	0.2	96	93	0	194	187.02	143633	4.77	375	9813	100		Undefined	297.39	280
1	28	2	STAT4 (Phospho-Tyr693)	25	20256	10019	240	0	822.02	809	231.5	0.01	0.28	196	196	196	41.12	0	0.21	100	100	0	613	626.02	313191	15.23	381	9770	100		Undefined	490.47	320
1	29	2	STAT5A (Phospho-Tyr694)	26	20860	10022	240	0	699.42	683	224.5	0.01	0.32	194	193.31	194	29.13	0	0.15	100	100	0	489	505.42	265080	17.37	379	9776	100		Undefined	305.35	280.5
1	30	2	STAT5A (Phospho-Ser780)	27	21461	10017	240	0	802.4	766	246.21	0.02	0.31	193	191.5	193	23.22	0	0.12	100	100	0	573	609.4	305713	26.31	381	9759	100		Undefined	333.52	295
1	31	2	STAT6 (Phospho-Tyr641)	28	22064	10014	240	0	911.42	844	364.56	0.03	0.4	188	185.69	188	22.62	0.01	0.12	100	99	0	656	723.42	348161	32.09	382	10001	100		Undefined	307.45	270
1	1	3	Positive Marker	P	4065	10637	240	0	48510.8	42178	23051.9	0.06	0.48	204	213.78	204	64.39	0.02	0.3	100	100	0	41974	48306.8	18385592	750.05	379	10018	100		Undefined	9421.31	665
1	2	3	Empty	E	4664	10636	240	-50	195	195	6.18	0	0.03	201	209.92	201	57.31	0.02	0.27	0	0	0	-6	-6	74294	-0.26	381	9776	100		Undefined	204.54	198
1	3	3	Empty	E	5264	10636	240	-50	210.39	201	27.07	0.02	0.13	198	208.83	198	32.89	0.02	0.16	12	8	0	3	12.39	80370	0.05	382	9766	100		Undefined	210.52	199
1	4	3	GSK3 beta (Phospho-Ser9)	1	5865	10633	240	0	697.91	678	214.82	0.01	0.31	196	204.97	196	31.44	0.02	0.15	100	100	0	482	501.91	267996	15.68	384	9788	100		Undefined	291.47	295
1	5	3	c-Jun (Phospho-Ser73)	2	6473	10646	240	0	428.14	389	174.88	0.04	0.41	196	205.68	196	36.08	0.02	0.18	92	92	0	193	232.14	163122	6.17	381	9783	100		Undefined	262.15	212.5
1	6	3	Elk-1 (Phospho-Ser383)	3	7058	10642	240	0	524.57	465	205.98	0.05	0.39	196	206.93	196	40.39	0.02	0.2	99	99	0	269	328.57	198812	7.86	379	9798	100		Undefined	323.14	315
1	7	3	PDK1 (Phospho-Ser241)	4	7662	10634	240	0	647.77	618	256.73	0.02	0.4	194	203.8	194	121.22	0.02	0.59	99	77	0	424	453.77	247447	3.66	382	9817	100		Undefined	385.63	305
1	8	3	Raf1 (Phospho-Ser259)	5	8260	10629	240	0	1466.75	1396	530.41	0.02	0.36	192	202	192	123.49	0.02	0.61	99	99	0	1204	1274.75	558832	10.24	381	9760	100		Undefined	354.58	293
1	9	3	GSK3 alpha (Phospho-Ser21)	6	8864	10633	240	0	558.92	500	211.97	0.05	0.38	193	203.43	193	65.08	0.02	0.32	99	90	0	307	365.92	213508	5.46	382	9814	100		Undefined	315.79	290
1	10	3	MEK2 (Phospho-Thr394)	7	9486	10660	240	0	303.48	294	204.34	0.01	0.67	193	206.51	193	74.25	0.03	0.36	55	21	0	101	110.48	115020	1.31	379	9875	100		Undefined	267.92	210
1	11	3	NFkB-p65 (Phospho-Thr254)	8	10067	10626	240	0	363.61	407	96.75	0.05	0.27	192	206.64	192	74.27	0.03	0.36	87	53	0	215	171.61	138172	2.11	380	9726	100		Undefined	308.33	280
1	12	3	NFkB-p100/p52 (Phospho-Ser865)	9	10670	10638	240	0	793.94	763	301.62	0.02	0.38	192	204.72	192	46.5	0.03	0.23	100	100	0	571	601.94	299314	12.67	377	9777	100		Undefined	587.09	461
1	13	3	NFkB-p100/p52 (Phospho-Ser869)	10	11263	10630	240	0	452.73	471	136.45	0.02	0.3	192	199.22	192	38.22	0.02	0.19	100	98	0	279	260.73	172492	6.63	381	9756	100		Undefined	334.73	299
1	14	3	NFkB-p105/p50 (Phospho-Ser893)	11	11866	10629	240	0	410.98	406.5	137.05	0	0.33	193	202.06	193	43.2	0.02	0.21	98	73	0	213.5	217.98	156172	4.84	380	9752	100		Undefined	312.47	276
1	15	3	NFkB-p105/p50 (Phospho-Ser907)	12	12464	10622	240	0	549.54	510	157.38	0.03	0.29	191	208.36	191	81.44	0.04	0.39	100	90	0	319	358.54	210472	4.19	383	9762	100		Undefined	332.48	328
1	16	3	Rel (Phospho-Ser503)	13	13065	10617	240	0	300.28	287	88.41	0.02	0.29	191	207.02	191	112.33	0.03	0.54	37	10	0	96	109.28	114107	0.83	380	9739	100		Undefined	259.06	203
1	17	3	c-Jun (Phospho-Thr239)	14	13657	10624	240	0	383.48	386.5	93.37	0	0.24	191	202.22	191	40.43	0.02	0.2	97	90	0	195.5	192.48	145721	4.48	380	9759	100		Undefined	260.84	265
1	18	3	c-Jun (Phospho-Ser243)	15	14261	10621	240	0	1104.66	1088.5	368.82	0.01	0.33	192	203.59	192	44.38	0.03	0.22	100	100	0	896.5	912.66	419769	20.3	380	9826	100		Undefined	349.14	301
1	19	3	JunB (Phospho-Ser79)	16	14877	10625	240	0	631.12	543	519.21	0.07	0.82	191	205.11	191	46.54	0.03	0.23	100	99	0	352	440.12	239196	9.15	379	9795	100		Undefined	421.38	369
1	20	3	JunB (Phospho-Ser259)	17	15459	10618	240	0	555.71	508	201.86	0.04	0.36	191	208.8	191	48.87	0.04	0.23	99	99	0	317	364.71	208392	7.1	375	9701	100		Undefined	335.94	313
1	21	3	JunD (Phospho-Ser255)	18	16050	10621	240	0	690.43	606.5	311.36	0.06	0.45	193	203.5	193	42.54	0.02	0.21	100	100	0	413.5	497.43	262363	11.45	380	9846	100		Undefined	382.76	351
1	22	3	Myc (Phospho-Thr58)	19	16670	10617	240	0	637.1	601	262.77	0.03	0.41	194	205.07	194	194.75	0.02	0.95	89	54	0	407	443.1	241462	2.22	379	9810	100		Undefined	289.57	287
1	23	3	Myc (Phospho-Thr358)	20	17263	10624	240	0	699.04	685.5	247.15	0.01	0.35	195	204.55	195	191.96	0.02	0.94	94	63	0	490.5	504.04	267033	2.58	382	9755	100		Undefined	296.21	300.5
1	24	3	Myc (Phospho-Ser373)	21	17880	10641	240	0	571.73	491.5	326.82	0.07	0.57	194	201.46	194	35.11	0.02	0.17	95	95	0	297.5	377.73	217257	10.55	380	9738	100		Undefined	329.46	289
1	25	3	STAT1 (Phospho-Tyr701)	22	18457	10626	240	0	652.89	601	203.17	0.04	0.31	193	196.22	193	30.51	0.01	0.16	100	99	0	408	459.89	248098	14.97	380	9688	100		Undefined	284.85	280
1	26	3	STAT3 (Phospho-Tyr705)	23	19055	10628	240	0	537.29	471	164.97	0.06	0.31	194	195.09	194	27.27	0	0.14	99	99	0	277	343.29	203632	12.55	379	9777	100		Undefined	264.38	277.5
1	27	3	STAT3 (Phospho-Ser727)	24	19658	10631	240	0	386.29	392	141.72	0.01	0.37	196	196.91	196	26.08	0	0.13	96	96	0	196	190.29	147175	7.26	381	9783	100		Undefined	272.81	269
1	28	3	STAT4 (Phospho-Tyr693)	25	20262	10622	240	0	779.92	712	333.9	0.04	0.43	197	196.9	197	22.01	0	0.11	100	100	0	515	582.92	298709	26.48	383	9772	100		Undefined	466.87	304.5
1	29	3	STAT5A (Phospho-Tyr694)	26	20861	10624	240	0	670.79	633	239.38	0.03	0.36	194	194.41	194	69.71	0	0.36	99	97	0	439	476.79	255572	6.83	381	9768	100		Undefined	310.18	245
1	30	3	STAT5A (Phospho-Ser780)	27	21458	10626	240	0	557.74	492	153.06	0.05	0.27	191	189.45	191	69.98	0	0.37	100	97	0	301	366.74	211941	5.26	380	9777	100		Undefined	297.76	278.5
1	31	3	STAT6 (Phospho-Tyr641)	28	22061	10621	240	0	704.34	602	326.75	0.07	0.46	187	183.05	187	21.41	0.01	0.12	100	100	0	415	517.34	268353	24.35	381	10037	100		Undefined	281.46	268.5
1	1	4	Positive Marker	P	4062	11231	240	0	52668.6	46783	23223.4	0.05	0.44	204	210.89	204	46.12	0.01	0.22	100	100	0	46579	52464.6	20119392	1137.52	382	10008	100		Undefined	8544.04	557.5
1	2	4	Empty	E	4664	11237	240	-50	208.38	208	7.64	0	0.04	201	206.94	201	27.16	0.01	0.13	1	0	0	7	7.38	79394	0.05	381	9784	100		Undefined	208.96	206
1	3	4	Empty	E	5264	11236	240	-50	202.58	201	12.05	0	0.06	198	204.59	198	27.68	0.01	0.14	6	0	0	3	4.58	77184	-0.07	381	9775	100		Undefined	204.92	200
1	4	4	GSK3 beta (Phospho-Ser9)	1	5864	11237	240	0	673.23	664	238.64	0.01	0.35	196	203.69	196	30.6	0.02	0.15	100	100	0	468	477.23	256499	15.34	381	9818	100		Undefined	307.6	315
1	5	4	c-Jun (Phospho-Ser73)	2	6475	11248	240	0	386.92	395.5	132.53	0.01	0.34	195	206.53	195	129.33	0.02	0.63	58	17	0	200.5	191.92	146257	1.39	378	9743	100		Undefined	293.23	276.5
1	6	4	Elk-1 (Phospho-Ser383)	3	7057	11241	240	0	802.57	724	387.91	0.04	0.48	195	205.48	195	129.76	0.02	0.63	97	84	0	529	607.57	305780	4.6	381	9698	100		Undefined	418.44	353
1	7	4	PDK1 (Phospho-Ser241)	4	7655	11246	240	0	633.9	575	293.28	0.04	0.46	194	202.95	194	41.98	0.02	0.21	99	94	0	381	439.9	241515	10.26	381	9731	100		Undefined	398.7	386
1	8	4	Raf1 (Phospho-Ser259)	5	8258	11230	240	0	1453.5	1350	605.43	0.03	0.42	193	202.28	193	123.36	0.02	0.61	100	100	0	1157	1260.5	547971	10.14	377	9778	100		Undefined	375.05	297
1	9	4	GSK3 alpha (Phospho-Ser21)	6	8860	11227	240	0	1167.08	1169	377.91	0	0.32	194	206.83	194	124.12	0.03	0.6	100	98	0	975	973.08	442325	7.74	379	9706	100		Undefined	353.77	316.5
1	10	4	MEK2 (Phospho-Thr394)	7	9442	11265	240	0	392.45	309	261.61	0.1	0.67	194	209.45	194	123.65	0.03	0.59	47	31	0	115	198.45	150308	1.48	383	9705	100		Undefined	418.2	298
1	11	4	NFkB-p65 (Phospho-Thr254)	8	10057	11227	240	0	378.41	307	287.91	0.09	0.76	194	205.94	194	46.09	0.03	0.22	96	55	0	113	184.41	143417	3.74	379	9825	100		Undefined	273.45	254
1	12	4	NFkB-p100/p52 (Phospho-Ser865)	9	10663	11228	240	0	1049.31	1002.5	332.39	0.02	0.32	194	204.9	194	41.54	0.02	0.2	100	100	0	808.5	855.31	396641	20.33	378	9723	100		Undefined	581.59	484
1	13	4	NFkB-p100/p52 (Phospho-Ser869)	10	11253	11223	240	0	426.3	404	148.96	0.02	0.35	193	201.74	193	39.24	0.02	0.19	96	78	0	211	233.3	162419	5.72	381	9778	100		Undefined	306.83	271
1	14	4	NFkB-p105/p50 (Phospho-Ser893)	11	11872	11220	240	0	535.36	511	231.64	0.02	0.43	191	203.15	191	44.35	0.03	0.22	99	96	0	320	344.36	202900	7.49	379	9747	100		Undefined	340.23	309.5
1	15	4	NFkB-p105/p50 (Phospho-Ser907)	12	12462	11226	240	0	1087.9	1038	385.82	0.02	0.35	192	206.39	192	79.61	0.03	0.39	100	100	0	846	895.9	414490	11.07	381	9732	100		Undefined	345.22	317
1	16	4	Rel (Phospho-Ser503)	13	13061	11228	240	0	1591.98	1539.5	650.69	0.01	0.41	192	201.99	192	41.04	0.02	0.2	100	100	0	1347.5	1399.98	601767	33.87	378	9811	100		Undefined	471.29	406
1	17	4	c-Jun (Phospho-Thr239)	14	13658	11224	240	0	373.74	392	98.74	0.02	0.26	191	202.03	191	40.87	0.02	0.2	96	92	0	201	182.74	140900	4.2	377	9771	100		Undefined	234.27	203
1	18	4	c-Jun (Phospho-Ser243)	15	14258	11223	240	0	1116.42	1001	602.21	0.05	0.54	191	201.34	191	39.62	0.02	0.2	99	99	0	810	925.42	423123	23.1	379	9781	100		Undefined	331.25	309
1	19	4	JunB (Phospho-Ser79)	16	14856	11223	240	0	1281.82	1138	697.06	0.05	0.54	190	203.96	190	42.46	0.03	0.21	100	100	0	948	1091.82	488374	25.38	381	9709	100		Undefined	360.82	292
1	20	4	JunB (Phospho-Ser259)	17	15446	11211	240	0	440.22	383	192.35	0.06	0.44	191	205.65	191	46.49	0.03	0.23	91	90	0	192	249.22	167722	5.05	381	9801	100		Undefined	332.13	305.5
1	21	4	JunD (Phospho-Ser255)	18	16061	11227	240	0	883.39	837	308.5	0.02	0.35	193	204.2	193	53.99	0.02	0.26	100	99	0	644	690.39	336572	12.58	381	9805	100		Undefined	365.44	313
1	22	4	Myc (Phospho-Thr58)	19	16659	11225	240	0	536.58	479	217.81	0.05	0.41	193	202.03	193	49.85	0.02	0.25	99	97	0	286	343.58	203362	6.71	379	9818	100		Undefined	269.46	282
1	23	4	Myc (Phospho-Thr358)	20	17267	11221	240	0	674.29	664	231.8	0.01	0.34	194	198.42	194	32.16	0.01	0.16	100	100	0	470	480.29	256904	14.8	381	9772	100		Undefined	299.42	293
1	24	4	Myc (Phospho-Ser373)	21	17862	11229	240	0	313.63	284.5	71.17	0.04	0.23	193	200.18	193	43.25	0.02	0.22	94	66	0	91.5	120.63	118551	2.62	378	9744	100		Undefined	258.05	274
1	25	4	STAT1 (Phospho-Tyr701)	22	18452	11221	240	0	718.76	578	1381.84	0.09	1.92	195	199.63	195	149.42	0.01	0.75	97	78	0	383	523.76	273846	3.47	381	9742	100		Undefined	300.89	284
1	26	4	STAT3 (Phospho-Tyr705)	23	19056	11225	240	0	541.36	493	156.26	0.04	0.29	196	197.63	196	27.08	0	0.14	99	99	0	297	345.36	206260	12.69	381	9758	100		Undefined	249.2	214.5
1	27	4	STAT3 (Phospho-Ser727)	24	19655	11221	240	0	983.46	947	321.51	0.02	0.33	195	197.28	195	26.28	0.01	0.13	100	100	0	752	788.46	375682	29.91	382	9732	100		Undefined	321.44	282.5
1	28	4	STAT4 (Phospho-Tyr693)	25	20252	11219	240	0	777.96	717.5	246.96	0.04	0.32	195	196.48	195	73.1	0	0.37	100	100	0	522.5	582.96	290957	7.95	374	9769	100		Undefined	561.09	358
1	29	4	STAT5A (Phospho-Tyr694)	26	20856	11226	240	0	650.21	596	224.08	0.04	0.34	195	194.44	195	69.48	0	0.36	99	95	0	401	455.21	247731	6.56	381	9777	100		Undefined	257.84	212.5
1	30	4	STAT5A (Phospho-Ser780)	27	21460	11220	240	0	1038.59	1045	396.6	0	0.38	192	189.47	192	69.66	0.01	0.37	100	100	0	853	846.59	393626	12.19	379	9763	100		Undefined	324.99	277
1	31	4	STAT6 (Phospho-Tyr641)	28	22061	11218	240	0	873.27	844.5	309.71	0.01	0.35	188	183.14	188	20.4	0.01	0.11	100	100	0	656.5	685.27	331841	33.82	380	10029	100		Undefined	304.35	269
1	1	5	Positive Marker	P	4062	11830	240	0	54983	49999.5	23101.8	0.04	0.42	204	213.69	204	75.52	0.02	0.35	100	100	0	49795.5	54779	20893556	725.23	380	10028	100		Undefined	8707.35	661
1	2	5	Empty	E	4664	11837	240	-50	198.89	199	6.18	0	0.03	200	205.1	200	34.58	0.01	0.17	0	0	0	-1	-1.11	75778	-0.18	381	9783	100		Undefined	197.96	197
1	3	5	Empty	E	5264	11837	240	-50	213.76	202	33.71	0.02	0.16	197	204.32	197	28.74	0.02	0.14	16	16	0	5	16.76	81655	0.33	382	9775	100		Undefined	204.84	194
1	4	5	GSK3 beta (Phospho-Ser9)	1	5863	11838	240	0	659.75	684	163.55	0.02	0.25	196	205.13	196	31.98	0.02	0.16	100	100	0	488	463.75	249384	14.21	378	9790	100		Undefined	319.05	307.5
1	5	5	c-Jun (Phospho-Ser73)	2	6468	11839	240	0	369.89	398	111.8	0.03	0.3	194	204.88	194	128.92	0.02	0.63	52	11	0	204	175.89	138708	1.28	375	9747	100		Undefined	318.45	291
1	6	5	Elk-1 (Phospho-Ser383)	3	7065	11833	240	0	463.69	413	174.77	0.05	0.38	194	205.17	194	133.4	0.02	0.65	81	46	0	219	269.69	177593	1.94	383	9809	100		Undefined	332.15	291
1	7	5	PDK1 (Phospho-Ser241)	4	7666	11819	240	0	1038.96	935	437.52	0.05	0.42	195	206.17	195	200.61	0.02	0.97	97	90	0	740	843.96	394803	4.15	380	9739	100		Undefined	346.09	297
1	8	5	Raf1 (Phospho-Ser259)	5	8260	11828	240	0	1492.04	1369	872.79	0.04	0.58	194	213.27	194	786.21	0.04	3.69	82	24	0	1175	1298.04	563992	1.63	378	9768	100		Undefined	451.84	324.5
1	9	5	GSK3 alpha (Phospho-Ser21)	6	8863	11826	240	0	496.8	489.5	169.35	0.01	0.34	193	205.96	193	120.52	0.03	0.59	90	58	0	296.5	303.8	189776	2.41	382	9721	100		Undefined	326.85	294
1	10	5	MEK2 (Phospho-Thr394)	7	9441	11838	240	0	388.96	407	119.9	0.02	0.31	193	208.66	193	122.71	0.03	0.59	59	30	0	214	195.96	147417	1.47	379	9677	100		Undefined	339.64	295
1	11	5	NFkB-p65 (Phospho-Thr254)	8	10060	11826	240	0	905.42	837	332.92	0.03	0.37	193	204.67	193	43.89	0.03	0.21	100	100	0	644	712.42	343153	15.97	379	9832	100		Undefined	368.38	317
1	12	5	NFkB-p100/p52 (Phospho-Ser865)	9	10665	11821	240	0	743.7	703	312.88	0.02	0.42	191	207.87	191	49.2	0.04	0.24	100	100	0	512	552.7	284839	10.89	383	9778	100		Undefined	677.59	507
1	13	5	NFkB-p100/p52 (Phospho-Ser869)	10	11268	11832	240	0	524.27	481	190.51	0.04	0.36	192	202.62	192	42.34	0.02	0.21	100	97	0	289	332.27	197649	7.6	377	9739	100		Undefined	374.98	314.5
1	14	5	NFkB-p105/p50 (Phospho-Ser893)	11	11864	11812	240	0	518.48	495.5	186.98	0.02	0.36	192	201.5	192	41.88	0.02	0.21	98	98	0	303.5	326.48	199098	7.57	384	9784	100		Undefined	317.36	301.5
1	15	5	NFkB-p105/p50 (Phospho-Ser907)	12	12470	11820	240	0	869.58	793	341.26	0.04	0.39	192	204	192	46.19	0.03	0.23	100	100	0	601	677.58	329569	14.41	379	9736	100		Undefined	339.54	308
1	16	5	Rel (Phospho-Ser503)	13	13055	11835	240	0	345.7	308	120.61	0.05	0.35	193	205.17	193	59.69	0.03	0.29	82	46	0	115	152.7	132402	2.35	383	9691	100		Undefined	278.32	212
1	17	5	c-Jun (Phospho-Thr239)	14	13660	11824	240	0	366.1	379	104.31	0.02	0.28	192	200.75	192	46.28	0.02	0.23	95	67	0	187	174.1	139484	3.57	381	9788	100		Undefined	248.44	205.5
1	18	5	c-Jun (Phospho-Ser243)	15	14261	11825	240	0	851.5	792	346.04	0.03	0.41	192	203.92	192	50.26	0.03	0.25	100	100	0	600	659.5	326125	12.89	383	9812	100		Undefined	320.37	308
1	19	5	JunB (Phospho-Ser79)	16	14865	11812	240	0	656.09	573.5	326.35	0.06	0.5	191	204.15	191	42.01	0.03	0.21	100	100	0	382.5	465.09	251938	10.76	384	9712	100		Undefined	387.42	314
1	20	5	JunB (Phospho-Ser259)	17	15455	11824	240	0	466.85	419	207.89	0.05	0.45	191	203.2	191	41.43	0.03	0.2	95	90	0	228	275.85	178805	6.36	383	9802	100		Undefined	280.97	282.5
1	21	5	JunD (Phospho-Ser255)	18	16065	11820	240	0	668.94	627	224.13	0.03	0.34	193	203.82	193	42.87	0.02	0.21	99	99	0	434	475.94	254197	10.85	380	9795	100		Undefined	327.68	315.5
1	22	5	Myc (Phospho-Thr58)	19	16663	11828	240	0	707.95	660	272.54	0.03	0.38	193	200.04	193	36.09	0.02	0.18	100	100	0	467	514.95	268313	14.07	379	9772	100		Undefined	292.55	293.5
1	23	5	Myc (Phospho-Thr358)	20	17264	11821	240	0	602.34	578	192.83	0.02	0.32	193	199	193	41.51	0.01	0.21	100	100	0	385	409.34	229493	9.72	381	9746	100		Undefined	286.99	291
1	24	5	Myc (Phospho-Ser373)	21	17845	11845	240	0	370.47	307	148.98	0.08	0.4	194	201.98	194	152.34	0.02	0.75	48	13	0	113	176.47	141891	1.11	383	9721	100		Undefined	256.37	213
1	25	5	STAT1 (Phospho-Tyr701)	22	18454	11820	240	0	598	569	193.21	0.02	0.32	194	199.9	194	149.06	0.01	0.75	95	64	0	375	404	227838	2.67	381	9791	100		Undefined	285.23	287
1	26	5	STAT3 (Phospho-Tyr705)	23	19054	11820	240	0	533.1	496	156.93	0.03	0.29	194	198.19	194	26.84	0.01	0.14	99	99	0	302	339.1	203110	12.48	381	9763	100		Undefined	290.99	278.5
1	27	5	STAT3 (Phospho-Ser727)	24	19652	11820	240	0	698.82	611.5	798.88	0.06	1.14	195	195.57	195	24.91	0	0.13	100	100	0	416.5	503.82	266948	20.2	382	9777	100		Undefined	308.92	287
1	28	5	STAT4 (Phospho-Tyr693)	25	20257	11819	240	0	686.06	653	224.35	0.02	0.33	194	195.87	194	73.12	0	0.37	100	99	0	459	492.06	260018	6.7	379	9814	100		Undefined	428.11	277
1	29	5	STAT5A (Phospho-Tyr694)	26	20860	11820	240	0	670.63	645.5	517.35	0.02	0.77	194	193.09	194	72.49	0	0.38	99	97	0	451.5	476.63	254839	6.59	380	9777	100		Undefined	279.48	211
1	30	5	STAT5A (Phospho-Ser780)	27	21460	11819	240	0	900.15	871	244.43	0.01	0.27	192	187.73	192	21.72	0.01	0.12	100	100	0	679	708.15	338456	32.81	376	9770	100		Undefined	312.68	282.5
1	31	5	STAT6 (Phospho-Tyr641)	28	22059	11821	240	0	844.56	783	328.02	0.03	0.39	187	183.2	187	30.56	0.01	0.17	100	100	0	596	657.56	320089	21.64	379	10026	100		Undefined	297.66	276
1	1	6	Positive Marker	P	4063	12434	240	0	55401	50063	22208.2	0.04	0.4	203	212.1	203	99.6	0.02	0.47	100	100	0	49860	55198	21052366	554.11	380	10269	100		Undefined	10634.8	819.5
1	2	6	Empty	E	4664	12438	240	-50	212	201	55.5	0.02	0.26	201	208.12	201	87.72	0.02	0.42	3	0	0	0	11	80136	0.04	378	10031	100		Undefined	209.7	201.5
1	3	6	Empty	E	5263	12437	240	-50	201.02	187.5	45.38	0.03	0.23	197	206.79	197	32.38	0.02	0.16	18	18	0	-9.5	4.02	76791	-0.18	382	10030	100		Undefined	192.87	186
1	4	6	GSK3 beta (Phospho-Ser9)	1	5865	12436	240	0	674.93	672	182.66	0	0.27	196	207.4	196	35.51	0.02	0.17	100	100	0	476	478.93	257150	13.17	381	10057	100		Undefined	354.16	310.5
1	5	6	c-Jun (Phospho-Ser73)	2	6479	12437	240	0	474.55	420.5	167.58	0.05	0.35	195	216.94	195	588.44	0.05	2.71	7	0	0	225.5	279.55	179380	0.44	378	9981	100		Undefined	307.62	290
1	6	6	Elk-1 (Phospho-Ser383)	3	7051	12460	240	0	542.18	492	219.1	0.04	0.4	195	215.93	195	586.83	0.04	2.72	11	1	0	297	347.18	206028	0.56	380	10060	100		Undefined	366.01	362
1	7	6	PDK1 (Phospho-Ser241)	4	7664	12437	240	0	562.42	537	193.66	0.02	0.34	196	218.6	196	816.56	0.05	3.74	2	0	0	341	366.42	214844	0.42	382	10089	100		Undefined	367.65	307
1	8	6	Raf1 (Phospho-Ser259)	5	8259	12435	240	0	1057.52	1015	385.26	0.02	0.36	196	216.41	196	818.3	0.04	3.78	50	5	0	819	861.52	397628	1.03	376	10036	100		Undefined	405.85	342
1	9	6	GSK3 alpha (Phospho-Ser21)	6	8860	12429	240	0	1236.69	1212	427.82	0.01	0.35	193	201.84	193	39.81	0.02	0.2	100	100	0	1019	1043.69	468705	25.99	379	10011	100		Undefined	369.87	310
1	10	6	MEK2 (Phospho-Thr394)	7	9451	12432	240	0	858.96	642.5	1841.39	0.13	2.14	192	202.85	192	44.35	0.02	0.22	99	97	0	450.5	666.96	328123	14.79	382	9995	100		Undefined	405.88	354
1	11	6	NFkB-p65 (Phospho-Thr254)	8	10058	12429	240	0	573.26	494	686.9	0.06	1.2	192	204.36	192	63.73	0.03	0.31	99	82	0	302	381.26	215547	5.79	376	10061	100		Undefined	320.1	285
1	12	6	NFkB-p100/p52 (Phospho-Ser865)	9	10664	12424	240	0	841.24	816	280.87	0.01	0.33	191	205.28	191	90.6	0.03	0.44	100	99	0	625	650.24	319672	7.02	380	9996	100		Undefined	691.58	618
1	13	6	NFkB-p100/p52 (Phospho-Ser869)	10	11253	12415	240	0	466.27	407	163.32	0.06	0.35	191	202.09	191	42.68	0.02	0.21	100	85	0	216	275.27	178116	6.19	382	9971	100		Undefined	363.81	344.5
1	14	6	NFkB-p105/p50 (Phospho-Ser893)	11	11864	12425	240	0	1086.07	1059	362.43	0.01	0.33	193	199.97	193	38.08	0.02	0.19	100	100	0	866	893.07	415964	23.27	383	10088	100		Undefined	418.72	382
1	15	6	NFkB-p105/p50 (Phospho-Ser907)	12	12467	12424	240	0	1258.28	1173	583.27	0.03	0.46	193	202.19	193	48.07	0.02	0.24	100	100	0	980	1065.28	476888	21.97	379	10053	100		Undefined	425.39	379
1	16	6	Rel (Phospho-Ser503)	13	13070	12408	240	0	906.46	781	482.1	0.06	0.53	194	203.24	194	58.71	0.02	0.29	98	97	0	587	712.46	341735	11.98	377	9910	100		Undefined	416.48	385.5
1	17	6	c-Jun (Phospho-Thr239)	14	13654	12422	240	0	384.13	396.5	118.93	0.01	0.31	193	200.07	193	50.02	0.02	0.25	93	62	0	203.5	191.13	146736	3.68	382	9995	100		Undefined	241.84	202
1	18	6	c-Jun (Phospho-Ser243)	15	14262	12437	240	0	530.44	512.5	173.96	0.01	0.33	192	206.68	192	96.71	0.03	0.47	100	80	0	320.5	338.44	201569	3.35	380	10075	100		Undefined	398.77	352
1	19	6	JunB (Phospho-Ser79)	16	14862	12413	240	0	559	492	301.54	0.06	0.54	192	204.93	192	92.63	0.03	0.45	99	78	0	300	367	214657	3.82	384	10015	100		Undefined	360.98	331.5
1	20	6	JunB (Phospho-Ser259)	17	15460	12424	240	0	558.5	499	224.77	0.05	0.4	193	203.02	193	39.64	0.02	0.2	100	100	0	306	365.5	212231	8.97	380	10010	100		Undefined	344.36	306.5
1	21	6	JunD (Phospho-Ser255)	18	16055	12426	240	0	590.04	504	224.08	0.07	0.38	192	205.16	192	44.78	0.03	0.22	100	100	0	312	398.04	225987	8.6	383	10056	100		Undefined	353.99	325
1	22	6	Myc (Phospho-Thr58)	19	16665	12423	240	0	570.97	516	193.06	0.04	0.34	193	202.86	193	43	0.02	0.21	99	99	0	323	377.97	218682	8.56	383	10023	100		Undefined	294.95	289
1	23	6	Myc (Phospho-Thr358)	20	17260	12430	240	0	748.92	710	236.28	0.02	0.32	194	201.9	194	38.8	0.02	0.19	100	100	0	516	554.92	284589	14.1	380	10038	100		Undefined	325.19	312
1	24	6	Myc (Phospho-Ser373)	21	17863	12419	240	0	349.07	296	115.18	0.07	0.33	194	200.77	194	36.38	0.01	0.18	94	90	0	102	155.07	131947	4.08	378	9957	100		Undefined	302.98	288
1	25	6	STAT1 (Phospho-Tyr701)	22	18459	12420	240	0	652.97	625.5	179.36	0.02	0.27	194	197.23	194	43.92	0.01	0.22	99	99	0	431.5	458.97	245517	10.38	376	10014	100		Undefined	300.94	268.5
1	26	6	STAT3 (Phospho-Tyr705)	23	19059	12425	240	0	570.01	547	181.44	0.02	0.32	195	197.27	195	43.44	0.01	0.22	100	98	0	352	375.01	213185	8.58	374	10023	100		Undefined	289.41	271
1	27	6	STAT3 (Phospho-Ser727)	24	19653	12423	240	0	440.38	404	119.83	0.04	0.27	196	196.81	196	22.93	0	0.12	100	100	0	208	244.38	168227	10.62	382	10014	100		Undefined	290.37	265.5
1	28	6	STAT4 (Phospho-Tyr693)	25	20257	12425	240	0	750	698.5	217.95	0.03	0.29	196	195.7	196	22.28	0	0.11	100	100	0	502.5	554	285001	24.88	380	10059	100		Undefined	492.46	387
1	29	6	STAT5A (Phospho-Tyr694)	26	20860	12424	240	0	650.97	595	198.35	0.04	0.3	194	191.73	194	46.17	0.01	0.24	100	99	0	401	456.97	247370	9.95	380	10049	100		Undefined	299.76	273
1	30	6	STAT5A (Phospho-Ser780)	27	21462	12420	240	0	1098.18	1066.5	305.77	0.01	0.28	191	187.73	191	20.18	0.01	0.11	100	100	0	875.5	907.18	417307	45.11	380	10032	100		Undefined	339.86	270
1	31	6	STAT6 (Phospho-Tyr641)	28	22060	12419	240	0	950.01	879	357.89	0.03	0.38	186	181.87	186	42.36	0.01	0.23	100	100	0	693	764.01	360055	18.13	379	10265	100		Undefined	313.18	279
2	1	1	STAT6 (Phospho-Thr645)	29	4051	14012	240	0	1234.12	1195	498.38	0.01	0.4	202	212.08	202	57.35	0.02	0.27	100	100	0	993	1032.12	471435	17.82	382	10275	100		Undefined	414.69	395
2	2	1	CREB (Phospho-Ser133)	30	4652	14010	240	0	771.17	798	297.83	0.01	0.39	201	214.68	201	60.1	0.03	0.28	96	90	0	597	570.17	292275	9.26	379	10029	100		Undefined	247.45	219
2	3	1	Akt (Phospho-Ser473)	31	5257	14011	240	0	897.11	854	353.87	0.02	0.39	198	207.68	198	33.94	0.02	0.16	98	98	0	656	699.11	340004	20.31	379	9996	100		Undefined	310.22	298
2	4	1	Akt (Phospho-Thr308)	32	5853	14014	240	0	576.06	587	242.9	0.01	0.42	197	205.19	197	35.12	0.02	0.17	91	89	0	390	379.06	220056	10.56	382	9983	100		Undefined	206.03	197
2	5	1	PTEN (Phospho-Ser380/Thr382/Thr383)	33	6450	14008	240	0	525.37	538	222.43	0.01	0.42	196	209.11	196	296.03	0.03	1.42	54	11	0	342	329.37	198063	1.07	377	10028	100		Undefined	208.77	198
2	6	1	FAK (Phospho-Tyr861)	34	7060	14023	240	0	524.36	499	212.46	0.02	0.41	195	213.93	195	297.4	0.04	1.39	52	10	0	304	329.36	199255	1.04	380	10007	100		Undefined	315.59	289
2	7	1	Integrin beta-3 (Phospho-Tyr773)	35	7647	14012	240	0	874.98	797	383.65	0.04	0.44	194	206	194	52.14	0.03	0.25	100	99	0	603	680.98	331619	12.83	379	9931	100		Undefined	639.02	311
2	8	1	Chk2 (Phospho-Thr68)	36	8228	14014	240	0	609.69	465.5	2150.53	0.12	3.53	194	213.41	194	401.79	0.04	1.88	33	1	0	271.5	415.69	231681	0.99	380	10002	100		Undefined	250.7	196
2	9	1	BCL-2 (Phospho-Thr56)	37	8836	14002	240	0	719	673	250.86	0.03	0.35	192	213.59	192	399.9	0.05	1.87	60	14	0	481	527	273938	1.26	381	10051	100		Undefined	309.53	298
2	10	1	BCL-2 (Phospho-Ser70)	38	9438	13998	240	0	813.01	742	304.62	0.04	0.37	193	206.62	193	47.5	0.03	0.23	99	99	0	549	620.01	306506	12.77	377	10062	100		Undefined	403.56	347
2	11	1	BCL-XL (Phospho-Ser62)	39	10049	13998	240	0	1127.6	1117	352.2	0	0.31	194	205.17	194	43.71	0.02	0.21	100	100	0	923	933.6	425104	21.1	377	10055	100		Undefined	420.46	319
2	12	1	BAD (Phospho-Ser112)	40	10653	14001	240	0	757.77	740	277.65	0.01	0.37	193	209.18	193	304.78	0.03	1.46	87	37	0	547	564.77	288712	1.8	381	10007	100		Undefined	273.63	265.5
2	13	1	BAD (Phospho-Ser136)	41	11248	13996	240	0	738.42	731	293.61	0	0.4	191	205.14	191	47.33	0.03	0.23	99	99	0	540	547.42	278383	11.27	377	9970	100		Undefined	296.1	299
2	14	1	BAD (Phospho-Ser155)	42	11840	13985	240	0	574.29	502	277.36	0.06	0.48	190	205.17	190	51.91	0.03	0.25	97	96	0	312	384.29	218230	7.11	380	10028	100		Undefined	318.59	316
2	15	1	Estrogen Receptor-alpha (Phospho-Ser167)	43	12450	14003	240	0	1385.41	1373	597.42	0	0.43	192	203.75	192	48.4	0.03	0.24	100	100	0	1181	1193.41	525071	24.41	379	10028	100		Undefined	344.84	303
2	16	1	HER2 (Phospho-Tyr877)	44	13050	14000	240	0	1325.09	1269.5	569.79	0.02	0.43	190	206.76	190	51.47	0.04	0.25	100	100	0	1079.5	1135.09	503535	21.73	380	9991	100		Undefined	370.02	330
2	17	1	ICAM-1 (Phospho-Tyr512)	45	13640	13994	240	0	722.29	626	309.47	0.06	0.43	192	208.91	192	53.5	0.04	0.26	99	99	0	434	530.29	274472	9.6	380	9934	100		Undefined	302.75	303
2	18	1	VEGFR2 (Phospho-Tyr951)	46	14216	13986	240	0	413.61	394	156.87	0.02	0.38	195	210.67	195	55.22	0.03	0.26	97	62	0	199	218.61	157587	3.68	381	10036	100		Undefined	297.3	280
2	19	1	IGF-1R (Phospho-Tyr1161)	47	14853	13993	240	0	865.78	807.5	291.32	0.03	0.34	194	207.62	194	69.64	0.03	0.34	99	98	0	613.5	671.78	330727	9.45	382	10039	100		Undefined	410.9	383
2	20	1	Caveolin-1 (Phospho-Tyr14)	48	15432	13974	240	0	449.85	400	213.18	0.05	0.47	193	209.19	193	70.04	0.03	0.33	96	62	0	207	256.85	172291	3.44	383	10128	100		Undefined	311.8	289.5
2	21	1	Src (Phospho-Tyr418)	49	16046	13999	240	0	583.83	583	189.76	0	0.33	193	204.86	193	42.97	0.03	0.21	99	99	0	390	390.83	220104	8.82	377	10043	100		Undefined	250.27	207
2	22	1	p53 (Phospho-Ser6)	50	16645	13994	240	0	515.73	477	249.5	0.03	0.48	193	202.78	193	46.56	0.02	0.23	97	95	0	284	322.73	198039	6.72	384	10001	100		Undefined	291.07	297.5
2	23	1	p53 (Phospho-Ser315)	51	17248	13995	240	0	419.4	404	132.96	0.02	0.32	193	202.93	193	50.78	0.02	0.25	97	79	0	211	226.4	158532	4.26	378	10062	100		Undefined	255.82	207
2	24	1	Tau (Phospho-Ser404)	52	17839	13997	240	0	666.1	587	530.85	0.05	0.8	194	200.8	194	41.25	0.01	0.21	100	100	0	393	472.1	251784	11.28	378	10011	100		Undefined	303.61	296.5
2	25	1	FKHR (Phospho-Ser256)	53	18444	14010	240	0	564.41	501.5	304.21	0.05	0.54	195	199.21	195	42.44	0.01	0.21	98	97	0	306.5	369.41	214476	8.61	380	9994	100		Undefined	291.33	259
2	26	1	Beta-Catenin (Phospho-Thr41/Ser45)	54	19043	13999	240	0	473.62	476	165.5	0	0.35	195	196.03	195	42.62	0	0.22	99	97	0	281	278.62	180450	6.51	381	10027	100		Undefined	255.04	254
2	27	1	BRCA1 (Phospho-Ser1524)	55	19635	13990	240	0	442.11	403	128.44	0.04	0.29	195	197.56	195	39.34	0.01	0.2	99	96	0	208	247.11	168001	6.22	380	10025	100		Undefined	269.24	254
2	28	1	cdc25C (Phospho-Ser216)	56	20240	13998	240	0	1016.48	986	330.3	0.01	0.32	194	194.6	194	33.12	0	0.17	100	100	0	792	822.48	384230	24.81	378	10046	100		Undefined	302	277
2	29	1	Chk1 (Phospho-Ser345)	57	20849	13998	240	0	631.09	673	202.24	0.03	0.32	192	190.51	192	22.72	0	0.12	96	96	0	481	439.09	237922	19.39	377	10019	100		Undefined	200.43	195
2	30	1	FAK (Phospho-Tyr925)	58	21445	13994	240	0	1076.06	1064.5	328.94	0	0.31	191	244.11	191	5535.64	0.11	22.68	0	0	0	873.5	885.06	411054	0.15	382	10014	100		Undefined	282.74	244.5
2	31	1	Akt2 (Phospho-Ser474)	59	22045	13999	240	0	1057.32	959	423.55	0.04	0.4	190	242.65	190	5468.28	0.11	22.54	0	0	0	769	867.32	398609	0.15	377	10272	100		Undefined	387.43	322.5
2	1	2	STAT6 (Phospho-Thr645)	29	4054	14610	240	0	1155.01	1155	371.98	0	0.32	204	216.85	204	89.06	0.03	0.41	100	99	0	951	951.01	440057	10.53	381	10027	100		Undefined	436.09	403
2	2	2	CREB (Phospho-Ser133)	30	4655	14606	240	0	626.02	641	194.9	0.01	0.31	201	218.89	201	236.46	0.04	1.08	81	45	0	440	425.02	239140	1.72	382	9782	100		Undefined	249.52	214.5
2	3	2	Akt (Phospho-Ser473)	31	5252	14599	240	0	824.65	794.5	319.01	0.02	0.39	199	212.79	199	233.73	0.03	1.1	93	65	0	595.5	625.65	311717	2.62	378	9765	100		Undefined	327.74	294
2	4	2	Akt (Phospho-Thr308)	32	5856	14608	240	0	636.53	686	226.8	0.03	0.36	197	206.53	197	33.55	0.02	0.16	93	93	0	489	439.53	239970	12.82	377	9753	100		Undefined	218.96	205
2	5	2	PTEN (Phospho-Ser380/Thr382/Thr383)	33	6453	14605	240	0	499.35	459	182.6	0.04	0.37	195	210.94	195	300.11	0.03	1.42	38	4	0	264	304.35	191749	0.96	384	9758	100		Undefined	236.08	205.5
2	6	2	FAK (Phospho-Tyr861)	34	7049	14618	240	0	643.24	511	2414.95	0.1	3.75	196	216.19	196	301.23	0.04	1.39	58	4	0	315	447.24	243789	1.42	379	9758	100		Undefined	400.95	350.5
2	7	2	Integrin beta-3 (Phospho-Tyr773)	35	7640	14604	240	0	1025.92	935	404.97	0.04	0.39	194	206.02	194	53.92	0.03	0.26	100	100	0	741	831.92	390876	15.21	381	9777	100		Undefined	359.45	309
2	8	2	Chk2 (Phospho-Thr68)	36	8252	14609	240	0	478.38	485	144.54	0.01	0.3	193	206.07	193	210.76	0.03	1.02	64	13	0	292	285.38	180827	1.29	378	9782	100		Undefined	237.28	198
2	9	2	BCL-2 (Phospho-Thr56)	37	8842	14603	240	0	575.27	520	253.59	0.04	0.44	193	206.53	193	209.3	0.03	1.01	73	30	0	327	382.27	220905	1.76	384	9744	100		Undefined	265.45	266.5
2	10	2	BCL-2 (Phospho-Ser70)	38	9450	14597	240	0	608.81	567	210.15	0.03	0.35	194	205.75	194	56.55	0.03	0.27	100	99	0	373	414.81	231958	7.13	381	9800	100		Undefined	335.6	310
2	11	2	BCL-XL (Phospho-Ser62)	39	10055	14596	240	0	614.42	591	208.07	0.02	0.34	194	204.5	194	44.39	0.02	0.22	100	100	0	397	420.42	235323	9.23	383	9799	100		Undefined	357.59	290
2	12	2	BAD (Phospho-Ser112)	40	10655	14596	240	0	757.79	724.5	248.78	0.02	0.33	193	204.25	193	44.25	0.02	0.22	100	100	0	531.5	564.79	289474	12.51	382	9759	100		Undefined	282.2	211
2	13	2	BAD (Phospho-Ser136)	41	11252	14586	240	0	562.76	499	215.5	0.05	0.38	191	205.03	191	47.48	0.03	0.23	97	95	0	308	371.76	213287	7.54	379	9795	100		Undefined	292.94	295
2	14	2	BAD (Phospho-Ser155)	42	11860	14580	240	0	501.25	451.5	251.34	0.05	0.5	190	207.69	190	53.33	0.04	0.26	96	95	0	261.5	311.25	190476	5.5	380	9799	100		Undefined	315.6	304
2	15	2	Estrogen Receptor-alpha (Phospho-Ser167)	43	12454	14594	240	0	488.54	475.5	163.5	0.01	0.33	191	206.92	191	49.84	0.03	0.24	99	98	0	284.5	297.54	186622	5.65	382	9701	100		Undefined	274.01	277.5
2	16	2	HER2 (Phospho-Tyr877)	44	13046	14597	240	0	1170.15	1119	616.02	0.02	0.53	191	205.79	191	48.94	0.03	0.24	100	100	0	928	979.15	445828	19.7	381	9731	100		Undefined	320.04	305
2	17	2	ICAM-1 (Phospho-Tyr512)	45	13640	14590	240	0	956.83	922	331.96	0.02	0.35	192	207.64	192	101.15	0.03	0.49	99	98	0	730	764.83	363597	7.41	380	9740	100		Undefined	365.68	314.5
2	18	2	VEGFR2 (Phospho-Tyr951)	46	14235	14578	240	0	349.16	291	166.11	0.08	0.48	194	207.8	194	100.04	0.03	0.48	47	33	0	97	155.16	131982	1.41	378	9787	100		Undefined	302.96	284
2	19	2	IGF-1R (Phospho-Tyr1161)	47	14843	14586	240	0	775.62	724	292.48	0.03	0.38	194	207.3	194	49.59	0.03	0.24	99	99	0	530	581.62	295513	11.46	381	9856	100		Undefined	356.16	323
2	20	2	Caveolin-1 (Phospho-Tyr14)	48	15453	14621	240	0	288.02	292	97.79	0.01	0.34	194	204.49	194	45.95	0.02	0.22	60	57	0	98	94.02	109736	1.82	381	9848	100		Undefined	249.81	199
2	21	2	Src (Phospho-Tyr418)	49	16050	14592	240	0	547.28	493.5	161.3	0.04	0.29	193	205.51	193	43.8	0.03	0.21	97	97	0	300.5	354.28	207966	7.8	380	9765	100		Undefined	252.66	203
2	22	2	p53 (Phospho-Ser6)	50	16648	14583	240	0	438.75	415	121.25	0.02	0.28	192	204.31	192	48.1	0.03	0.24	98	84	0	223	246.75	166288	4.87	379	9794	100		Undefined	326.25	292
2	23	2	p53 (Phospho-Ser315)	51	17264	14612	240	0	388.05	288	1091.11	0.13	2.81	193	202.25	193	47.05	0.02	0.23	83	50	0	95	195.05	148624	3.95	383	9764	100		Undefined	259.98	204
2	24	2	Tau (Phospho-Ser404)	52	17847	14594	240	0	553.31	493	159.43	0.05	0.29	196	201.42	196	45.68	0.01	0.23	100	99	0	297	357.31	211365	7.7	382	9732	100		Undefined	316.15	287
2	25	2	FKHR (Phospho-Ser256)	53	18441	14593	240	0	914.77	861	350.97	0.03	0.38	197	199.87	197	41.27	0.01	0.21	99	99	0	664	717.77	348528	17.32	381	9767	100		Undefined	278.57	275
2	26	2	Beta-Catenin (Phospho-Thr41/Ser45)	54	19043	14602	240	0	350.36	306	114.2	0.06	0.33	195	199.88	195	212.14	0.01	1.06	28	2	0	111	155.36	134188	0.71	383	9740	100		Undefined	240.12	205
2	27	2	BRCA1 (Phospho-Ser1524)	55	19642	14594	240	0	454.46	386	131.09	0.07	0.29	196	197.38	196	28.79	0	0.15	100	100	0	190	258.46	173603	8.93	382	9744	100		Undefined	268.4	278.5
2	28	2	cdc25C (Phospho-Ser216)	56	20244	14591	240	0	1095.5	1048	537.63	0.02	0.49	195	194	195	24.34	0	0.13	100	99	0	853	900.5	417384	37.04	381	9770	100		Undefined	293.42	227
2	29	2	Chk1 (Phospho-Ser345)	57	20845	14592	240	0	572.08	588.5	158.63	0.01	0.28	193	191.03	193	26.61	0	0.14	98	97	0	395.5	379.08	219677	14.32	384	9780	100		Undefined	218.22	200.5
2	30	2	FAK (Phospho-Tyr925)	58	21445	14594	240	0	436.05	394	121.58	0.04	0.28	192	249.97	192	5610.41	0.11	22.44	0	0	0	202	244.05	166570	0.03	382	9758	100		Undefined	322.78	282.5
2	31	2	Akt2 (Phospho-Ser474)	59	22045	14595	240	0	936.62	876	321.02	0.03	0.34	190	246.5	190	5536.32	0.11	22.46	0	0	0	686	746.62	358727	0.12	383	10021	100		Undefined	331.91	280
2	1	3	STAT6 (Phospho-Thr645)	29	4031	15207	240	0	1636.56	779	6207.95	0.32	3.79	205	219.59	205	84.6	0.03	0.39	97	93	0	574	1431.56	621892	16.75	380	10101	100		Undefined	450.89	409.5
2	2	3	CREB (Phospho-Ser133)	30	4649	15213	240	0	591.02	585	168.39	0	0.28	200	215.77	200	184.9	0.03	0.86	84	60	0	385	391.02	223996	2.03	379	9849	100		Undefined	239.47	208
2	3	3	Akt (Phospho-Ser473)	31	5254	15206	240	0	838.39	795	273.07	0.02	0.33	199	214.31	199	272.84	0.03	1.27	92	61	0	596	639.39	320266	2.29	382	9831	100		Undefined	305.83	278
2	4	3	Akt (Phospho-Thr308)	32	5854	15207	240	0	597.39	590	235.14	0.01	0.39	196	206.93	196	113.1	0.02	0.55	84	77	0	394	401.39	228204	3.45	382	9790	100		Undefined	227.84	207
2	5	3	PTEN (Phospho-Ser380/Thr382/Thr383)	33	6460	15210	240	0	532.04	527	194.97	0	0.37	195	210.99	195	137.92	0.03	0.65	81	61	0	332	337.04	201645	2.33	379	9737	100		Undefined	233.7	203
2	6	3	FAK (Phospho-Tyr861)	34	7030	15231	240	0	422.99	397	356.17	0.03	0.84	197	214.19	197	139.98	0.04	0.65	66	26	0	200	225.99	161158	1.49	381	9716	100		Undefined	320.59	297
2	7	3	Integrin beta-3 (Phospho-Tyr773)	35	7645	15209	240	0	1220.04	1104	1360.6	0.04	1.12	196	205.69	196	42.64	0.02	0.21	100	100	0	908	1024.04	459954	23.79	377	9858	100		Undefined	415.1	316
2	8	3	Chk2 (Phospho-Thr68)	36	8253	15212	240	0	476.77	480	213.96	0	0.45	193	203.94	193	40.37	0.02	0.2	92	91	0	287	283.77	182604	6.76	383	9767	100		Undefined	238.07	202
2	9	3	BCL-2 (Phospho-Thr56)	37	8845	15196	240	0	750.83	597.5	1585.87	0.1	2.11	193	205.71	193	55.3	0.03	0.27	99	98	0	404.5	557.83	286816	9.86	382	9760	100		Undefined	351.65	318
2	10	3	BCL-2 (Phospho-Ser70)	38	9442	15197	240	0	714	671	233.7	0.03	0.33	194	204.83	194	54.23	0.02	0.26	100	100	0	477	520	271321	9.39	380	9766	100		Undefined	417.52	397.5
2	11	3	BCL-XL (Phospho-Ser62)	39	10053	15205	240	0	1003.48	923	348.56	0.04	0.35	194	203.19	194	159.24	0.02	0.78	99	97	0	729	809.48	384333	5.03	383	9810	100		Undefined	386.46	305
2	12	3	BAD (Phospho-Ser112)	40	10656	15203	240	0	758.74	742	233.68	0.01	0.31	194	202.13	194	39.62	0.02	0.2	99	99	0	548	564.74	289080	14.05	381	9790	100		Undefined	272.53	212
2	13	3	BAD (Phospho-Ser136)	41	11255	15199	240	0	560.49	571.5	185.94	0.01	0.33	191	203.07	191	44.65	0.03	0.22	97	97	0	380.5	369.49	211867	8	378	9787	100		Undefined	289.31	288
2	14	3	BAD (Phospho-Ser155)	42	11850	15193	240	0	498.86	499	168.91	0	0.34	192	206.54	192	57.14	0.03	0.28	100	86	0	307	306.86	189067	5.12	379	9813	100		Undefined	353.58	324
2	15	3	Estrogen Receptor-alpha (Phospho-Ser167)	43	12454	15197	240	0	1162.28	1084	497.43	0.03	0.43	193	205.78	193	52.01	0.03	0.25	100	99	0	891	969.28	442829	18.39	381	9807	100		Undefined	308.64	301
2	16	3	HER2 (Phospho-Tyr877)	44	13054	15198	240	0	1151.5	1030	536.38	0.05	0.47	192	202.54	192	43.42	0.02	0.21	99	99	0	838	959.5	436417	21.86	379	9749	100		Undefined	302.57	301
2	17	3	ICAM-1 (Phospho-Tyr512)	45	13645	15193	240	0	515.51	488	215.45	0.02	0.42	192	202.9	192	97.95	0.02	0.48	91	68	0	296	323.51	197955	3.19	384	9792	100		Undefined	273.07	273
2	18	3	VEGFR2 (Phospho-Tyr951)	46	14256	15186	240	0	290.19	300	95.98	0.01	0.33	191	207.07	191	100.55	0.04	0.49	54	22	0	109	99.19	110273	0.83	380	9819	100		Undefined	271.65	236
2	19	3	IGF-1R (Phospho-Tyr1161)	47	14839	15205	240	0	704.09	664.5	261.12	0.03	0.37	192	208.95	192	58.63	0.04	0.28	100	99	0	472.5	512.09	264736	8.44	376	9787	100		Undefined	374.05	335
2	20	3	Caveolin-1 (Phospho-Tyr14)	48	15450	15195	240	0	286.76	299	81.38	0.02	0.28	193	205.05	193	47.81	0.03	0.23	65	60	0	106	93.76	108968	1.71	380	9763	100		Undefined	241.59	200.5
2	21	3	Src (Phospho-Tyr418)	49	16051	15197	240	0	536.09	497.5	155.91	0.03	0.29	193	201.81	193	36.57	0.02	0.18	98	98	0	304.5	343.09	203716	9.14	380	9780	100		Undefined	251.79	207.5
2	22	3	p53 (Phospho-Ser6)	50	16649	15186	240	0	406.98	396	135.8	0.01	0.33	193	202.58	193	41.36	0.02	0.2	98	93	0	203	213.98	153430	4.94	377	9850	100		Undefined	309.48	299
2	23	3	p53 (Phospho-Ser315)	51	17262	15194	240	0	347.69	294	199.22	0.07	0.57	192	200.6	192	37.71	0.02	0.19	85	84	0	102	155.69	132816	3.9	382	9662	100		Undefined	263.26	278.5
2	24	3	Tau (Phospho-Ser404)	52	17845	15202	240	0	599.74	600	150.56	0	0.25	195	200.2	195	38.75	0.01	0.19	100	99	0	405	404.74	230299	10.31	384	9708	100		Undefined	288.23	273
2	25	3	FKHR (Phospho-Ser256)	53	18434	15214	240	0	462.81	395	171.4	0.07	0.37	195	204.23	195	213.87	0.02	1.05	46	10	0	200	267.81	177258	1.21	383	9761	100		Undefined	329.57	281
2	26	3	Beta-Catenin (Phospho-Thr41/Ser45)	54	19038	15188	240	0	365.73	307	259.58	0.08	0.71	195	202.84	195	212.36	0.02	1.05	25	1	0	112	170.73	138246	0.77	378	9770	100		Undefined	274.76	206.5
2	27	3	BRCA1 (Phospho-Ser1524)	55	19647	15180	240	0	413.18	297	704	0.14	1.7	195	202.19	195	291.38	0.02	1.44	12	1	0	102	218.18	156597	0.72	379	9778	100		Undefined	253.69	210
2	28	3	cdc25C (Phospho-Ser216)	56	20244	15197	240	0	1155.9	1123	402.1	0.01	0.35	196	199.96	196	291.26	0.01	1.46	97	86	0	927	959.9	440398	3.28	381	9793	100		Undefined	288.91	267
2	29	3	Chk1 (Phospho-Ser345)	57	20849	15201	240	0	608.37	580	140.6	0.02	0.23	195	194.73	195	26.29	0	0.13	99	99	0	385	413.37	230571	15.73	379	9785	100		Undefined	240.5	207
2	30	3	FAK (Phospho-Tyr925)	58	21444	15191	240	0	440.22	414	160.55	0.03	0.36	193	192.5	193	66.48	0	0.35	97	74	0	221	247.22	167725	3.73	381	9771	100		Undefined	246.6	211
2	31	3	Akt2 (Phospho-Ser474)	59	22047	15198	240	0	750.15	725	255.29	0.01	0.34	190	188.09	190	65.57	0	0.35	100	97	0	535	560.15	282807	8.57	377	10030	100		Undefined	346.37	284
2	1	4	STAT6 (Phospho-Thr645)	29	4047	15819	240	0	1152	1110	346.18	0.02	0.3	205	219.12	205	50.18	0.03	0.23	100	100	0	905	947	436609	18.59	379	10046	100		Undefined	413.85	379.5
2	2	4	CREB (Phospho-Ser133)	30	4649	15808	240	0	595.12	593	171.66	0	0.29	202	213.38	202	148.55	0.02	0.7	90	73	0	391	393.12	224362	2.57	377	9779	100		Undefined	246.91	216
2	3	4	Akt (Phospho-Ser473)	31	5249	15814	240	0	662.33	602	230.14	0.04	0.35	199	211.1	199	156.16	0.03	0.74	96	75	0	403	463.33	251024	2.89	379	9801	100		Undefined	311.72	310
2	4	4	Akt (Phospho-Thr308)	32	5854	15808	240	0	594.08	562	248.52	0.02	0.42	195	208.41	195	116.02	0.03	0.56	85	74	0	367	399.08	223969	3.32	377	9791	100		Undefined	218.3	200
2	5	4	PTEN (Phospho-Ser380/Thr382/Thr383)	33	6453	15814	240	0	490.49	482.5	186.85	0.01	0.38	195	211.1	195	155.83	0.03	0.74	71	43	0	287.5	295.49	187369	1.79	382	9769	100		Undefined	220.26	205
2	6	4	FAK (Phospho-Tyr861)	34	7055	15811	240	0	505.56	490	135.87	0.01	0.27	197	216.2	197	206.27	0.04	0.95	65	30	0	293	308.56	191606	1.4	379	9672	100		Undefined	356.57	302.5
2	7	4	Integrin beta-3 (Phospho-Tyr773)	35	7642	15810	240	0	1202.51	1172	433.03	0.01	0.36	197	207.92	197	43.09	0.02	0.21	99	99	0	975	1005.51	455752	23.08	379	9749	100		Undefined	368.84	301.5
2	8	4	Chk2 (Phospho-Thr68)	36	8251	15807	240	0	465.01	471	158.19	0.01	0.34	195	206.22	195	38.42	0.02	0.19	92	92	0	276	270.01	177167	6.74	381	9780	100		Undefined	225.52	203
2	9	4	BCL-2 (Phospho-Thr56)	37	8845	15810	240	0	618.54	582	203.78	0.03	0.33	194	206.47	194	41.59	0.03	0.2	99	99	0	388	424.54	234427	9.91	379	9812	100		Undefined	306.12	307
2	10	4	BCL-2 (Phospho-Ser70)	38	9460	15788	240	0	455.37	403	291.17	0.05	0.64	193	203.56	193	42.58	0.02	0.21	96	87	0	210	262.37	172586	5.91	379	9811	100		Undefined	330.83	302
2	11	4	BCL-XL (Phospho-Ser62)	39	10052	15800	240	0	1160.52	1116.5	367.84	0.02	0.32	192	203.82	192	160.57	0.03	0.79	99	99	0	924.5	968.52	440997	5.96	380	9748	100		Undefined	446.43	384
2	12	4	BAD (Phospho-Ser112)	40	10651	15802	240	0	790.39	776.5	247.49	0.01	0.31	194	202.55	194	159.5	0.02	0.79	96	90	0	582.5	596.39	301928	3.69	382	9756	100		Undefined	279.31	291
2	13	4	BAD (Phospho-Ser136)	41	11249	15796	240	0	564.31	561	176.31	0	0.31	193	202.75	193	50.25	0.02	0.25	99	98	0	368	371.31	215002	7.19	381	9797	100		Undefined	284.82	282
2	14	4	BAD (Phospho-Ser155)	42	11869	15794	240	0	538.43	495	221.02	0.04	0.41	192	208	192	73.45	0.03	0.35	100	90	0	303	346.43	203525	4.5	378	9795	100		Undefined	471.58	375.5
2	15	4	Estrogen Receptor-alpha (Phospho-Ser167)	43	12456	15800	240	0	1175.32	1122	444.05	0.02	0.38	192	203.66	192	61.5	0.03	0.3	99	99	0	930	983.32	447796	15.8	381	9692	100		Undefined	337.54	302
2	16	4	HER2 (Phospho-Tyr877)	44	13045	15797	240	0	1168.61	1094.5	526	0.03	0.45	194	202.45	194	47.65	0.02	0.24	100	100	0	900.5	974.61	444070	20.28	380	9735	100		Undefined	311.9	295.5
2	17	4	ICAM-1 (Phospho-Tyr512)	45	13641	15799	240	0	609.63	513	286.86	0.07	0.47	193	202.62	193	46.56	0.02	0.23	99	99	0	320	416.63	231659	8.74	380	9777	100		Undefined	290.12	288
2	18	4	VEGFR2 (Phospho-Tyr951)	46	14242	15800	240	0	317.56	295	112	0.03	0.35	192	209.3	192	70.78	0.04	0.34	72	33	0	103	125.56	120357	1.53	379	9818	100		Undefined	276.67	288
2	19	4	IGF-1R (Phospho-Tyr1161)	47	14841	15797	240	0	640.51	576	209.15	0.05	0.33	190	210.18	190	75.96	0.04	0.36	100	99	0	386	450.51	243394	5.67	380	9776	100		Undefined	335.79	319
2	20	4	Caveolin-1 (Phospho-Tyr14)	48	15455	15806	240	0	309.36	291	108	0.03	0.35	193	204.83	193	43.67	0.03	0.21	69	64	0	98	116.36	118484	2.39	383	9748	100		Undefined	310.71	299
2	21	4	Src (Phospho-Tyr418)	49	16043	15796	240	0	586.51	479	755.69	0.09	1.29	193	203.83	193	39.2	0.02	0.19	99	99	0	286	393.51	224045	9.76	382	9747	100		Undefined	261.06	220
2	22	4	p53 (Phospho-Ser6)	50	16647	15801	240	0	557.21	512	206.05	0.04	0.37	192	203.95	192	44.68	0.03	0.22	99	98	0	320	365.21	211739	7.91	380	9806	100		Undefined	374.94	313
2	23	4	p53 (Phospho-Ser315)	51	17253	15779	240	0	383.32	391	151.36	0.01	0.39	194	202.82	194	37.45	0.02	0.18	95	78	0	197	189.32	144894	4.82	378	9735	100		Undefined	270.36	257.5
2	24	4	Tau (Phospho-Ser404)	52	17839	15802	240	0	580.45	575	167.08	0	0.29	196	201.64	196	139.79	0.01	0.69	98	64	0	379	384.45	219990	2.71	379	9748	100		Undefined	333.79	310
2	25	4	FKHR (Phospho-Ser256)	53	18440	15802	240	0	830.75	733	856.78	0.05	1.03	195	201.21	195	144.2	0.01	0.72	96	85	0	538	635.75	314853	4.37	379	9748	100		Undefined	300.1	277
2	26	4	Beta-Catenin (Phospho-Thr41/Ser45)	54	19040	15790	240	0	448.16	403	138.64	0.05	0.31	195	197.38	195	41.96	0.01	0.21	99	98	0	208	253.16	169852	5.98	379	9753	100		Undefined	267.02	275
2	27	4	BRCA1 (Phospho-Ser1524)	55	19633	15788	240	0	507.97	500	163.79	0.01	0.32	196	201.13	196	277.81	0.01	1.38	63	6	0	304	311.97	191505	1.1	377	9821	100		Undefined	289.01	279
2	28	4	cdc25C (Phospho-Ser216)	56	20241	15796	240	0	1133.06	1060	523.4	0.03	0.46	195	200.1	195	290.88	0.01	1.45	99	82	0	865	938.06	430562	3.21	380	9802	100		Undefined	340.44	295
2	29	4	Chk1 (Phospho-Ser345)	57	20847	15800	240	0	615.6	584	221.94	0.02	0.36	194	193.83	194	27.43	0	0.14	99	99	0	390	421.6	233314	15.38	379	9772	100		Undefined	230.06	207.5
2	30	4	FAK (Phospho-Tyr925)	58	21446	15795	240	0	924.56	911	261.06	0.01	0.28	191	188.35	191	27.1	0.01	0.14	100	100	0	720	733.56	354106	27.17	383	9781	100		Undefined	283.15	253
2	31	4	Akt2 (Phospho-Ser474)	59	22046	15797	240	0	863.25	827	291.38	0.02	0.34	189	185.01	189	28.09	0.01	0.15	100	100	0	638	674.25	327170	24.15	379	10006	100		Undefined	320.84	279
2	1	5	STAT6 (Phospho-Thr645)	29	4053	16413	240	0	1048.28	1036.5	322.97	0	0.31	202	212.01	202	46.24	0.02	0.22	100	100	0	834.5	846.28	400442	18.09	382	9991	100		Undefined	412	381
2	2	5	CREB (Phospho-Ser133)	30	4645	16410	240	0	565.7	598	154.02	0.02	0.27	201	210.6	201	56.71	0.02	0.27	97	91	0	397	364.7	214967	6.26	380	9791	100		Undefined	244.89	218
2	3	5	Akt (Phospho-Ser473)	31	5254	16407	240	0	778.32	733	230.16	0.03	0.3	199	209.82	199	35.05	0.02	0.17	100	100	0	534	579.32	296539	16.22	381	9767	100		Undefined	299.32	288
2	4	5	Akt (Phospho-Thr308)	32	5833	16408	240	0	822.34	587	1639.44	0.15	1.99	197	207.33	197	37.39	0.02	0.18	92	91	0	390	625.34	311668	16.45	379	9802	100		Undefined	281.33	215
2	5	5	PTEN (Phospho-Ser380/Thr382/Thr383)	33	6457	16412	240	0	491.21	483	166.97	0.01	0.34	196	208.94	196	154.65	0.03	0.74	77	43	0	287	295.21	186659	1.83	380	9798	100		Undefined	229.14	206.5
2	6	5	FAK (Phospho-Tyr861)	34	7049	16406	240	0	1340.79	1272	449.18	0.02	0.34	197	211.82	197	43.46	0.03	0.21	100	100	0	1075	1143.79	508160	25.98	379	9670	100		Undefined	359.08	307
2	7	5	Integrin beta-3 (Phospho-Tyr773)	35	7644	16405	240	0	1293.91	1230	482.39	0.02	0.37	197	208.62	197	48.33	0.02	0.23	100	100	0	1033	1096.91	495569	22.45	383	9776	100		Undefined	360.92	312
2	8	5	Chk2 (Phospho-Thr68)	36	8254	16412	240	0	475.54	485.5	136.18	0.01	0.29	194	206.44	194	48.35	0.03	0.23	95	94	0	291.5	281.54	181655	5.57	382	9748	100		Undefined	246.41	204
2	9	5	BCL-2 (Phospho-Thr56)	37	8835	16400	240	0	724.4	662	264.17	0.04	0.36	193	206.72	193	45.75	0.03	0.22	98	98	0	469	531.4	274547	11.32	379	9821	100		Undefined	356.44	305
2	10	5	BCL-2 (Phospho-Ser70)	38	9469	16406	240	0	320.6	291	100.43	0.04	0.31	192	203.32	192	43.39	0.02	0.21	79	59	0	99	128.6	121829	2.7	380	9845	100		Undefined	279.9	256.5
2	11	5	BCL-XL (Phospho-Ser62)	39	10053	16405	240	0	1162.99	1112	321.3	0.02	0.28	192	199.94	192	36.96	0.02	0.18	100	100	0	920	970.99	446587	26.06	384	9747	100		Undefined	465.61	372.5
2	12	5	BAD (Phospho-Ser112)	40	10654	16399	240	0	777.37	758.5	234.12	0.01	0.3	194	201.72	194	38.18	0.02	0.19	99	98	0	564.5	583.37	293845	15.08	378	9797	100		Undefined	292.05	259.5
2	13	5	BAD (Phospho-Ser136)	41	11256	16389	240	0	465.21	431	166.99	0.03	0.36	194	201.4	194	38.67	0.02	0.19	95	93	0	237	271.21	176313	6.82	379	9821	100		Undefined	278.15	268.5
2	14	5	BAD (Phospho-Ser155)	42	11861	16390	240	0	453.68	390	173.46	0.07	0.38	193	204.79	193	50.3	0.03	0.25	99	80	0	197	260.68	172852	4.95	381	9797	100		Undefined	337.61	304.5
2	15	5	Estrogen Receptor-alpha (Phospho-Ser167)	43	12460	16388	240	0	429.37	413	204.32	0.02	0.48	192	199.97	192	40.68	0.02	0.2	96	86	0	221	237.37	161872	5.64	377	9724	100		Undefined	281.36	217
2	16	5	HER2 (Phospho-Tyr877)	44	13052	16397	240	0	1097.01	1067.5	389.25	0.01	0.35	193	202.92	193	43.42	0.02	0.21	100	100	0	874.5	904.01	414671	20.59	378	9735	100		Undefined	375.68	305
2	17	5	ICAM-1 (Phospho-Tyr512)	45	13640	16398	240	0	1055.41	992.5	438	0.03	0.42	193	205.51	193	48.25	0.03	0.23	100	100	0	799.5	862.41	398945	17.61	378	9812	100		Undefined	359.75	315.5
2	18	5	VEGFR2 (Phospho-Tyr951)	46	14264	16403	240	0	295.99	302	83.81	0.01	0.28	194	213.64	194	74.47	0.04	0.35	69	23	0	108	101.99	113070	1.11	382	9754	100		Undefined	254.74	202.5
2	19	5	IGF-1R (Phospho-Tyr1161)	47	14840	16393	240	0	611.21	583.5	183.65	0.02	0.3	192	212.1	192	162.81	0.04	0.77	98	65	0	391.5	419.21	232259	2.45	380	9698	100		Undefined	368.92	349
2	20	5	Caveolin-1 (Phospho-Tyr14)	48	15444	16385	240	0	342.04	293	114.23	0.07	0.33	193	206.19	193	152.24	0.03	0.74	42	13	0	100	149.04	131003	0.89	383	9711	100		Undefined	289.38	277
2	21	5	Src (Phospho-Tyr418)	49	16043	16396	240	0	538.85	485	168.94	0.05	0.31	193	205.35	193	41.42	0.03	0.2	98	98	0	292	345.85	205300	8.05	381	9810	100		Undefined	266.9	284
2	22	5	p53 (Phospho-Ser6)	50	16652	16389	240	0	576.5	503	213.04	0.06	0.37	193	207.22	193	69.09	0.03	0.33	99	91	0	310	383.5	217339	5.34	377	9768	100		Undefined	299.92	296
2	23	5	p53 (Phospho-Ser315)	51	17260	16384	240	0	420.19	395	243.78	0.03	0.58	195	200.21	195	32.19	0.01	0.16	93	93	0	200	225.19	160514	6.83	382	9807	100		Undefined	271.72	267
2	24	5	Tau (Phospho-Ser404)	52	17850	16404	240	0	516.97	497	172.45	0.02	0.33	195	237.69	195	1592.59	0.09	6.7	0	0	0	302	321.97	196450	0.18	380	9713	100		Undefined	311.52	295
2	25	5	FKHR (Phospho-Ser256)	53	18438	16404	240	0	467.18	386	198.35	0.08	0.42	194	234.11	194	1582.47	0.08	6.76	0	0	0	192	273.18	177529	0.15	380	9768	100		Undefined	269.67	221
2	26	5	Beta-Catenin (Phospho-Thr41/Ser45)	54	19049	16385	240	0	417.56	383	155.76	0.04	0.37	196	197.43	196	35.61	0	0.18	96	96	0	187	221.56	158254	6.18	379	9803	100		Undefined	247.98	209
2	27	5	BRCA1 (Phospho-Ser1524)	55	19643	16395	240	0	1009.82	967	339.9	0.02	0.34	196	197.23	196	64.69	0	0.33	100	99	0	771	813.82	385753	12.56	382	9772	100		Undefined	274.63	277
2	28	5	cdc25C (Phospho-Ser216)	56	20237	16396	240	0	896.16	864.5	267.81	0.02	0.3	196	196.75	196	64.35	0	0.33	100	98	0	668.5	700.16	340542	10.87	380	9777	100		Undefined	313.53	270
2	29	5	Chk1 (Phospho-Ser345)	57	20847	16397	240	0	601.89	594.5	143.31	0.01	0.24	194	193.13	194	23.01	0	0.12	99	99	0	400.5	407.89	228720	17.77	380	9799	100		Undefined	227.89	205
2	30	5	FAK (Phospho-Tyr925)	58	21446	16397	240	0	426.17	399	143.5	0.03	0.34	191	189.45	191	95.43	0	0.5	91	64	0	208	235.17	162798	2.48	382	9770	100		Undefined	244.24	217
2	31	5	Akt2 (Phospho-Ser474)	59	22043	16390	240	0	792.16	760	265.03	0.02	0.33	189	186.62	189	92.23	0.01	0.49	99	98	0	571	603.16	299437	6.57	378	10028	100		Undefined	314.18	257.5
2	1	6	STAT6 (Phospho-Thr645)	29	4051	17021	240	0	732.48	684	239.51	0.03	0.33	202	210.53	202	41.19	0.02	0.2	100	100	0	482	530.48	279074	12.67	381	10301	100		Undefined	434.27	418
2	2	6	CREB (Phospho-Ser133)	30	4651	17015	240	0	606.69	623	166.4	0.01	0.27	201	209.16	201	53.91	0.02	0.26	98	92	0	422	405.69	232363	7.37	383	10044	100		Undefined	254.49	215
2	3	6	Akt (Phospho-Ser473)	31	5255	17021	240	0	778.59	727.5	305.02	0.03	0.39	198	210.11	198	37.9	0.03	0.18	100	100	0	529.5	580.59	297423	15	382	10077	100		Undefined	366.75	303.5
2	4	6	Akt (Phospho-Thr308)	32	5857	17013	240	0	640.23	670	238.54	0.02	0.37	196	209.97	196	38.68	0.03	0.18	94	94	0	474	444.23	243929	11.12	381	10070	100		Undefined	253.85	220.5
2	5	6	PTEN (Phospho-Ser380/Thr382/Thr383)	33	6462	17008	240	0	509.02	492.5	171.78	0.01	0.34	195	209.27	195	47.87	0.03	0.23	93	90	0	297.5	314.02	193428	6.26	380	10054	100		Undefined	220.17	198
2	6	6	FAK (Phospho-Tyr861)	34	7071	16986	240	0	2217.81	595	15021	0.57	6.77	196	213.46	196	56	0.04	0.26	100	96	0	399	2021.81	847205	35.79	382	9949	100		Undefined	423.5	337
2	7	6	Integrin beta-3 (Phospho-Tyr773)	35	7652	17009	240	0	1188.5	1157	442.17	0.01	0.37	194	212.75	194	56.08	0.04	0.26	100	100	0	963	994.5	445689	17.4	375	10007	100		Undefined	436.74	403
2	8	6	Chk2 (Phospho-Thr68)	36	8256	17007	240	0	470.4	474	145.07	0	0.31	192	208.69	192	47.84	0.04	0.23	94	92	0	282	278.4	179221	5.47	381	10009	100		Undefined	233.22	205
2	9	6	BCL-2 (Phospho-Thr56)	37	8852	17014	240	0	864.32	822.5	350.94	0.02	0.41	191	207.49	191	49.82	0.04	0.24	99	99	0	631.5	673.32	330172	13.18	382	10051	100		Undefined	385.9	378
2	10	6	BCL-2 (Phospho-Ser70)	38	9451	17000	240	0	752.37	697	283.09	0.03	0.38	192	201.52	192	41.69	0.02	0.21	100	100	0	505	560.37	286653	13.21	381	10023	100		Undefined	327.08	317.5
2	11	6	BCL-XL (Phospho-Ser62)	39	10055	17008	240	0	1294.63	1265	407.08	0.01	0.31	192	199.55	192	34.89	0.02	0.17	100	100	0	1073	1102.63	490665	31.39	379	10029	100		Undefined	508.81	383.5
2	12	6	BAD (Phospho-Ser112)	40	10649	17006	240	0	745.19	700.5	232.77	0.03	0.31	193	201.27	193	40.44	0.02	0.2	99	99	0	507.5	552.19	283171	13.45	380	10013	100		Undefined	300.71	280
2	13	6	BAD (Phospho-Ser136)	41	11242	17004	240	0	658.99	607	229.57	0.04	0.35	192	202.22	192	43.68	0.02	0.22	98	97	0	415	466.99	253054	10.46	384	10109	100		Undefined	275.04	275
2	14	6	BAD (Phospho-Ser155)	42	11868	16996	240	0	410.71	387	157.94	0.03	0.38	192	203.04	192	54.57	0.02	0.27	97	65	0	195	218.71	156070	3.81	380	10076	100		Undefined	379.79	373.5
2	15	6	Estrogen Receptor-alpha (Phospho-Ser167)	43	12457	16992	240	0	615.13	580.5	238.24	0.03	0.39	193	203.21	193	54.5	0.02	0.27	99	97	0	387.5	422.13	232518	7.56	378	9996	100		Undefined	339	296
2	16	6	HER2 (Phospho-Tyr877)	44	13051	17002	240	0	1297.22	1237.5	537.9	0.02	0.41	192	206.75	192	49.93	0.03	0.24	100	100	0	1045.5	1105.22	492944	21.84	380	10019	100		Undefined	365.1	323.5
2	17	6	ICAM-1 (Phospho-Tyr512)	45	13648	17004	240	0	666.63	582.5	360.28	0.06	0.54	192	210.53	192	54.88	0.04	0.26	99	97	0	390.5	474.63	253318	8.31	380	10068	100		Undefined	349.43	322.5
2	18	6	VEGFR2 (Phospho-Tyr951)	46	14256	17000	240	0	608.38	534	308.55	0.06	0.51	193	213.31	193	58.42	0.04	0.27	100	90	0	341	415.38	231185	6.76	380	9989	100		Undefined	391.6	360
2	19	6	IGF-1R (Phospho-Tyr1161)	47	14837	16989	240	0	680.78	609	255.35	0.05	0.38	191	210.77	191	154.58	0.04	0.73	96	76	0	418	489.78	256655	3.04	377	10022	100		Undefined	387.64	351
2	20	6	Caveolin-1 (Phospho-Tyr14)	48	15458	16980	240	0	337.52	298	107.85	0.05	0.32	192	205.6	192	150.45	0.03	0.73	37	12	0	106	145.52	127244	0.88	377	10049	100		Undefined	323.5	294
2	21	6	Src (Phospho-Tyr418)	49	16050	17002	240	0	604.24	579	176.94	0.02	0.29	192	207.6	192	53.63	0.03	0.26	98	97	0	387	412.24	229610	7.4	380	10091	100		Undefined	242.11	203
2	22	6	p53 (Phospho-Ser6)	50	16674	16980	240	0	568.01	505	240.01	0.05	0.42	195	208.53	195	73.48	0.03	0.35	97	90	0	310	373.01	216980	4.89	382	9998	100		Undefined	529.98	380
2	23	6	p53 (Phospho-Ser315)	51	17248	16991	240	0	378.86	391	121.9	0.01	0.32	195	204.66	195	62	0.02	0.3	93	55	0	196	183.86	143589	2.81	379	9993	100		Undefined	288.58	280
2	24	6	Tau (Phospho-Ser404)	52	17851	17001	240	0	625.24	580.5	187.35	0.03	0.3	195	236.57	195	1558.44	0.08	6.59	0	0	0	385.5	430.24	237591	0.25	380	10002	100		Undefined	328.75	304.5
2	25	6	FKHR (Phospho-Ser256)	53	18441	16998	240	0	825.27	797	537.52	0.02	0.65	194	200.55	194	231.66	0.01	1.16	88	66	0	603	631.27	314427	2.7	381	10007	100		Undefined	269.68	277.5
2	26	6	Beta-Catenin (Phospho-Thr41/Ser45)	54	19048	16995	240	0	417.59	380	118.02	0.04	0.28	196	200.89	196	36.19	0.01	0.18	99	99	0	184	221.59	158266	5.99	379	10063	100		Undefined	240.85	204
2	27	6	BRCA1 (Phospho-Ser1524)	55	19644	17000	240	0	404.36	403	122.73	0	0.3	197	201.42	197	171.8	0.01	0.85	62	9	0	206	207.36	153657	1.18	380	10027	100		Undefined	276.93	270
2	28	6	cdc25C (Phospho-Ser216)	56	20239	16995	240	0	573.56	560.5	179.04	0.01	0.31	197	198.87	197	171.42	0	0.86	95	52	0	363.5	376.56	215660	2.19	376	10032	100		Undefined	307.17	290
2	29	6	Chk1 (Phospho-Ser345)	57	20848	17000	240	0	617.13	592	157.08	0.02	0.25	195	197.82	195	243.31	0.01	1.23	89	34	0	397	422.13	233892	1.72	379	10063	100		Undefined	250.06	220
2	30	6	FAK (Phospho-Tyr925)	58	21449	16996	240	0	1074.12	1103.5	308.15	0.01	0.29	193	194.98	193	259.59	0	1.33	98	83	0	910.5	881.12	403871	3.39	376	10031	100		Undefined	306.25	273.5
2	31	6	Akt2 (Phospho-Ser474)	59	22048	16997	240	0	840.54	794.5	265.37	0.02	0.32	189	186.49	189	91.49	0.01	0.49	100	99	0	605.5	651.54	317725	7.15	378	10292	100		Undefined	289.77	259
3	1	1	IKK alpha (Phospho-Thr23)	60	4076	18487	240	0	570.26	590.5	195.49	0.02	0.34	204	268.18	204	2185.31	0.12	8.15	0	0	0	386.5	366.26	216699	0.14	380	10238	100		Undefined	424.47	357
3	2	1	Rb (Phospho-Ser780)	61	4660	18476	240	0	377.78	391.5	88.54	0.02	0.23	202	223.03	202	591.01	0.04	2.65	0	0	0	189.5	175.78	143556	0.26	380	9986	100		Undefined	300.85	285.5
3	3	1	CDK2 (Phospho-Thr160)	62	5276	18475	240	0	788.38	769	219.74	0.01	0.28	197	212.38	197	93.67	0.03	0.44	100	99	0	572	591.38	298795	6.15	379	10017	100		Undefined	420.1	367
3	4	1	cdc25A (Phospho-Ser75)	63	5864	18474	240	0	858.05	782	286.12	0.04	0.33	196	211.63	196	58.77	0.03	0.28	100	100	0	586	662.05	327775	11	382	10032	100		Undefined	423.5	357
3	5	1	Chk1 (Phospho-Ser280)	64	6472	18463	240	0	757.99	736	256.66	0.01	0.34	195	210.61	195	57.64	0.03	0.27	99	96	0	541	562.99	290309	9.5	383	10014	100		Undefined	324.59	288
3	6	1	Chk1 (Phospho-Ser317)	65	7069	18468	240	0	561.67	543	128.87	0.01	0.23	196	209.84	196	38.21	0.03	0.18	100	100	0	347	365.67	211749	9.21	377	9973	100		Undefined	387.62	374
3	7	1	MKK3 (Phospho-Ser189)	66	7669	18480	240	0	380.12	398	99	0.02	0.26	195	208.33	195	39.82	0.03	0.19	98	91	0	203	185.12	144064	4.31	379	9989	100		Undefined	292.68	287
3	8	1	Chk2 (Phospho-Ser516)	67	8268	18483	240	0	579.82	573	187.07	0.01	0.32	193	206.11	193	43.67	0.03	0.21	100	99	0	380	386.82	220333	8.56	380	9965	100		Undefined	373.03	349
3	9	1	TYK2 (Phospho-Tyr1054)	68	8868	18469	240	0	540.64	487	189.44	0.05	0.35	192	205.42	192	43.29	0.03	0.21	100	100	0	295	348.64	204903	7.74	379	10006	100		Undefined	315.93	304
3	10	1	JAK1 (Phospho-Tyr1022)	69	9470	18474	240	0	1256.93	1033	3106.55	0.09	2.47	191	204.47	191	46.13	0.03	0.23	99	99	0	842	1065.93	477633	22.82	380	9979	100		Undefined	523.05	372
3	11	1	JAK2 (Phospho-Tyr221)	70	10072	18460	240	0	556.4	530.5	181.51	0.02	0.33	190	206.28	190	49.46	0.04	0.24	99	93	0	340.5	366.4	211432	7.08	380	10013	100		Undefined	377.51	354
3	12	1	JAK2 (Phospho-Tyr1007)	71	10669	18470	240	0	487.79	497	118.82	0.01	0.24	192	208.19	192	48.26	0.04	0.23	99	99	0	305	295.79	185362	5.79	380	9966	100		Undefined	308.13	319
3	13	1	IkB-alpha (Phospho-Ser32/Ser36)	72	11259	18466	240	0	3580.32	3221.5	1442.23	0.05	0.4	192	205.71	192	46.71	0.03	0.23	100	100	0	3029.5	3388.32	1353360	72.25	378	10005	100		Undefined	3516.78	2165
3	14	1	Src (Phospho-Tyr529)	73	11868	18474	240	0	588.88	571.5	181.05	0.01	0.31	192	206.06	192	67.09	0.03	0.33	99	96	0	379.5	396.88	224951	5.71	382	10041	100		Undefined	336.15	317
3	15	1	MEK1 (Phospho-Ser221)	74	12470	18468	240	0	653.31	605	201.85	0.03	0.31	191	207.27	191	69.05	0.04	0.33	100	99	0	414	462.31	246299	6.46	377	9983	100		Undefined	425.66	398
3	16	1	IkB-alpha (Phospho-Tyr42)	75	13064	18460	240	0	706.13	614.5	418.45	0.06	0.59	190	209.99	190	57.39	0.04	0.27	100	99	0	424.5	516.13	268329	8.64	380	9938	100		Undefined	472.36	368
3	17	1	STAT1 (Phospho-Ser727)	76	13645	18448	240	0	386.06	323.5	161.68	0.08	0.42	190	212.21	190	57.61	0.05	0.27	80	56	0	133.5	196.06	146701	3.02	380	10042	100		Undefined	264.44	277.5
3	18	1	HDAC8 (Phospho-Ser39)	77	14268	18459	240	0	716.83	656	240.35	0.04	0.34	192	208.69	192	50.29	0.04	0.24	100	100	0	464	524.83	271680	10.1	379	10045	100		Undefined	398.3	359.5
3	19	1	HSP27 (Phospho-Ser15)	78	14859	18471	240	0	1295.27	1149	519.82	0.05	0.4	193	209.49	193	53.48	0.04	0.26	100	100	0	956	1102.27	489611	20.3	378	9977	100		Undefined	522.16	498
3	20	1	MSK1 (Phospho-Ser376)	79	15455	18468	240	0	1128.32	1041.5	444.05	0.03	0.39	194	208.09	194	48.09	0.03	0.23	99	99	0	847.5	934.32	426504	19.13	378	10027	100		Undefined	377.85	324
3	21	1	Rac1/cdc42 (Phospho-Ser71)	80	16062	18442	240	0	664.52	594	310.17	0.05	0.47	193	211.29	193	137.84	0.04	0.65	88	65	0	401	471.52	254510	3.29	383	10072	100		Undefined	447.38	375
3	22	1	MEK1 (Phospho-Ser217)	81	16659	18479	240	0	658.36	613	167.66	0.03	0.25	194	208.74	194	134.18	0.03	0.64	99	91	0	419	464.36	249519	3.35	379	9983	100		Undefined	331.38	291.5
3	23	1	p21Cip1 (Phospho-Thr145)	82	17259	18475	240	0	550.27	488.5	196.78	0.05	0.36	194	206.09	194	37.79	0.03	0.18	99	99	0	294.5	356.27	206903	9.11	376	10001	100		Undefined	265.22	214
3	24	1	p27Kip1 (Phospho-Ser10)	83	17862	18474	240	0	574.43	511.5	198.83	0.05	0.35	193	202.83	193	34.74	0.02	0.17	100	99	0	318.5	381.43	219432	10.7	382	9997	100		Undefined	312.54	305.5
3	25	1	p27Kip1 (Phospho-Thr187)	84	18460	18483	240	0	1081.09	1071.5	352.69	0	0.33	195	202.79	195	146.31	0.02	0.72	100	97	0	876.5	886.09	410816	6	380	10004	100		Undefined	336.19	291
3	26	1	Pyk2 (Phospho-Tyr402)	85	19061	18470	240	0	1024.39	945	667.14	0.04	0.65	196	204.46	196	146.9	0.02	0.72	97	93	0	749	828.39	390293	5.58	381	10002	100		Undefined	346.04	301.5
3	27	1	NFkB-p65 (Phospho-Ser529)	86	19658	18471	240	0	974.36	917	352.51	0.03	0.36	196	203.01	196	41.94	0.02	0.21	100	100	0	721	778.36	370256	18.39	380	10025	100		Undefined	765.39	535
3	28	1	Beta-Catenin (Phospho-Ser33)	87	20270	18419	240	0	1021.33	569	6201.28	0.25	6.07	196	200.9	196	36.68	0.01	0.18	92	91	0	373	825.33	388107	22.37	380	10127	100		Undefined	2136.66	297.5
3	29	1	Beta-Catenin (Phospho-Ser37)	88	20858	18467	240	0	514.93	481	182.53	0.03	0.35	197	202.6	197	214.7	0.01	1.06	66	18	0	284	317.93	195158	1.45	379	9999	100		Undefined	315.96	299
3	30	1	mTOR (Phospho-Ser2448)	89	21460	18474	240	0	600.66	587	152.09	0.01	0.25	195	198.69	195	213.54	0.01	1.07	91	35	0	392	405.66	227652	1.88	379	10028	100		Undefined	323.93	308
[truncated: 1,272 more rows]

## Sheet: untreated A2058 average
slide 4000027976 = A2058, control
[truncated: 284 more rows]

## Sheet: treated A2058-KO average
slide 4000027977 = A2058-KO
[truncated: 284 more rows]

## Sheet: Assay Data
	Antibody Array Assay Results
[truncated: 280 more rows]

[truncated: 2 more sheets: Protein sorting, P to N Ratios]
